# Supplementary material for: Previous immunity shapes immune responses to SARS-CoV-2 booster vaccination and Omicron breakthrough infection risk
Source: Nat Commun. 2023 Sep 12;14:5624. doi: 10.1038/s41467-023-41342-2 (PMC10497567; doi:10.1038/s41467-023-41342-2)
Supplement: Supplementary file 4 — Source Data [file 41467_2023_41342_MOESM4_ESM.zip]

Archive with 2 entries (2 files):
- Source_data_figures.xlsx
- Source_data_tables.xlsx
