# Supplementary material for: Previous immunity shapes immune responses to SARS-CoV-2 booster vaccination and Omicron breakthrough infection risk
Source: Nat Commun. 2023 Sep 12;14:5624. doi: 10.1038/s41467-023-41342-2 (PMC10497567; doi:10.1038/s41467-023-41342-2)
Supplement: Supplementary file 4 — Source Data [file 41467_2023_41342_MOESM4_ESM.zip › Source_data_figures.xlsx]

## Sheet: Data description
	Source data description				Note from the authors:
	Figure number	Excel Sheet	Variables plotted		All the different datasets presented in this Excel file are derived from the main dataset ()
	Figure 3	Figure 3, 4, 5 and SupFig 4	id, log.AU_IgG, Days_from_1st_vac, Sex, Age_group, Variant_infection		The specific datasets used in each Figure can be obtained using the main dataset and the R code ()
	Figure 4	Figure 3, 4, 5 and SupFig 4	id, log.Neut_AU, Days_from_1st_vac, Sex, Age_group, Variant_infection
	Figure 5	Figure 3, 4, 5 and SupFig 4	id, log.AU_IgA, Days_from_1st_vac, Sex, Age_group, Variant_infection		Raw data used to generate Supplementary Table 18 can be found in the sheet Figure 7, Figure 8 and Figure 9
	Figure 6a	Figure 6a	Group, log.T_cell
	Figure 6b	Figure 6b	Group, log.T_cell
	Figure 6c	Figure 6c	Group, log.T_cell
	Figure 6d	Figure 6d-e	log.T_cell, log.AU_IgG
	Figure 6e	Figure 6d-e	log.T_cell, log.AU_IgA
	Figure 6f	Figure 6f-g	log.T_cell, log.AU_IgG
	Figure 6g	Figure 6f-g	log.T_cell, log.AU_IgA
	Figure 7a	Figure 7	reinfected, log.AU_IgG
	Figure 7b	Figure 7	reinfected, log.AU_IgA
	Figure 7c	Figure 7	reinfected, log.Neut_AU
	Figure 7d	Figure 7	reinfected, log.T_cell
	Figure 8a	Figure 8	After_12M, log.AU_IgG
	Figure 8b	Figure 8	After_12M, log.AU_IgA
	Figure 8c	Figure 8	After_12M, log.Neut_AU
	Figure 8d	Figure 8	After_12M, log.T_cell
	Figure 9a	Figure 9	individual_status_reinf_omi, log.AU_IgG
	Figure 9b	Figure 9	individual_status_reinf_omi, log.AU_IgA
	Figure 9c	Figure 9	individual_status_reinf_omi, log.Neut_AU
	Figure 9d	Figure 9	individual_status_reinf_omi, log.T_cell
	Supplementary Figure 1	Sup Fig 1-3 1st part	id, log.AU_IgG, Days_from_1st_vac, Sex, Age_group, Variant_infection
		Sup Fig 1-3 2nd part	id, log.AU_IgG, Days_from_1st_vac, Sex, Age_group, Variant_infection
	Supplementary Figure 2	Sup Fig 1-3 1st part	id, log.Neut_AU, Days_from_1st_vac, Sex, Age_group, Variant_infection
		Sup Fig 1-3 2nd part	id, log.Neut_AU, Days_from_1st_vac, Sex, Age_group, Variant_infection
	Supplementary Figure 3	Sup Fig 1-3 1st part	id, log.AU_IgA, Days_from_1st_vac, Sex, Age_group, Variant_infection
		Sup Fig 1-3 2nd part	id, log.AU_IgA, Days_from_1st_vac, Sex, Age_group, Variant_infection
	Supplementary Figure 4	Figure 3, 4, 5 and SupFig 4	id, log.T_Cell, Days_from_1st_vac, Sex, Age_group, Variant_infection
	Supplementary Figure 5	Sup Fig 5-8	id, log.AU_IgG, Days_from_1st_vac, Sex, Age_group, reinfected
	Supplementary Figure 6	Sup Fig 5-8	id, log.Neut_AU, Days_from_1st_vac, Sex, Age_group, reinfected
	Supplementary Figure 7	Sup Fig 5-8	id, log.AU_IgA, Days_from_1st_vac, Sex, Age_group, reinfected
	Supplementary Figure 8	Sup Fig 5-8	id, log.T_Cell, Days_from_1st_vac, Sex, Age_group, reinfected
	Supplementary Figure 9	Sup Fig 9-12	id, log.AU_IgG, Days_from_1st_vac, Sex, Age_group, After_12M
	Supplementary Figure 10	Sup Fig 9-12	id, log.Neut_AU, Days_from_1st_vac, Sex, Age_group, After_12M
	Supplementary Figure 11	Sup Fig 9-12	id, log.AU_IgA, Days_from_1st_vac, Sex, Age_group, After_12M
	Supplementary Figure 12	Sup Fig 9-12	id, log.T_Cell, Days_from_1st_vac, Sex, Age_group, After_12M
	Supplementary Figure 13	Sup Fig 13-16	id, log.AU_IgG, Days_from_1st_vac, Sex, Age_group, individual_status_reinf_omi
	Supplementary Figure 14	Sup Fig 13-16	id, log.Neut_AU, Days_from_1st_vac, Sex, Age_group, individual_status_reinf_omi
	Supplementary Figure 15	Sup Fig 13-16	id, log.AU_IgA, Days_from_1st_vac, Sex, Age_group, individual_status_reinf_omi
	Supplementary Figure 16	Sup Fig 13-16	id, log.T_Cell, Days_from_1st_vac, Sex, Age_group, individual_status_reinf_omi

## Sheet: Figure 3, 4, 5 and SupFig 4
id	AU_IgG	AU_IgA	AU_Neut	N_protein	Days_from_1st_vac	Days_from_2nd_vac	Days_from_3rd_vac	Days_bw_vac1_2	days_bw_vac1_3	Group	T_cell	Sex	Infection_status	Reinfected_when	Variant_reinfection	infected_when	Age_groups	BMI_groups	Variant_infection	Days_from_last_infection	Last_infection_3rd_dose	Last_infection_2nd_dose	log.Neut_AU	log.AU_IgG	log.AU_IgA	log.T_cell	IgA_binary
1	1	1		N protein negative	0	-31	-298	31	298	0D		Male	Naive				>60	Normal	Infection-naïve					0	0		Negative
1	397.446	1		N protein negative	22	-9	-276	31	298	21D		Male	Naive				>60	Normal	Infection-naïve					2.59928	0		Negative
1	9834.24	1	2838.85	N protein negative	77	46	-221	31	298	2M		Male	Naive				>60	Normal	Infection-naïve				3.45314	3.99274	0		Negative
1	1231.58	255.9	1197.61	N protein negative	163	132	-135	31	298	6M		Male	Naive				>60	Normal	Infection-naïve				3.07832	3.09046	2.40807		Positive
1	12788.9	1	33927.6	N protein negative	391	360	93	31	298	12M	639.222	Male	Naive				>60	Normal	Infection-naïve				4.53055	4.10683	0	2.80565	Negative
2	1	1		N protein negative	0	-35	-280	34	279	0D		Female	Infected omicron				<40	Normal	Infected with omicron	36	62	307		0	0		Negative
2	6312.22	69.5682		N protein negative	27	-7	-252	34	279	21D		Female	Infected omicron				<40	Normal	Infected with omicron	36	62	307		3.80018	1.84241		Negative
2	5506.62	1	3498.59	N protein negative	103	69	-176	34	279	6M		Female	Infected omicron				<40	Normal	Infected with omicron	36	62	307	3.54389	3.74089	0		Negative
2	914.409	1		N protein negative	232	198	-47	34	279	6M		Female	Infected omicron				<40	Normal	Infected with omicron	36	62	307		2.96114	0		Negative
2	37482.4	162.748	686009	N protein positive	377	343	98	34	279	12M		Female	Infected omicron				<40	Normal	Infected with omicron	36	62	307	5.83633	4.57383	2.21152		Positive
3	1	1		N protein negative	0	-31	-293	31	293	0D		Female	Naive will be infected omicron				>60	Overweight	Infection-naïve					0	0		Negative
3	1153.27	13.9036		N protein negative	22	-9	-271	31	293	21D		Female	Naive will be infected omicron				>60	Overweight	Infection-naïve					3.06193	1.14313		Negative
3	10046.2	309.55	3972.69	N protein negative	64	33	-229	31	293	2M		Female	Naive will be infected omicron				>60	Overweight	Infection-naïve				3.59908	4.002	2.49073		Positive
3	1328.06	1	5514.76	N protein negative	167	136	-126	31	293	6M		Female	Naive will be infected omicron				>60	Overweight	Infection-naïve				3.74153	3.12322	0		Negative
3	10600.9	427.321	37834.2	N protein negative	378	347	85	31	293	12M	432.794	Female	Naive will be infected omicron				>60	Overweight	Infection-naïve				4.57788	4.02534	2.63075	2.63628	Positive
4	1	1		N protein negative	0	-34	-304	34	304	0D		Female	Naive will be infected omicron				<40	Normal	Infection-naïve					0	0		Negative
4	955.592	1		N protein negative	22	-12	-282	34	304	21D		Female	Naive will be infected omicron				<40	Normal	Infection-naïve					2.98027	0		Negative
4	22367.7	155.32	18352.4	N protein negative	58	24	-246	34	304	2M		Female	Naive will be infected omicron				<40	Normal	Infection-naïve				4.26369	4.34962	2.19123		Positive
4	7861.53	415.899	27468.5	N protein negative	371	337	67	34	304	12M		Female	Naive will be infected omicron				<40	Normal	Infection-naïve				4.43883	3.89551	2.61899		Positive
5	397.236	1	1	N protein negative	0	-44	-301	21	278	0D		Male	Naive				>60	Normal	Infection-naïve				0	2.59905	0		Negative
5	3590.56	1		N protein negative	21	0	-257	21	278	21D		Male	Naive				>60	Normal	Infection-naïve					3.55516	0		Negative
5	31116.9	98.7722	7647	N protein negative	60	39	-218	21	278	2M		Male	Naive				>60	Normal	Infection-naïve				3.88349	4.493	1.99463		Negative
5	14648.6	1	48551	N protein negative	383	362	105	21	278	12M		Male	Naive				>60	Normal	Infection-naïve				4.6862	4.16579	0		Negative
6	1	1		N protein negative	0	-22	-291	22	291	0D		Female	Infected omicron				>40-60	Normal	Infected with omicron	14	80	349		0	0		Negative
6	1750.55	1		N protein negative	22	0	-269	22	291	21D		Female	Infected omicron				>40-60	Normal	Infected with omicron	14	80	349		3.24317	0		Negative
6	5581.21	1	4420.07	N protein negative	84	62	-207	22	291	2M		Female	Infected omicron				>40-60	Normal	Infected with omicron	14	80	349	3.64543	3.74673	0		Negative
6	1637.78	1	1297.21	N protein negative	161	139	-130	22	291	6M		Female	Infected omicron				>40-60	Normal	Infected with omicron	14	80	349	3.11301	3.21425	0		Negative
6	28775.6	1	824253	N protein positive	385	363	94	22	291	12M	2645.98	Female	Infected omicron				>40-60	Normal	Infected with omicron	14	80	349	5.91606	4.45902	0	3.42259	Negative
7	1	1		N protein negative	0	-29	-279	29	279	0D		Female	Infected omicron				>40-60	Normal	Infected with omicron	35	69	319		0	0		Negative
7	1748.22	1		N protein negative	18	-11	-261	29	279	21D		Female	Infected omicron				>40-60	Normal	Infected with omicron	35	69	319		3.2426	0		Negative
7	14242.9	1	3694	N protein negative	83	54	-196	29	279	2M		Female	Infected omicron				>40-60	Normal	Infected with omicron	35	69	319	3.5675	4.1536	0		Negative
7	2179.15	1	2998.12	N protein negative	209	180	-70	29	279	6M	1654.72	Female	Infected omicron				>40-60	Normal	Infected with omicron	35	69	319	3.47685	3.33829	0	3.21873	Negative
7	69468.6	849.938	441702	N protein positive	383	354	104	29	279	12M	7687.68	Female	Infected omicron				>40-60	Normal	Infected with omicron	35	69	319	5.64513	4.84179	2.92939	3.8858	Positive
8	1	1		N protein negative	0	-33	-338	33	338	0D		Female	Naive				<40		Infection-naïve					0	0		Negative
8	459.946	1		N protein negative	21	-12	-317	33	338	21D		Female	Naive				<40		Infection-naïve					2.66271	0		Negative
8	20803.6	1	205325	N protein negative	398	365	60	33	338	12M	244.223	Female	Naive				<40		Infection-naïve				5.31244	4.31814	0	2.38779	Negative
9	1	1		N protein negative	0	-30	-303	30	303	0D		Female	Naive will be infected omicron				>60	Normal	Infection-naïve					0	0		Negative
9	1396.09	1		N protein negative	34	4	-269	30	303	2M		Female	Naive will be infected omicron				>60	Normal	Infection-naïve					3.14491	0		Negative
9	18750.7	241.695	7382.28	N protein negative	71	41	-232	30	303	2M		Female	Naive will be infected omicron				>60	Normal	Infection-naïve				3.86819	4.27302	2.38327		Positive
9	5913.42	1	11961.8	N protein negative	161	131	-142	30	303	6M		Female	Naive will be infected omicron				>60	Normal	Infection-naïve				4.0778	3.77184	0		Negative
9	48868.4	221.113	595812	N protein negative	379	349	76	30	303	12M	12949.4	Female	Naive will be infected omicron				>60	Normal	Infection-naïve				5.77511	4.68903	2.34461	4.11225	Positive
10	1	1		N protein negative	0	-26	-288	26	288	0D		Female	Naive				>40-60	Normal	Infection-naïve					0	0		Negative
10	175.188	1		N protein negative	21	-5	-267	26	288	21D		Female	Naive				>40-60	Normal	Infection-naïve					2.2435	0		Negative
10	4471.46	299.376	2776.89	N protein negative	62	36	-226	26	288	2M		Female	Naive				>40-60	Normal	Infection-naïve				3.44356	3.65045	2.47622		Positive
10	1862.93	124.07	4252.42	N protein negative	161	135	-127	26	288	6M		Female	Naive				>40-60	Normal	Infection-naïve				3.62864	3.2702	2.09367		Positive
10	5401.61	464.826	15191.8	N protein negative	379	353	91	26	288	12M	291.542	Female	Naive				>40-60	Normal	Infection-naïve				4.18161	3.73252	2.66729	2.4647	Positive
11	1	1		N protein negative	0	-46	-310	29	293	0D		Female	Infected omicron				>40-60	Overweight	Infected with omicron	27	77	341		0	0		Negative
11	358.382	1		N protein negative	29	0	-264	29	293	21D		Female	Infected omicron				>40-60	Overweight	Infected with omicron	27	77	341		2.55435	0		Negative
11	1255.05	1	1131.93	N protein negative	187	158	-106	29	293	6M		Female	Infected omicron				>40-60	Overweight	Infected with omicron	27	77	341	3.05382	3.09866	0		Negative
11	43478.2	696.5	89980.3	N protein negative	397	368	104	29	293	12M		Female	Infected omicron				>40-60	Overweight	Infected with omicron	27	77	341	4.95415	4.63827	2.84292		Positive
12	1409	41.5001		N protein positive	0	-31	-298	31	298	0D		Female	Before omicron			Before complete dose	>40-60	Overweight	Infected before omicron					3.14891	1.61805		Negative
12	67969.2	2159		N protein positive	31	0	-267	31	298	21D		Female	Before omicron			Before complete dose	>40-60	Overweight	Infected before omicron					4.83231	3.33425		Positive
12	27671.6	1865.5	148032	N protein positive	170	139	-128	31	298	6M		Female	Before omicron			Before complete dose	>40-60	Overweight	Infected before omicron				5.17036	4.44203	3.2708		Positive
12	28790.8	800.541	319641	N protein positive	415	384	117	31	298	12M	3283.36	Female	Before omicron			Before complete dose	>40-60	Overweight	Infected before omicron				5.50466	4.45925	2.90338	3.51632	Positive
13	1	173.569		N protein negative	0	-37	-294	21	278	0D		Female	Naive will be infected omicron				>40-60	Normal	Infection-naïve					0	2.23947		Positive
13	9581.78	130.068	3892.06	N protein negative	113	92	-165	21	278	6M		Female	Naive will be infected omicron				>40-60	Normal	Infection-naïve				3.59018	3.98145	2.11417		Positive
13	4377.47	1	24620	N protein negative	390	369	112	21	278	12M		Female	Naive will be infected omicron				>40-60	Normal	Infection-naïve				4.39129	3.64122	0		Negative
14	1	1		N protein negative	0	-45	-296	38	289	0D		Female	Naive				<40	Normal	Infection-naïve					0	0		Negative
14	263.697	1		N protein negative	34	-4	-255	38	289	Other		Female	Naive				<40	Normal	Infection-naïve					2.42111	0		Negative
14	3992.93	1	7178.1	N protein negative	413	375	124	38	289	12M		Female	Naive				<40	Normal	Infection-naïve				3.85601	3.60129	0		Negative
15	1	1		N protein negative	0	-30	-292	30	292	0D		Female	Naive				>40-60	Obese	Infection-naïve					0	0		Negative
15	334.777	238.861		N protein negative	21	-9	-271	30	292	21D		Female	Naive				>40-60	Obese	Infection-naïve					2.52476	2.37815		Positive
15	1674.87	392.385	1864.27	N protein negative	153	123	-139	30	292	6M		Female	Naive				>40-60	Obese	Infection-naïve				3.27051	3.22398	2.59371		Positive
15	8689.91	230.53	29166.1	N protein negative	386	356	94	30	292	12M	693.853	Female	Naive				>40-60	Obese	Infection-naïve				4.46488	3.93902	2.36273	2.84127	Positive
16	259.584	1		N protein negative	0	-33	-302	33	302	0D		Female	Naive will be infected omicron				>40-60	Normal	Infection-naïve					2.41428	0		Negative
16	208.213	1		N protein negative	20	-13	-282	33	302	21D		Female	Naive will be infected omicron				>40-60	Normal	Infection-naïve					2.31851	0		Negative
16	1295.47	7806.78	125.914	N protein negative	69	36	-233	33	302	2M		Female	Naive will be infected omicron				>40-60	Normal	Infection-naïve				2.10008	3.11243	3.89247		Positive
16	698.578	5813.97	194.141	N protein negative	162	129	-140	33	302	6M		Female	Naive will be infected omicron				>40-60	Normal	Infection-naïve				2.28812	2.84421	3.76447		Positive
16	2048.09	2870.04	2815.93	N protein negative	383	350	81	33	302	12M	141.672	Female	Naive will be infected omicron				>40-60	Normal	Infection-naïve				3.44962	3.31135	3.45789	2.15128	Positive
17	1	1		N protein negative	0	-36	-305	36	305	0D		Female	Naive				>40-60	Normal	Infection-naïve					0	0		Negative
17	377.449	1		N protein negative	22.5	-13.5	-282.5	36	305	21D		Female	Naive				>40-60	Normal	Infection-naïve					2.57686	0		Negative
17	9719.02	806.516	5749.7	N protein negative	74	38	-231	36	305	2M		Female	Naive				>40-60	Normal	Infection-naïve				3.75964	3.98762	2.90661		Positive
17	2238.24	284.16	3955.55	N protein negative	164	128	-141	36	305	6M		Female	Naive				>40-60	Normal	Infection-naïve				3.59721	3.34991	2.45356		Positive
17	13350.3	450.975	52420.7	N protein negative	394	358	89	36	305	12M	515.978	Female	Naive				>40-60	Normal	Infection-naïve				4.7195	4.12549	2.65415	2.71263	Positive
18	1	1		N protein negative	0	-31	-295	30	294	0D		Female	Infected omicron				>40-60	Obese	Infected with omicron	10	67	331		0	0		Negative
18	1079.84	1		N protein negative	23	-7	-271	30	294	21D		Female	Infected omicron				>40-60	Obese	Infected with omicron	10	67	331		3.03336	0		Negative
18	75358.4	730.565	79917.1	N protein positive	371	341	77	30	294	12M		Female	Infected omicron				>40-60	Obese	Infected with omicron	10	67	331	4.90264	4.87713	2.86366		Positive
19	1	1		N protein negative	0	-33	-328	33	328	0D		Female	Before omicron reinfected	After 12M	Omicron	After complete dose	<40	Normal	Infected before omicron					0	0		Negative
19	2205.16	1		N protein negative	22.5	-10.5	-305.5	33	328	21D		Female	Before omicron reinfected	After 12M	Omicron	After complete dose	<40	Normal	Infected before omicron					3.34344	0		Negative
19	23592.8	396.89	24922.1	N protein negative	59	26	-269	33	328	2M		Female	Before omicron reinfected	After 12M	Omicron	After complete dose	<40	Normal	Infected before omicron				4.39658	4.37278	2.59867		Positive
19	2293	1	3084.58	N protein negative	171	138	-157	33	328	6M		Female	Before omicron reinfected	After 12M	Omicron	After complete dose	<40	Normal	Infected before omicron				3.4892	3.3604	0		Negative
19	281352	4359.7	2000000	N protein positive	382	349	54	33	328	12M	1695.27	Female	Before omicron reinfected	After 12M	Omicron	After complete dose	<40	Normal	Infected before omicron				6.30103	5.44925	3.63946	3.22924	Positive
20	1	1		N protein negative	0	-29	-279	29	279	0D		Female	Naive				<40	Overweight	Infection-naïve					0	0		Negative
20	6038.21	47.0944		N protein negative	18	-11	-261	29	279	21D		Female	Naive				<40	Overweight	Infection-naïve					3.78091	1.67297		Negative
20	323784	366.439	76504.9	N protein negative	42	13	-237	29	279	2M		Female	Naive				<40	Overweight	Infection-naïve				4.88369	5.51025	2.564		Positive
20	10848.7	1	13754.7	N protein negative	147	118	-132	29	279	6M		Female	Naive				<40	Overweight	Infection-naïve				4.13845	4.03538	0		Negative
20	16410.7	1	73952.1	N protein negative	363	334	84	29	279	12M	2992.54	Female	Naive				<40	Overweight	Infection-naïve				4.86895	4.21513	0	3.47604	Negative
21	1	1		N protein negative	0	-23	-285	23	285	0D		Male	Naive will be infected omicron				<40	Overweight	Infection-naïve					0	0		Negative
21	2138.52	188.798		N protein negative	23	0	-262	23	285	21D		Male	Naive will be infected omicron				<40	Overweight	Infection-naïve					3.33011	2.276		Positive
21	68595	439.168	10003.6	N protein negative	62	39	-223	23	285	2M		Male	Naive will be infected omicron				<40	Overweight	Infection-naïve				4.00016	4.83629	2.64263		Positive
21	4667.25	173.185	4295.13	N protein negative	153	130	-132	23	285	6M		Male	Naive will be infected omicron				<40	Overweight	Infection-naïve				3.63298	3.66906	2.23851		Positive
21	44217.5	408.204	232980	N protein negative	365	342	80	23	285	12M	2726.96	Male	Naive will be infected omicron				<40	Overweight	Infection-naïve				5.36732	4.64559	2.61088	3.43568	Positive
22	1	1		N protein negative	0	-27	-291	27	291	0D		Female	Before omicron			After complete dose	>40-60	Normal	Infected before omicron					0	0		Negative
22	1322.12	1		N protein negative	20	-7	-271	27	291	21D		Female	Before omicron			After complete dose	>40-60	Normal	Infected before omicron					3.12127	0		Negative
22	9922.07	100.591	4628.41	N protein negative	55	28	-236	27	291	2M		Female	Before omicron			After complete dose	>40-60	Normal	Infected before omicron				3.66543	3.9966	2.00256		Positive
22	1493.63	1	5047.85	N protein negative	219	192	-72	27	291	6M	1300.2	Female	Before omicron			After complete dose	>40-60	Normal	Infected before omicron				3.70311	3.17424	0	3.11401	Negative
22	183233	4046.64	905963	N protein positive	378	351	87	27	291	12M	4667.17	Female	Before omicron			After complete dose	>40-60	Normal	Infected before omicron				5.95711	5.263	3.6071	3.66905	Positive
23	1	1		N protein negative	0	-28	-283	28	283	0D		Female	Naive				>40-60	Obese	Infection-naïve					0	0		Negative
23	2503.26	1		N protein negative	28	0	-255	28	283	21D		Female	Naive				>40-60	Obese	Infection-naïve					3.39851	0		Negative
23	85983.1	380.844	13787.3	N protein negative	62	34	-221	28	283	2M		Female	Naive				>40-60	Obese	Infection-naïve				4.13948	4.93441	2.58075		Positive
23	5693.18	262.277	7904.97	N protein negative	182	154	-101	28	283	6M		Female	Naive				>40-60	Obese	Infection-naïve				3.8979	3.75535	2.41876		Positive
23	24457.1	178.766	176292	N protein negative	382	354	99	28	283	12M	4270.53	Female	Naive				>40-60	Obese	Infection-naïve				5.24623	4.38841	2.25229	3.63048	Positive
24	1	1		N protein negative	0	-33	-296	33	296	0D		Female	Naive				<40	Normal	Infection-naïve					0	0		Negative
24	2674.88	1		N protein negative	33	0	-263	33	296	21D		Female	Naive				<40	Normal	Infection-naïve					3.4273	0		Negative
24	18733.9	396.628	20442	N protein negative	64	31	-232	33	296	2M		Female	Naive				<40	Normal	Infection-naïve				4.31052	4.27263	2.59838		Positive
24	2217.63	1	4217.69	N protein negative	218	185	-78	33	296	6M	1384.91	Female	Naive				<40	Normal	Infection-naïve				3.62507	3.34589	0	3.14142	Negative
24	10420.6	1	15597.2	N protein negative	410	377	114	33	296	12M		Female	Naive				<40	Normal	Infection-naïve				4.19305	4.01789	0		Negative
25	1	1		N protein negative	0	-35	-317	33	315	0D		Female	Naive				>40-60	Normal	Infection-naïve					0	0		Negative
25	3066.74	435.777		N protein negative	22	-11	-293	33	315	21D		Female	Naive				>40-60	Normal	Infection-naïve					3.48668	2.63926		Positive
25	29303.4	298.263	27540.3	N protein negative	57	24	-258	33	315	2M		Female	Naive				>40-60	Normal	Infection-naïve				4.43997	4.46692	2.4746		Positive
25	7590.62	292.031	6316.96	N protein negative	188	155	-127	33	315	6M		Female	Naive				>40-60	Normal	Infection-naïve				3.80051	3.88028	2.46543		Positive
25	31413	194.092	81601	N protein negative	370	337	55	33	315	12M		Female	Naive				>40-60	Normal	Infection-naïve				4.9117	4.49711	2.28801		Positive
26	1	1		N protein negative	0	-34	-295	34	295	0D		Female	Naive				<40	Normal	Infection-naïve					0	0		Negative
26	5147.1	1		N protein negative	34	0	-261	34	295	Other		Female	Naive				<40	Normal	Infection-naïve					3.71156	0		Negative
26	13374.3	105.645	11445	N protein negative	98	64	-197	34	295	6M		Female	Naive				<40	Normal	Infection-naïve				4.05861	4.12627	2.02385		Positive
26	4076.35	1	6093.72	N protein negative	216	182	-79	34	295	6M	668.989	Female	Naive				<40	Normal	Infection-naïve				3.78488	3.61027	0	2.82542	Negative
26	15042.4	115.131	67338.4	N protein negative	384	350	89	34	295	12M	171.654	Female	Naive				<40	Normal	Infection-naïve				4.82826	4.17732	2.06119	2.23465	Positive
27	1	1		N protein negative	0	-29	-284	29	284	0D		Male	Naive will be infected omicron				>40-60	Normal	Infection-naïve					0	0		Negative
27	383.421	1		N protein negative	26	-3	-258	29	284	21D		Male	Naive will be infected omicron				>40-60	Normal	Infection-naïve					2.58368	0		Negative
27	10214.7	29.6739	2349.86	N protein negative	68	39	-216	29	284	2M		Male	Naive will be infected omicron				>40-60	Normal	Infection-naïve				3.37104	4.00922	1.47237		Negative
27	1375.48	1	1282.12	N protein negative	147	118	-137	29	284	6M		Male	Naive will be infected omicron				>40-60	Normal	Infection-naïve				3.10793	3.13845	0		Negative
27	10081.3	1	26150.7	N protein negative	378	349	94	29	284	12M	1410.19	Male	Naive will be infected omicron				>40-60	Normal	Infection-naïve				4.41748	4.00352	0	3.14928	Negative
28	1	1		N protein negative	0	-33	-281	33	281	0D		Female	Naive will be infected omicron				>40-60		Infection-naïve					0	0		Negative
28	7824.17	1	3385.34	N protein negative	114	81	-167	33	281	6M		Female	Naive will be infected omicron				>40-60		Infection-naïve				3.5296	3.89344	0		Negative
28	10368.2	245.107	37771.1	N protein negative	398	365	117	33	281	12M		Female	Naive will be infected omicron				>40-60		Infection-naïve				4.57716	4.0157	2.38936		Positive
29	1	1		N protein negative	0	-28	-287	28	287	0D		Female	Naive will be infected omicron				<40	Normal	Infection-naïve					0	0		Negative
29	300.765	1		N protein negative	28	0	-259	28	287	21D		Female	Naive will be infected omicron				<40	Normal	Infection-naïve					2.47823	0		Negative
29	18770.4	270.846	66296.8	N protein negative	382	354	95	28	287	12M	4621.1	Female	Naive will be infected omicron				<40	Normal	Infection-naïve				4.82149	4.27347	2.43272	3.66475	Positive
30	1	1		N protein negative	0	-31	-288	31	288	0D		Female	Before omicron reinfected	After 12M	Omicron	After complete dose	>40-60	Overweight	Infected before omicron					0	0		Negative
30	220.507	1		N protein negative	23	-8	-265	31	288	21D		Female	Before omicron reinfected	After 12M	Omicron	After complete dose	>40-60	Overweight	Infected before omicron					2.34342	0		Negative
30	2088.3	1	1024.02	N protein positive	57	26	-231	31	288	2M		Female	Before omicron reinfected	After 12M	Omicron	After complete dose	>40-60	Overweight	Infected before omicron				3.01031	3.31979	0		Negative
30	1034.97	1	2606.64	N protein positive	168	137	-120	31	288	6M		Female	Before omicron reinfected	After 12M	Omicron	After complete dose	>40-60	Overweight	Infected before omicron				3.41608	3.01493	0		Negative
30	3322.17	1	23800.2	N protein positive	379	348	91	31	288	12M	1	Female	Before omicron reinfected	After 12M	Omicron	After complete dose	>40-60	Overweight	Infected before omicron				4.37658	3.52142	0	0	Negative
31	1	1		N protein negative	0	-33	-293	33	293	0D		Female	Naive will be infected omicron				>40-60	Normal	Infection-naïve					0	0		Negative
31	2350.76	1		N protein negative	22	-11	-271	33	293	21D		Female	Naive will be infected omicron				>40-60	Normal	Infection-naïve					3.37121	0		Negative
31	25944.6	1	14371.7	N protein negative	49	16	-244	33	293	2M		Female	Naive will be infected omicron				>40-60	Normal	Infection-naïve				4.15751	4.41405	0		Negative
31	3096.52	1	7934.9	N protein negative	169	136	-124	33	293	6M		Female	Naive will be infected omicron				>40-60	Normal	Infection-naïve				3.89954	3.49087	0		Negative
31	12021.8	1	97930.1	N protein negative	371	338	78	33	293	12M	5138.7	Female	Naive will be infected omicron				>40-60	Normal	Infection-naïve				4.99092	4.07997	0	3.71085	Negative
32	522.59	1		N protein positive	0	-36	-303	36	303	0D		Female	Before omicron			Before complete dose	>40-60	Obese	Infected before omicron					2.71816	0		Negative
32	10842.7	84.0458		N protein positive	24	-12	-279	36	303	21D		Female	Before omicron			Before complete dose	>40-60	Obese	Infected before omicron					4.03514	1.92452		Negative
32	4667.85	1	10353.7	N protein positive	173	137	-130	36	303	6M		Female	Before omicron			Before complete dose	>40-60	Obese	Infected before omicron				4.0151	3.66912	0		Negative
32	2199.71	1	9332.4	N protein positive	394	358	91	36	303	12M		Female	Before omicron			Before complete dose	>40-60	Obese	Infected before omicron				3.96999	3.34237	0		Negative
33	1	1		N protein negative	0	-31	-289	31	289	0D		Female	Naive will be infected omicron				>60	Normal	Infection-naïve					0	0		Negative
33	504.909	1		N protein negative	23	-8	-266	31	289	21D		Female	Naive will be infected omicron				>60	Normal	Infection-naïve					2.70321	0		Negative
33	4026.94	1	2721.92	N protein negative	55	24	-234	31	289	2M		Female	Naive will be infected omicron				>60	Normal	Infection-naïve				3.43487	3.60498	0		Negative
33	976.191	1	1204.9	N protein negative	155	124	-134	31	289	6M		Female	Naive will be infected omicron				>60	Normal	Infection-naïve				3.08095	2.98953	0		Negative
33	10438.9	1	36649	N protein negative	372	341	83	31	289	12M	438.592	Female	Naive will be infected omicron				>60	Normal	Infection-naïve				4.56406	4.01866	0	2.64206	Negative
34	1	1		N protein negative	0	-30	-285	30	285	0D		Female	Naive will be infected omicron				>40-60	Normal	Infection-naïve					0	0		Negative
34	522.59	1		N protein negative	21	-9	-264	30	285	21D		Female	Naive will be infected omicron				>40-60	Normal	Infection-naïve					2.71816	0		Negative
34	22794	12.018	10076.9	N protein negative	63	33	-222	30	285	2M		Female	Naive will be infected omicron				>40-60	Normal	Infection-naïve				4.00333	4.35782	1.07983		Negative
34	7600.52	1	5280.59	N protein negative	153	123	-132	30	285	6M		Female	Naive will be infected omicron				>40-60	Normal	Infection-naïve				3.72268	3.88084	0		Negative
34	15628.2	1	47813.5	N protein negative	365	335	80	30	285	12M	1579.55	Female	Naive will be infected omicron				>40-60	Normal	Infection-naïve				4.67955	4.19391	0	3.19853	Negative
35	43.5486	1	114.66	N protein negative	0	-30	-313	30	313	0D		Female	Naive				<40	Normal	Infection-naïve				2.05941	1.63897	0		Negative
35	1150.53	1		N protein negative	23	-7	-290	30	313	21D		Female	Naive				<40	Normal	Infection-naïve					3.0609	0		Negative
35	6670.92	96.5624	11826.8	N protein negative	55	25	-258	30	313	2M		Female	Naive				<40	Normal	Infection-naïve				4.07287	3.82419	1.98481		Negative
35	316.454	1	1006.65	N protein negative	222	192	-91	30	313	6M	495.742	Female	Naive				<40	Normal	Infection-naïve				3.00288	2.50031	0	2.69526	Negative
35	4521.33	43.9303	24215.8	N protein negative	383	353	70	30	313	12M	738.51	Female	Naive				<40	Normal	Infection-naïve				4.3841	3.65527	1.64276	2.86836	Negative
36	1	1		N protein negative	0	-30	-292	30	292	0D		Female	Naive will be infected omicron				>60	Normal	Infection-naïve					0	0		Negative
36	1713.53	124.504		N protein negative	21	-9	-271	30	292	21D		Female	Naive will be infected omicron				>60	Normal	Infection-naïve					3.23389	2.09518		Positive
36	13898.5	1	9063.09	N protein negative	63	33	-229	30	292	2M		Female	Naive will be infected omicron				>60	Normal	Infection-naïve				3.95728	4.14297	0		Negative
36	2404.66	1	4142.52	N protein negative	153	123	-139	30	292	6M		Female	Naive will be infected omicron				>60	Normal	Infection-naïve				3.61727	3.38105	0		Negative
36	22048.1	1	39567.5	N protein negative	384	354	92	30	292	12M	1256.52	Female	Naive will be infected omicron				>60	Normal	Infection-naïve				4.59734	4.34337	0	3.09917	Negative
37	178.525	1		N protein negative	0	-32	-302	32	302	0D		Female	Naive will be infected omicron				>40-60	Normal	Infection-naïve					2.2517	0		Negative
37	798.821	1		N protein negative	33	1	-269	32	302	21D		Female	Naive will be infected omicron				>40-60	Normal	Infection-naïve					2.90245	0		Negative
37	13040.4	29.3665	4970.54	N protein negative	75	43	-227	32	302	2M		Female	Naive will be infected omicron				>40-60	Normal	Infection-naïve				3.6964	4.11529	1.46785		Negative
37	9768.27	1	18953.5	N protein negative	153	121	-149	32	302	6M		Female	Naive will be infected omicron				>40-60	Normal	Infection-naïve				4.27769	3.98982	0		Negative
37	35374	149.993	113759	N protein negative	368	336	66	32	302	12M	4506.1	Female	Naive will be infected omicron				>40-60	Normal	Infection-naïve				5.05599	4.54868	2.17607	3.6538	Positive
38	1	1		N protein negative	0	-30	-300	30	300	0D		Female	Naive				<40	Obese	Infection-naïve					0	0		Negative
38	4784.79	214.308		N protein negative	28	-2	-272	30	300	21D		Female	Naive				<40	Obese	Infection-naïve					3.67986	2.33104		Positive
38	2756.42	1	2000000	N protein negative	218	188	-82	30	300	6M	6383.18	Female	Naive				<40	Obese	Infection-naïve				6.30103	3.44035	0	3.80504	Negative
38	42970.9	231.736	92230.8	N protein negative	378	348	78	30	300	12M	6176.91	Female	Naive				<40	Obese	Infection-naïve				4.96488	4.63317	2.36499	3.79077	Positive
39	1	1	1	N protein negative	0	-52	-303	30	281	0D		Female	Naive will be infected omicron				>60	Obese	Infection-naïve				0	0	0		Negative
39	37.4336	1		N protein negative	22	-8	-259	30	281	21D		Female	Naive will be infected omicron				>60	Obese	Infection-naïve					1.57326	0		Negative
39	8959.55	114.71	2056.18	N protein negative	64	34	-217	30	281	2M		Female	Naive will be infected omicron				>60	Obese	Infection-naïve				3.31306	3.95229	2.0596		Positive
39	487.094	1	1541.26	N protein negative	181	151	-100	30	281	6M		Female	Naive will be infected omicron				>60	Obese	Infection-naïve				3.18788	2.68761	0		Negative
39	9370.98	1	49817.7	N protein negative	377	347	96	30	281	12M		Female	Naive will be infected omicron				>60	Obese	Infection-naïve				4.69738	3.97179	0		Negative
40	1	1		N protein negative	0	-27	-303	27	303	0D		Female	Infected omicron				>40-60	Obese	Infected with omicron	10	78	354		0	0		Negative
40	2056.58	1		N protein negative	20	-7	-283	27	303	21D		Female	Infected omicron				>40-60	Obese	Infected with omicron	10	78	354		3.31315	0		Negative
40	70902.5	131.781	27795	N protein negative	50	23	-253	27	303	2M		Female	Infected omicron				>40-60	Obese	Infected with omicron	10	78	354	4.44397	4.85066	2.11985		Positive
40	8193.68	1	8642.82	N protein negative	155	128	-148	27	303	6M		Female	Infected omicron				>40-60	Obese	Infected with omicron	10	78	354	3.93666	3.91348	0		Negative
40	3612.97	1	3882.8	N protein negative	211	184	-92	27	303	6M	3715.33	Female	Infected omicron				>40-60	Obese	Infected with omicron	10	78	354	3.58914	3.55786	0	3.57	Negative
40	31626.4	283.303	519379	N protein positive	391	364	88	27	303	12M	10033.2	Female	Infected omicron				>40-60	Obese	Infected with omicron	10	78	354	5.71548	4.50005	2.45225	4.00144	Positive
41	1	1		N protein negative	0	-33	-299	33	299	0D		Male	Infected omicron				>40-60	Overweight	Infected with omicron	45	56	322		0	0		Negative
41	1311.6	859.939		N protein negative	33	0	-266	33	299	21D		Male	Infected omicron				>40-60	Overweight	Infected with omicron	45	56	322		3.1178	2.93447		Positive
41	81602.8	2826.95	67685.4	N protein positive	400	367	101	33	299	12M	3154.86	Male	Infected omicron				>40-60	Overweight	Infected with omicron	45	56	322	4.83049	4.91171	3.45132	3.49898	Positive
42	1	1		N protein negative	0	-33	-299	33	299	0D		Female	Naive will be infected omicron				>40-60		Infection-naïve					0	0		Negative
42	4935.53	1		N protein negative	33	0	-266	33	299	21D		Female	Naive will be infected omicron				>40-60		Infection-naïve					3.69333	0		Negative
42	5170.07	1	13201.5	N protein negative	160	127	-139	33	299	6M		Female	Naive will be infected omicron				>40-60		Infection-naïve				4.12062	3.7135	0		Negative
42	58467.5	1044.36	694701	N protein negative	378	345	79	33	299	12M	6549.22	Female	Naive will be infected omicron				>40-60		Infection-naïve				5.8418	4.76691	3.01885	3.81619	Positive
43	84.1869	1		N protein positive	0	-44	-307	28	291	0D		Female	Before omicron			Before complete dose	>40-60	Normal	Infected before omicron					1.92524	0		Negative
43	108260	489.41	100354	N protein positive	42	14	-249	28	291	2M		Female	Before omicron			Before complete dose	>40-60	Normal	Infected before omicron				5.00153	5.03447	2.68967		Positive
43	7446.78	1	79696.5	N protein positive	389	361	98	28	291	12M		Female	Before omicron			Before complete dose	>40-60	Normal	Infected before omicron				4.90144	3.87197	0		Negative
44	221.547	1		N protein positive	0	-30	-321	30	321	0D		Female	Before omicron reinfected	After 12M	Omicron	Before complete dose	<40	Overweight	Infected before omicron					2.34547	0		Negative
44	50510	1827.43		N protein positive	24	-6	-297	30	321	21D		Female	Before omicron reinfected	After 12M	Omicron	Before complete dose	<40	Overweight	Infected before omicron					4.70338	3.26184		Positive
44	75542.1	8866.6	148095	N protein positive	79	49	-242	30	321	2M		Female	Before omicron reinfected	After 12M	Omicron	Before complete dose	<40	Overweight	Infected before omicron				5.17054	4.87819	3.94776		Positive
44	16419.6	1325.57	145759	N protein positive	169	139	-152	30	321	6M		Female	Before omicron reinfected	After 12M	Omicron	Before complete dose	<40	Overweight	Infected before omicron				5.16364	4.21536	3.1224		Positive
44	15879.9	1286.44	115511	N protein positive	379	349	58	30	321	12M	11568.5	Female	Before omicron reinfected	After 12M	Omicron	Before complete dose	<40	Overweight	Infected before omicron				5.06262	4.20085	3.10939	4.06328	Positive
45	1	1		N protein negative	0	-33	-308	33	308	0D		Female	Naive				>40-60	Overweight	Infection-naïve					0	0		Negative
45	642.189	1		N protein negative	21	-12	-287	33	308	21D		Female	Naive				>40-60	Overweight	Infection-naïve					2.80766	0		Negative
45	19693.3	1	8761.37	N protein negative	58	25	-250	33	308	2M		Female	Naive				>40-60	Overweight	Infection-naïve				3.94257	4.29432	0		Negative
45	2683.83	1	3592.52	N protein negative	177	144	-131	33	308	6M		Female	Naive				>40-60	Overweight	Infection-naïve				3.5554	3.42875	0		Negative
45	17684.5	371.617	169558	N protein negative	370	337	62	33	308	12M		Female	Naive				>40-60	Overweight	Infection-naïve				5.22932	4.24759	2.5701		Positive
46	20.1346	1		N protein negative	0	-28	-286	28	286	0D		Female	Naive				>40-60	Normal	Infection-naïve					1.30394	0		Negative
46	10816.4	206.319	1738.71	N protein negative	55	27	-231	28	286	2M		Female	Naive				>40-60	Normal	Infection-naïve				3.24023	4.03408	2.31454		Positive
46	939.366	1	925.094	N protein negative	168	140	-118	28	286	6M		Female	Naive				>40-60	Normal	Infection-naïve				2.96619	2.97283	0		Negative
46	5799.5	1	12163.1	N protein negative	367	339	81	28	286	12M	518.151	Female	Naive				>40-60	Normal	Infection-naïve				4.08505	3.76339	0	2.71446	Negative
47	1	1		N protein negative	0	-23	-323	23	323	0D		Female	Infected omicron				>40-60	Normal	Infected with omicron	10	46	346		0	0		Negative
47	1539.43	1		N protein negative	21	-2	-302	23	323	21D		Female	Infected omicron				>40-60	Normal	Infected with omicron	10	46	346		3.18736	0		Negative
47	61561.6	1	22941	N protein negative	51	28	-272	23	323	2M		Female	Infected omicron				>40-60	Normal	Infected with omicron	10	46	346	4.36061	4.78931	0		Negative
47	4344.6	1	3184.06	N protein negative	153	130	-170	23	323	6M		Female	Infected omicron				>40-60	Normal	Infected with omicron	10	46	346	3.50298	3.63795	0		Negative
47	52297.4	65.417	262478	N protein positive	379	356	56	23	323	12M	10867.1	Female	Infected omicron				>40-60	Normal	Infected with omicron	10	46	346	5.41909	4.71848	1.81569	4.03611	Negative
48	1	1		N protein negative	0	-26	-309	26	309	0D		Female	Naive				<40	Normal	Infection-naïve					0	0		Negative
48	1	1		N protein negative	26	0	-283	26	309	21D		Female	Naive				<40	Normal	Infection-naïve					0	0		Negative
48	7756.05	1	1383.52	N protein negative	63	37	-246	26	309	2M		Female	Naive				<40	Normal	Infection-naïve				3.14099	3.88964	0		Negative
48	361.66	1	740.698	N protein negative	211	185	-98	26	309	6M	743.176	Female	Naive				<40	Normal	Infection-naïve				2.86964	2.5583	0	2.87109	Negative
48	71184.4	1	370666	N protein negative	386	360	77	26	309	12M	4205.98	Female	Naive				<40	Normal	Infection-naïve				5.56898	4.85238	0	3.62387	Negative
49	1	1		N protein negative	0	-39	-326	22	309	0D		Male	Before omicron reinfected	After 12M	Omicron	After complete dose	>60	Obese	Infected before omicron					0	0		Negative
49	173.851	1		N protein negative	22	0	-287	22	309	21D		Male	Before omicron reinfected	After 12M	Omicron	After complete dose	>60	Obese	Infected before omicron					2.24018	0		Negative
49	5737.22	429.857	33591.9	N protein positive	377	355	68	22	309	12M		Male	Before omicron reinfected	After 12M	Omicron	After complete dose	>60	Obese	Infected before omicron				4.52623	3.7587	2.63332		Positive
50	1	1		N protein negative	0	-31	-294	31	294	0D		Male	Naive				>60		Infection-naïve					0	0		Negative
50	915.792	1		N protein negative	31	0	-263	31	294	21D		Male	Naive				>60		Infection-naïve					2.9618	0		Negative
50	15921.8	1	38788.3	N protein negative	391	360	97	31	294	12M	276.636	Male	Naive				>60		Infection-naïve				4.5887	4.20199	0	2.44191	Negative
51	1	1		N protein negative	0	-28	-291	28	291	0D		Female	Infected omicron				>40-60	Normal	Infected with omicron	18	54	317		0	0		Negative
51	1993.31	73.011		N protein negative	19	-9	-272	28	291	21D		Female	Infected omicron				>40-60	Normal	Infected with omicron	18	54	317		3.29957	1.86339		Negative
51	14876.5	163.078	12814.7	N protein negative	82	54	-209	28	291	2M		Female	Infected omicron				>40-60	Normal	Infected with omicron	18	54	317	4.10771	4.1725	2.21239		Positive
51	4685.08	1	21600.5	N protein negative	151	123	-140	28	291	6M		Female	Infected omicron				>40-60	Normal	Infected with omicron	18	54	317	4.33446	3.67072	0		Negative
51	69185.1	4055.76	383581	N protein positive	363	335	72	28	291	12M	801.652	Female	Infected omicron				>40-60	Normal	Infected with omicron	18	54	317	5.58386	4.84001	3.60807	2.90399	Positive
52	1	1		N protein negative	0	-30	-285	30	285	0D		Female	Naive				>40-60	Normal	Infection-naïve					0	0		Negative
52	523.954	1		N protein negative	21	-9	-264	30	285	21D		Female	Naive				>40-60	Normal	Infection-naïve					2.71929	0		Negative
52	20156.4	178.102	12003.4	N protein negative	57	27	-228	30	285	2M		Female	Naive				>40-60	Normal	Infection-naïve				4.0793	4.30441	2.25067		Positive
52	3553.01	1	14395.1	N protein negative	154	124	-131	30	285	6M		Female	Naive				>40-60	Normal	Infection-naïve				4.15821	3.5506	0		Negative
52	8808.14	1	24190.9	N protein negative	372	342	87	30	285	12M	1574.86	Female	Naive				>40-60	Normal	Infection-naïve				4.38365	3.94488	0	3.19724	Negative
53	1	1		N protein negative	0	-46	-310	29	293	0D		Female	Naive				>40-60	Normal	Infection-naïve					0	0		Negative
53	1823.82	1	402.047	N protein negative	27	-2	-266	29	293	21D		Female	Naive				>40-60	Normal	Infection-naïve				2.60428	3.26098	0		Negative
53	29761.5	1	7021.32	N protein negative	57	28	-236	29	293	2M		Female	Naive				>40-60	Normal	Infection-naïve				3.84642	4.47366	0		Negative
53	1467.04	1	1388.32	N protein negative	180	151	-113	29	293	6M		Female	Naive				>40-60	Normal	Infection-naïve				3.14249	3.16644	0		Negative
53	7584.08	1	23647.2	N protein negative	369	340	76	29	293	12M		Female	Naive				>40-60	Normal	Infection-naïve				4.37378	3.8799	0		Negative
54	1	1		N protein negative	0	-29	-287	29	287	0D		Female	Naive will be infected omicron				>40-60	Normal	Infection-naïve					0	0		Negative
54	2064.75	1		N protein negative	29	0	-258	29	287	21D		Female	Naive will be infected omicron				>40-60	Normal	Infection-naïve					3.31487	0		Negative
54	6661.74	1	4474.25	N protein negative	152	123	-135	29	287	6M		Female	Naive will be infected omicron				>40-60	Normal	Infection-naïve				3.65072	3.82359	0		Negative
54	10054.9	1	169709	N protein negative	363	334	76	29	287	12M	1044.46	Female	Naive will be infected omicron				>40-60	Normal	Infection-naïve				5.22971	4.00238	0	3.01889	Negative
55	1	1		N protein negative	0	-26	-287	26	287	0D		Male	Naive				>60	Overweight	Infection-naïve					0	0		Negative
55	1023.21	1		N protein negative	26	0	-261	26	287	21D		Male	Naive				>60	Overweight	Infection-naïve					3.00996	0		Negative
55	1759.87	1	3140.53	N protein negative	160	134	-127	26	287	6M		Male	Naive				>60	Overweight	Infection-naïve				3.497	3.24548	0		Negative
55	7056.51	1	24242.9	N protein negative	392	366	105	26	287	12M	489.693	Male	Naive				>60	Overweight	Infection-naïve				4.38459	3.84859	0	2.68992	Negative
56	22.8904	1		N protein negative	0	-28	-280	28	280	0D		Female	Naive				>40-60	Overweight	Infection-naïve					1.35965	0		Negative
56	1379.32	1		N protein negative	26	-2	-254	28	280	21D		Female	Naive				>40-60	Overweight	Infection-naïve					3.13966	0		Negative
56	37547.2	28.9297	4389.79	N protein negative	60	32	-220	28	280	2M		Female	Naive				>40-60	Overweight	Infection-naïve				3.64244	4.57458	1.46134		Negative
56	2949.02	1	3661.95	N protein negative	172	144	-108	28	280	6M		Female	Naive				>40-60	Overweight	Infection-naïve				3.56371	3.46968	0		Negative
56	27845.2	1	100237	N protein negative	375	347	95	28	280	12M		Female	Naive				>40-60	Overweight	Infection-naïve				5.00103	4.44475	0		Negative
57	1	1		N protein negative	0	-34	-301	34	301	0D		Female	Infected omicron				>40-60	Overweight	Infected with omicron	18	74	341		0	0		Negative
57	1	1		N protein negative	29	-5	-272	34	301	21D		Female	Infected omicron				>40-60	Overweight	Infected with omicron	18	74	341		0	0		Negative
57	1508.43	1	361.859	N protein negative	59	25	-242	34	301	2M		Female	Infected omicron				>40-60	Overweight	Infected with omicron	18	74	341	2.55854	3.17853	0		Negative
57	159.615	1	394.579	N protein negative	169	135	-132	34	301	6M		Female	Infected omicron				>40-60	Overweight	Infected with omicron	18	74	341	2.59613	2.20307	0		Negative
57	55869.8	641.709	134065	N protein positive	393	359	92	34	301	12M	1562.91	Female	Infected omicron				>40-60	Overweight	Infected with omicron	18	74	341	5.12731	4.74718	2.80734	3.19394	Positive
58	1	1		N protein negative	0	-48	-296	48	296	0D		Female	Before omicron			Before complete dose	<40	Normal	Infected before omicron					0	0		Negative
58	936.142	1		N protein negative	24	-24	-272	48	296	21D		Female	Before omicron			Before complete dose	<40	Normal	Infected before omicron					2.97134	0		Negative
58	51168.6	559.642	64019	N protein negative	57	9	-239	48	296	2M		Female	Before omicron			Before complete dose	<40	Normal	Infected before omicron				4.80631	4.709	2.74791		Positive
58	4266.15	1	8022.43	N protein positive	174	126	-122	48	296	6M		Female	Before omicron			Before complete dose	<40	Normal	Infected before omicron				3.90431	3.63004	0		Negative
58	10505.9	96.643	52330.4	N protein positive	393	345	97	48	296	12M	2262.51	Female	Before omicron			Before complete dose	<40	Normal	Infected before omicron				4.71875	4.02143	1.98517	3.35459	Negative
59	1	1		N protein negative	0	-25	-281	25	281	0D		Female	Naive will be infected omicron				>60	Obese	Infection-naïve					0	0		Negative
59	577.614	1		N protein negative	20	-5	-261	25	281	21D		Female	Naive will be infected omicron				>60	Obese	Infection-naïve					2.76164	0		Negative
59	30905.2	395.33	3851.82	N protein negative	62	37	-219	25	281	2M		Female	Naive will be infected omicron				>60	Obese	Infection-naïve				3.58567	4.49003	2.59696		Positive
59	3568.29	101.496	2167.07	N protein negative	147	122	-134	25	281	6M		Female	Naive will be infected omicron				>60	Obese	Infection-naïve				3.33587	3.55246	2.00645		Positive
59	75753.2	753.072	72511.8	N protein negative	363	338	82	25	281	12M	1625.86	Female	Naive will be infected omicron				>60	Obese	Infection-naïve				4.86041	4.8794	2.87684	3.21108	Positive
60	1	1		N protein negative	0	-33	-317	33	317	0D		Female	Naive				<40		Infection-naïve					0	0		Negative
60	1609.23	1		N protein negative	19.5	-13.5	-297.5	33	317	21D		Female	Naive				<40		Infection-naïve					3.20662	0		Negative
60	60018.8	166.191	54474.1	N protein negative	62	29	-255	33	317	2M		Female	Naive				<40		Infection-naïve				4.73619	4.77829	2.22061		Positive
60	12988	1	13247.8	N protein negative	167	134	-150	33	317	6M		Female	Naive				<40		Infection-naïve				4.12214	4.11354	0		Negative
60	46236.2	566.617	315598	N protein negative	390	357	73	33	317	12M	1207.25	Female	Naive				<40		Infection-naïve				5.49913	4.66498	2.75329	3.0818	Positive
61	1	1		N protein negative	0	-25	-318	25	318	0D		Female	Naive will be infected omicron				>40-60	Normal	Infection-naïve					0	0		Negative
61	1147.56	1		N protein negative	25	0	-293	25	318	21D		Female	Naive will be infected omicron				>40-60	Normal	Infection-naïve					3.05977	0		Negative
61	25836.9	394.317	7085.84	N protein negative	42	17	-276	25	318	2M		Female	Naive will be infected omicron				>40-60	Normal	Infection-naïve				3.85039	4.41224	2.59585		Positive
61	3442.96	1	4610.1	N protein negative	153	128	-165	25	318	6M		Female	Naive will be infected omicron				>40-60	Normal	Infection-naïve				3.66371	3.53693	0		Negative
61	26868.2	350.196	147272	N protein negative	378	353	60	25	318	12M	3668.49	Female	Naive will be infected omicron				>40-60	Normal	Infection-naïve				5.16812	4.42924	2.54431	3.56449	Positive
62	1	1		N protein negative	0	-32	-298	32	298	0D		Female	Infected omicron				>60	Normal	Infected with omicron	35	43	309		0	0		Negative
62	1258	1		N protein negative	25	-7	-273	32	298	21D		Female	Infected omicron				>60	Normal	Infected with omicron	35	43	309		3.09968	0		Negative
62	3034.5	1	507.252	N protein negative	33	1	-265	32	298	21D		Female	Infected omicron				>60	Normal	Infected with omicron	35	43	309	2.70522	3.48209	0		Negative
62	32716.3	25.1935	5765.56	N protein negative	64	32	-234	32	298	2M		Female	Infected omicron				>60	Normal	Infected with omicron	35	43	309	3.76084	4.51476	1.40129		Negative
62	10456.1	1	5327.86	N protein negative	113	81	-185	32	298	6M		Female	Infected omicron				>60	Normal	Infected with omicron	35	43	309	3.72655	4.01937	0		Negative
62	160477	6756.7	2000000	N protein positive	376	344	78	32	298	12M		Female	Infected omicron				>60	Normal	Infected with omicron	35	43	309	6.30103	5.20541	3.82973		Positive
63	1	1		N protein negative	0	-30	-296	30	296	0D		Female	Before omicron reinfected	After 12M	Omicron	Before complete dose	>40-60	Normal	Infected before omicron					0	0		Negative
63	2240.75	55.0022		N protein negative	30	0	-266	30	296	21D		Female	Before omicron reinfected	After 12M	Omicron	Before complete dose	>40-60	Normal	Infected before omicron					3.35039	1.74038		Negative
63	12506.6	81.5382	6945.54	N protein negative	66	36	-230	30	296	2M		Female	Before omicron reinfected	After 12M	Omicron	Before complete dose	>40-60	Normal	Infected before omicron				3.84171	4.09714	1.91136		Negative
63	2192.44	1	3051.09	N protein negative	164	134	-132	30	296	6M		Female	Before omicron reinfected	After 12M	Omicron	Before complete dose	>40-60	Normal	Infected before omicron				3.48445	3.34093	0		Negative
63	17465.7	116.033	68162.3	N protein negative	371	341	75	30	296	12M		Female	Before omicron reinfected	After 12M	Omicron	Before complete dose	>40-60	Normal	Infected before omicron				4.83354	4.24219	2.06458		Positive
64	154.286	1		N protein negative	0	-44	-294	28	278	0D		Female	Naive				>40-60	Obese	Infection-naïve					2.18833	0		Negative
64	5243.21	179.232		N protein negative	21	-7	-257	28	278	21D		Female	Naive				>40-60	Obese	Infection-naïve					3.7196	2.25342		Positive
64	70533.1	185.095	11057	N protein negative	59	31	-219	28	278	2M		Female	Naive				>40-60	Obese	Infection-naïve				4.04364	4.84839	2.26739		Positive
64	5629.22	1	16544.3	N protein negative	186	158	-92	28	278	6M		Female	Naive				>40-60	Obese	Infection-naïve				4.21865	3.75045	0		Negative
64	20971	198.795	91104.4	N protein negative	374	346	96	28	278	12M	4956.54	Female	Naive				>40-60	Obese	Infection-naïve				4.95954	4.32162	2.29841	3.69518	Positive
65	1	1		N protein negative	0	-31	-296	31	296	0D		Female	Before omicron			After complete dose	>40-60	Obese	Infected before omicron					0	0		Negative
65	662.146	1		N protein negative	31	0	-265	31	296	21D		Female	Before omicron			After complete dose	>40-60	Obese	Infected before omicron					2.82095	0		Negative
65	9757.46	1	10460.5	N protein negative	55	24	-241	31	296	2M		Female	Before omicron			After complete dose	>40-60	Obese	Infected before omicron				4.01955	3.98934	0		Negative
65	1419.99	1	5533.83	N protein negative	154	123	-142	31	296	6M		Female	Before omicron			After complete dose	>40-60	Obese	Infected before omicron				3.74303	3.15229	0		Negative
65	4213.59	1	14743.2	N protein negative	392	361	96	31	296	12M	2073.04	Female	Before omicron			After complete dose	>40-60	Obese	Infected before omicron				4.16859	3.62465	0	3.31661	Negative
66	1	1		N protein negative	0	-34	-294	34	294	0D		Female	Naive will be infected omicron				<40		Infection-naïve					0	0		Negative
66	1518.36	1		N protein negative	29	-5	-265	34	294	21D		Female	Naive will be infected omicron				<40		Infection-naïve					3.18137	0		Negative
66	10387	125.684	8825.73	N protein negative	93	59	-201	34	294	6M		Female	Naive will be infected omicron				<40		Infection-naïve				3.94575	4.01649	2.09928		Positive
66	5595.24	286.883	2167.66	N protein negative	192	158	-102	34	294	6M		Female	Naive will be infected omicron				<40		Infection-naïve				3.33599	3.74782	2.4577		Positive
66	18373.2	165.722	49869.4	N protein negative	378	344	84	34	294	12M	3967.84	Female	Naive will be infected omicron				<40		Infection-naïve				4.69783	4.26418	2.21938	3.59855	Positive
67	1	1	24.862	N protein negative	0	-45	-325	22	302	0D		Female	Infected omicron				>60		Infected with omicron	7	117	397	1.39554	0	0		Negative
67	1241.34	1		N protein negative	22	0	-280	22	302	21D		Female	Infected omicron				>60		Infected with omicron	7	117	397		3.09389	0		Negative
67	13071.5	1	3486.12	N protein negative	103	81	-199	22	302	6M		Female	Infected omicron				>60		Infected with omicron	7	117	397	3.54234	4.11633	0		Negative
67	1881.62	1		N protein negative	225	203	-77	22	302	6M		Female	Infected omicron				>60		Infected with omicron	7	117	397		3.27453	0		Negative
67	28735.5	157.134	258507	N protein negative	426	404	124	22	302	12M		Female	Infected omicron				>60		Infected with omicron	7	117	397	5.41247	4.45842	2.19627		Positive
68	1	1		N protein negative	0	-31	-305	31	305	0D		Female	Naive				>60	Normal	Infection-naïve					0	0		Negative
68	289.685	1		N protein negative	22.5	-8.5	-282.5	31	305	21D		Female	Naive				>60	Normal	Infection-naïve					2.46193	0		Negative
68	21875.2	985.289	21919.9	N protein negative	59	28	-246	31	305	2M		Female	Naive				>60	Normal	Infection-naïve				4.34084	4.33995	2.99356		Positive
68	2526.38	539.097	4827.04	N protein negative	171	140	-134	31	305	6M		Female	Naive				>60	Normal	Infection-naïve				3.68368	3.4025	2.73167		Positive
68	13945.5	694.343	216327	N protein negative	381	350	76	31	305	12M	8931.73	Female	Naive				>60	Normal	Infection-naïve				5.33511	4.14443	2.84157	3.95094	Positive
69	1	1		N protein negative	0	-30	-306	30	306	0D		Female	Naive will be infected omicron				>60		Infection-naïve					0	0		Negative
69	1041.63	1		N protein negative	22	-8	-284	30	306	21D		Female	Naive will be infected omicron				>60		Infection-naïve					3.01771	0		Negative
69	13741.3	89.1123	11220.6	N protein negative	70	40	-236	30	306	2M		Female	Naive will be infected omicron				>60		Infection-naïve				4.05002	4.13803	1.94994		Negative
69	3424.56	1	7458.84	N protein negative	154	124	-152	30	306	6M		Female	Naive will be infected omicron				>60		Infection-naïve				3.87267	3.5346	0		Negative
69	16224.9	1	45969.9	N protein negative	376	346	70	30	306	12M	456.129	Female	Naive will be infected omicron				>60		Infection-naïve				4.66247	4.21018	0	2.65909	Negative
70	1	1		N protein negative	0	-32	-303	32	303	0D		Female	Naive				>60	Overweight	Infection-naïve					0	0		Negative
70	916.915	166.191		N protein negative	22	-10	-281	32	303	21D		Female	Naive				>60	Overweight	Infection-naïve					2.96233	2.22061		Positive
70	2285.56	1	4224.61	N protein negative	131	99	-172	32	303	6M		Female	Naive				>60	Overweight	Infection-naïve				3.62579	3.35899	0		Negative
70	23662.4	805.582	64807	N protein negative	373	341	70	32	303	12M		Female	Naive				>60	Overweight	Infection-naïve				4.81162	4.37406	2.90611		Positive
71	1	1	1	N protein negative	0	-53	-304	29	280	0D		Female	Naive				>40-60	Normal	Infection-naïve				0	0	0		Negative
71	1729.13	1	197.254	N protein negative	26	-3	-254	29	280	21D		Female	Naive				>40-60	Normal	Infection-naïve				2.29503	3.23783	0		Negative
71	26809.7	264.848	9113.08	N protein negative	61	32	-219	29	280	2M		Female	Naive				>40-60	Normal	Infection-naïve				3.95967	4.42829	2.423		Positive
71	4978.44	1	8040.85	N protein negative	173	144	-107	29	280	6M		Female	Naive				>40-60	Normal	Infection-naïve				3.9053	3.69709	0		Negative
71	26118.7	139.584	338684	N protein negative	362	333	82	29	280	12M		Female	Naive				>40-60	Normal	Infection-naïve				5.52979	4.41695	2.14484		Positive
72	1	1		N protein negative	0	-34	-256	34	256	0D		Female	Before omicron			After complete dose	>40-60	Normal	Infected before omicron					0	0		Negative
72	124.566	1		N protein negative	21	-13	-235	34	256	21D		Female	Before omicron			After complete dose	>40-60	Normal	Infected before omicron					2.0954	0		Negative
72	7277.33	132.359	6551.65	N protein negative	71	37	-185	34	256	2M		Female	Before omicron			After complete dose	>40-60	Normal	Infected before omicron				3.81635	3.86197	2.12175		Positive
72	4395.21	37.1691	4645.02	N protein negative	177	143	-79	34	256	6M		Female	Before omicron			After complete dose	>40-60	Normal	Infected before omicron				3.66699	3.64298	1.57018		Negative
72	4071.63	203.146	17933	N protein negative	385	351	129	34	256	12M	144.179	Female	Before omicron			After complete dose	>40-60	Normal	Infected before omicron				4.25365	3.60977	2.30781	2.1589	Positive
72	2076.02	1	10070.5	N protein negative	442	408	186	34	256	12M		Female	Before omicron			After complete dose	>40-60	Normal	Infected before omicron				4.00305	3.31723	0		Negative
73	1	1		N protein negative	0	-30	-316	30	316	0D		Male	Naive will be infected omicron				<40	Normal	Infection-naïve					0	0		Negative
73	1781.1	266.914		N protein negative	30	0	-286	30	316	21D		Male	Naive will be infected omicron				<40	Normal	Infection-naïve					3.25069	2.42637		Positive
73	1103.64	1	423.349	N protein negative	61	31	-255	30	316	2M		Male	Naive will be infected omicron				<40	Normal	Infection-naïve				2.6267	3.04283	0		Negative
73	690.513	28.8489	1294.66	N protein negative	173	143	-143	30	316	6M		Male	Naive will be infected omicron				<40	Normal	Infection-naïve				3.11216	2.83917	1.46013		Negative
73	25629.7	427.867	53476.4	N protein negative	379	349	63	30	316	12M	4352.43	Male	Naive will be infected omicron				<40	Normal	Infection-naïve				4.72816	4.40874	2.63131	3.63873	Positive
74	312.711	1		N protein positive	0	-30	-294	30	294	0D		Female	Before omicron reinfected	Before 12M	Omicron	Before complete dose	<40		Infected before omicron	64	76	340		2.49514	0		Negative
74	5637.67	1		N protein positive	27	-3	-267	30	294	21D		Female	Before omicron reinfected	Before 12M	Omicron	Before complete dose	<40		Infected before omicron	64	76	340		3.7511	0		Negative
74	8533.45	1	10406.2	N protein positive	71	41	-223	30	294	2M		Female	Before omicron reinfected	Before 12M	Omicron	Before complete dose	<40		Infected before omicron	64	76	340	4.01729	3.93112	0		Negative
74	9868.97	1	333628	N protein positive	434	404	140	30	294	12M		Female	Before omicron reinfected	Before 12M	Omicron	Before complete dose	<40		Infected before omicron	64	76	340	5.52326	3.99427	0		Negative
75	1	1		N protein negative	0	-38	-294	31	287	0D		Female	Naive				>60	Normal	Infection-naïve					0	0		Negative
75	3842.08	167.84		N protein negative	21	-10	-266	31	287	21D		Female	Naive				>60	Normal	Infection-naïve					3.58457	2.2249		Positive
75	30253.3	334.771	9934.69	N protein negative	56	25	-231	31	287	2M		Female	Naive				>60	Normal	Infection-naïve				3.99715	4.48077	2.52475		Positive
75	5693.18	645.643	5289.3	N protein negative	182	151	-105	31	287	6M		Female	Naive				>60	Normal	Infection-naïve				3.7234	3.75535	2.80999		Positive
75	16668.6	247.053	33065	N protein negative	364	333	77	31	287	12M		Female	Naive				>60	Normal	Infection-naïve				4.51937	4.2219	2.39279		Positive
76	1	1		N protein negative	0	-31	-302	31	302	0D		Female	Naive will be infected omicron				>40-60	Normal	Infection-naïve					0	0		Negative
76	68.6866	1		N protein negative	20	-11	-282	31	302	21D		Female	Naive will be infected omicron				>40-60	Normal	Infection-naïve					1.83687	0		Negative
76	1901.47	1	583.518	N protein negative	57	26	-245	31	302	2M		Female	Naive will be infected omicron				>40-60	Normal	Infection-naïve				2.76605	3.27909	0		Negative
76	741.341	1	1397.38	N protein negative	167	136	-135	31	302	6M		Female	Naive will be infected omicron				>40-60	Normal	Infection-naïve				3.14531	2.87002	0		Negative
76	1312.52	1	5643.83	N protein negative	384	353	82	31	302	12M	125.252	Female	Naive will be infected omicron				>40-60	Normal	Infection-naïve				3.75157	3.11811	0	2.09778	Negative
77	150.7	1		N protein negative	0	-44	-293	29	278	0D		Female	Naive will be infected omicron				>40-60	Overweight	Infection-naïve					2.17811	0		Negative
77	5355.2	269.741		N protein negative	20	-9	-258	29	278	21D		Female	Naive will be infected omicron				>40-60	Overweight	Infection-naïve					3.72878	2.43095		Positive
77	3060.19	1		N protein negative	238	209	-40	29	278	6M		Female	Naive will be infected omicron				>40-60	Overweight	Infection-naïve					3.48575	0		Negative
77	67771.4	528.179	329505	N protein negative	383	354	105	29	278	12M		Female	Naive will be infected omicron				>40-60	Overweight	Infection-naïve				5.51786	4.83105	2.72278		Positive
78	1146.88	1		N protein negative	0	-28	-334	28	334	0D		Female	Naive				>40-60	Obese	Infection-naïve					3.05952	0		Negative
78	3704.46	74.1439		N protein negative	24	-4	-310	28	334	21D		Female	Naive				>40-60	Obese	Infection-naïve					3.56872	1.87008		Negative
78	30809.9	659.526	12627.2	N protein negative	66	38	-268	28	334	2M		Female	Naive				>40-60	Obese	Infection-naïve				4.10131	4.48869	2.81923		Positive
78	2943.52	116.317	7008.16	N protein negative	200	172	-134	28	334	6M		Female	Naive				>40-60	Obese	Infection-naïve				3.8456	3.46887	2.06564		Positive
78	45652.8	1657.23	213211	N protein negative	377	349	43	28	334	12M	5064.05	Female	Naive				>40-60	Obese	Infection-naïve				5.32881	4.65947	3.21938	3.7045	Positive
79	1	1		N protein negative	0	-33	-295	33	295	0D		Female	Before omicron			After complete dose	<40		Infected before omicron					0	0		Negative
79	600.773	1		N protein negative	15	-18	-280	33	295	21D		Female	Before omicron			After complete dose	<40		Infected before omicron					2.77871	0		Negative
79	8071.86	1	5627.64	N protein negative	51	18	-244	33	295	2M		Female	Before omicron			After complete dose	<40		Infected before omicron				3.75033	3.90697	0		Negative
79	18630	1	186299	N protein positive	390	357	95	33	295	12M	862.529	Female	Before omicron			After complete dose	<40		Infected before omicron				5.27021	4.27021	0	2.93577	Negative
80	1	1		N protein negative	0	-33	-296	33	296	0D		Female	Naive will be infected omicron				<40	Normal	Infection-naïve					0	0		Negative
80	2314.9	90.3909		N protein negative	22	-11	-274	33	296	21D		Female	Naive will be infected omicron				<40	Normal	Infection-naïve					3.36453	1.95612		Negative
80	5408.31	1	28720	N protein negative	387	354	91	33	296	12M		Female	Naive will be infected omicron				<40	Normal	Infection-naïve				4.45818	3.73306	0		Negative
81	1	1		N protein negative	0	-31	-283	31	283	0D		Female	Naive				>40-60	Normal	Infection-naïve					0	0		Negative
81	294.883	1		N protein negative	25	-6	-258	31	283	21D		Female	Naive				>40-60	Normal	Infection-naïve					2.46965	0		Negative
81	1971.66	1	4996.63	N protein negative	159	128	-124	31	283	6M		Female	Naive				>40-60	Normal	Infection-naïve				3.69868	3.29483	0		Negative
81	8266.39	1	42428.6	N protein negative	377	346	94	31	283	12M	967.183	Female	Naive				>40-60	Normal	Infection-naïve				4.62766	3.91732	0	2.98551	Negative
82	1	1	107.451	N protein negative	0	-45	-354	30	339	0D		Female	Naive will be infected omicron				<40	Normal	Infection-naïve				2.03121	0	0		Negative
82	3751.34	1		N protein negative	29	-1	-310	30	339	21D		Female	Naive will be infected omicron				<40	Normal	Infection-naïve					3.57419	0		Negative
82	51333.7	492.02	35514.7	N protein negative	64	34	-275	30	339	2M		Female	Naive will be infected omicron				<40	Normal	Infection-naïve				4.55041	4.7104	2.69198		Positive
82	14748.9	281.099	16141.1	N protein negative	111	81	-228	30	339	6M		Female	Naive will be infected omicron				<40	Normal	Infection-naïve				4.20793	4.16876	2.44886		Positive
82	4481.51	1	15017.8	N protein negative	210	180	-129	30	339	6M		Female	Naive will be infected omicron				<40	Normal	Infection-naïve				4.17661	3.65142	0		Negative
82	68563.4	300.133	367210	N protein negative	378	348	39	30	339	12M		Female	Naive will be infected omicron				<40	Normal	Infection-naïve				5.56491	4.83609	2.47731		Positive
83	1	1		N protein negative	0	-29	-291	29	291	0D		Female	Naive will be infected omicron				<40		Infection-naïve					0	0		Negative
83	8942.09	274.668		N protein negative	20	-9	-271	29	291	21D		Female	Naive will be infected omicron				<40		Infection-naïve					3.95144	2.43881		Positive
83	14947.9	97.7096	6341.17	N protein negative	103	74	-188	29	291	6M		Female	Naive will be infected omicron				<40		Infection-naïve				3.80217	4.17458	1.98994		Negative
83	4041.3	40.0522	3862.96	N protein negative	146	117	-145	29	291	6M		Female	Naive will be infected omicron				<40		Infection-naïve				3.58692	3.60652	1.60263		Negative
83	11919.1	103.935	41254.9	N protein negative	375	346	84	29	291	12M	1900.75	Female	Naive will be infected omicron				<40		Infection-naïve				4.61548	4.07624	2.01676	3.27892	Positive
84	1	1		N protein negative	0	-32	-297	32	297	0D		Male	Naive				>60	Overweight	Infection-naïve					0	0		Negative
84	469.028	1		N protein negative	22	-10	-275	32	297	21D		Male	Naive				>60	Overweight	Infection-naïve					2.6712	0		Negative
84	2423.42	1	2851.52	N protein negative	163	131	-134	32	297	6M		Male	Naive				>60	Overweight	Infection-naïve				3.45508	3.38443	0		Negative
84	14691.9	292.857	143311	N protein negative	381	349	84	32	297	12M	1169.12	Male	Naive				>60	Overweight	Infection-naïve				5.15628	4.16708	2.46666	3.06786	Positive
85	1	1		N protein negative	0	-28	-302	28	302	0D		Male	Naive				<40	Normal	Infection-naïve					0	0		Negative
85	2239.07	343.413	417.363	N protein negative	19	-9	-283	28	302	21D		Male	Naive				<40	Normal	Infection-naïve				2.62051	3.35007	2.53582		Positive
85	25190.3	229.289	17749.9	N protein negative	56	28	-246	28	302	2M		Male	Naive				<40	Normal	Infection-naïve				4.2492	4.40123	2.36038		Positive
85	7086.51	75.2595	6026.24	N protein negative	173	145	-129	28	302	6M		Male	Naive				<40	Normal	Infection-naïve				3.78005	3.85043	1.87656		Negative
85	22287.4	1	36986.1	N protein negative	383	355	81	28	302	12M	1918.93	Male	Naive				<40	Normal	Infection-naïve				4.56804	4.34806	0	3.28306	Negative
86	1	1		N protein negative	0	-27	-297	27	297	0D		Male	Naive				>60	Overweight	Infection-naïve					0	0		Negative
86	747.239	1		N protein negative	27	0	-270	27	297	21D		Male	Naive				>60	Overweight	Infection-naïve					2.87346	0		Negative
86	27310.5	418.005	17749.9	N protein negative	50	23	-247	27	297	2M		Male	Naive				>60	Overweight	Infection-naïve				4.2492	4.43633	2.62118		Positive
86	6583.68	1	6321.98	N protein negative	156	129	-141	27	297	6M		Male	Naive				>60	Overweight	Infection-naïve				3.80085	3.81847	0		Negative
86	9245.99	16.6098	45915	N protein negative	373	346	76	27	297	12M	1270.9	Male	Naive				>60	Overweight	Infection-naïve				4.66195	3.96595	1.22036	3.10411	Negative
87	1	1	1	N protein negative	0	-46	-309	31	294	0D		Female	Naive				>60	Overweight	Infection-naïve				0	0	0		Negative
87	390.632	1		N protein negative	21	-10	-273	31	294	21D		Female	Naive				>60	Overweight	Infection-naïve					2.59177	0		Negative
87	2904	1	6434.09	N protein negative	387	356	93	31	294	12M	2212.18	Female	Naive				>60	Overweight	Infection-naïve				3.80849	3.463	0	3.34482	Negative
88	1	1		N protein negative	0	-33	-293	32	292	0D		Female	Naive				>40-60	Normal	Infection-naïve					0	0		Negative
88	1464.52	129.976		N protein negative	25	-7	-267	32	292	21D		Female	Naive				>40-60	Normal	Infection-naïve					3.1657	2.11386		Positive
88	12011.4	296.647	4600.53	N protein negative	68	36	-224	32	292	2M		Female	Naive				>40-60	Normal	Infection-naïve				3.66281	4.07959	2.47224		Positive
88	2067.95	1	4359.56	N protein negative	183	151	-109	32	292	6M		Female	Naive				>40-60	Normal	Infection-naïve				3.63944	3.31554	0		Negative
88	3499.56	1	16364.1	N protein negative	383	351	91	32	292	12M		Female	Naive				>40-60	Normal	Infection-naïve				4.21389	3.54401	0		Negative
89	1	1		N protein negative	0	-33	-303	33	303	0D		Female	Before omicron			Before complete dose	>40-60	Overweight	Infected before omicron					0	0		Negative
89	26414.1	474.125		N protein negative	23	-10	-280	33	303	21D		Female	Before omicron			Before complete dose	>40-60	Overweight	Infected before omicron					4.42184	2.67589		Positive
89	33396.4	113.272	62118.2	N protein negative	61	28	-242	33	303	2M		Female	Before omicron			Before complete dose	>40-60	Overweight	Infected before omicron				4.79322	4.5237	2.05412		Positive
89	8285.17	1	12105.6	N protein negative	169	136	-134	33	303	6M		Female	Before omicron			Before complete dose	>40-60	Overweight	Infected before omicron				4.08299	3.9183	0		Negative
89	25565.9	1	93075.6	N protein negative	382	349	79	33	303	12M	59652.5	Female	Before omicron			Before complete dose	>40-60	Overweight	Infected before omicron				4.96884	4.40766	0	4.77563	Negative
90	1	1		N protein negative	0	-30	-297	30	297	0D		Female	Naive				>40-60	Underweight	Infection-naïve					0	0		Negative
90	1407.01	1		N protein negative	20	-10	-277	30	297	21D		Female	Naive				>40-60	Underweight	Infection-naïve					3.1483	0		Negative
90	10967.4	385.522	15466.7	N protein negative	65	35	-232	30	297	2M		Female	Naive				>40-60	Underweight	Infection-naïve				4.1894	4.0401	2.58605		Positive
90	2853.84	23.9677	5475.8	N protein negative	161	131	-136	30	297	6M		Female	Naive				>40-60	Underweight	Infection-naïve				3.73845	3.45543	1.37963		Negative
90	9195.31	197.671	107543	N protein negative	386	356	89	30	297	12M	2011.07	Female	Naive				>40-60	Underweight	Infection-naïve				5.03158	3.96357	2.29594	3.30343	Positive
91	1	1		N protein negative	0	-31	-293	31	293	0D		Female	Naive				>40-60	Obese	Infection-naïve					0	0		Negative
91	1150.53	1		N protein negative	23	-8	-270	31	293	21D		Female	Naive				>40-60	Obese	Infection-naïve					3.0609	0		Negative
91	19370.7	1	5405.33	N protein negative	63	32	-230	31	293	2M		Female	Naive				>40-60	Obese	Infection-naïve				3.73282	4.28714	0		Negative
91	928.143	1	1674.86	N protein negative	176	145	-117	31	293	6M		Female	Naive				>40-60	Obese	Infection-naïve				3.22398	2.96761	0		Negative
91	25331.9	1	118558	N protein negative	384	353	91	31	293	12M	55.3892	Female	Naive				>40-60	Obese	Infection-naïve				5.07393	4.40367	0	1.74343	Negative
92	1	1		N protein negative	0	-35	-352	34	351	0D		Female	Naive will be infected omicron				>40-60	Normal	Infection-naïve					0	0		Negative
92	2130.06	1		N protein negative	23	-11	-328	34	351	21D		Female	Naive will be infected omicron				>40-60	Normal	Infection-naïve					3.32839	0		Negative
92	40811.3	557.178	36281	N protein negative	55	21	-296	34	351	2M		Female	Naive will be infected omicron				>40-60	Normal	Infection-naïve				4.55968	4.61078	2.74599		Positive
92	2224.92	1	2757.03	N protein negative	203	169	-148	34	351	6M		Female	Naive will be infected omicron				>40-60	Normal	Infection-naïve				3.44044	3.34731	0		Negative
92	38743.4	935.65	22878.1	N protein negative	378	344	27	34	351	12M		Female	Naive will be infected omicron				>40-60	Normal	Infection-naïve				4.35942	4.5882	2.97111		Positive
93	1	1		N protein negative	0	-30	-319	30	319	0D		Female	Naive will be infected omicron				>40-60	Normal	Infection-naïve					0	0		Negative
93	2401.54	1		N protein negative	27	-3	-292	30	319	21D		Female	Naive will be infected omicron				>40-60	Normal	Infection-naïve					3.38049	0		Negative
93	15010.3	1	15825.9	N protein negative	129	99	-190	30	319	6M		Female	Naive will be infected omicron				>40-60	Normal	Infection-naïve				4.19937	4.17639	0		Negative
93	4930.61	1	11084.2	N protein negative	210	180	-109	30	319	6M		Female	Naive will be infected omicron				>40-60	Normal	Infection-naïve				4.04471	3.6929	0		Negative
93	49643.7	1005.69	258924	N protein negative	371	341	52	30	319	12M		Female	Naive will be infected omicron				>40-60	Normal	Infection-naïve				5.41317	4.69586	3.00246		Positive
94	15.4895	1		N protein negative	0	-22	-293	22	293	0D		Female	Naive will be infected omicron				>40-60	Overweight	Infection-naïve					1.19004	0		Negative
94	4650.51	1		N protein negative	22	0	-271	22	293	21D		Female	Naive will be infected omicron				>40-60	Overweight	Infection-naïve					3.6675	0		Negative
94	33785.7	1	6022.63	N protein negative	64	42	-229	22	293	2M		Female	Naive will be infected omicron				>40-60	Overweight	Infection-naïve				3.77979	4.52873	0		Negative
94	3743.48	1	5434.9	N protein negative	154	132	-139	22	293	6M		Female	Naive will be infected omicron				>40-60	Overweight	Infection-naïve				3.73519	3.57328	0		Negative
94	18905.5	1	37226	N protein negative	386	364	93	22	293	12M	3698.32	Female	Naive will be infected omicron				>40-60	Overweight	Infection-naïve				4.57085	4.27659	0	3.568	Negative
95	1	1		N protein negative	0	-33	-348	33	348	0D		Female	Naive				>40-60	Normal	Infection-naïve					0	0		Negative
95	2474.21	1		N protein negative	33	0	-315	33	348	21D		Female	Naive				>40-60	Normal	Infection-naïve					3.39344	0		Negative
95	3214.6	1	15718	N protein negative	393	360	45	33	348	12M	1905.74	Female	Naive				>40-60	Normal	Infection-naïve				4.1964	3.50713	0	3.28006	Negative
96	16.8174	1		N protein negative	0	-30	-307	30	307	0D		Female	Naive				>40-60	Normal	Infection-naïve					1.22576	0		Negative
96	256.966	1		N protein negative	30	0	-277	30	307	21D		Female	Naive				>40-60	Normal	Infection-naïve					2.40988	0		Negative
96	2633.64	1	7740.1	N protein negative	169	139	-138	30	307	6M		Female	Naive				>40-60	Normal	Infection-naïve				3.88875	3.42056	0		Negative
96	9552.46	1	46942.2	N protein negative	377	347	70	30	307	12M	807.328	Female	Naive				>40-60	Normal	Infection-naïve				4.67156	3.98012	0	2.90705	Negative
97	1	1		N protein negative	0	-31	-296	31	296	0D		Female	Naive will be infected omicron				>40-60	Normal	Infection-naïve					0	0		Negative
97	399.786	1		N protein negative	22	-9	-274	31	296	21D		Female	Naive will be infected omicron				>40-60	Normal	Infection-naïve					2.60183	0		Negative
97	5431.13	62.4612	4054.22	N protein negative	50	19	-246	31	296	2M		Female	Naive will be infected omicron				>40-60	Normal	Infection-naïve				3.60791	3.73489	1.79561		Negative
97	5812.52	1	13769.4	N protein negative	373	342	77	31	296	12M	282.261	Female	Naive will be infected omicron				>40-60	Normal	Infection-naïve				4.13891	3.76436	0	2.45065	Negative
98	1	1		N protein negative	0	-50	-329	50	329	0D		Female	Before omicron reinfected	Before 12M	Omicron	Before complete dose	<40	Normal	Infected before omicron	8	41	320		0	0		Negative
98	6329.3	92.4662		N protein positive	26	-24	-303	50	329	21D		Female	Before omicron reinfected	Before 12M	Omicron	Before complete dose	<40	Normal	Infected before omicron	8	41	320		3.80136	1.96598		Negative
98	366643	824.818	146505	N protein positive	61	11	-268	50	329	2M		Female	Before omicron reinfected	Before 12M	Omicron	Before complete dose	<40	Normal	Infected before omicron	8	41	320	5.16585	5.56424	2.91636		Positive
98	10020.1	1	73062.2	N protein positive	153	103	-176	50	329	6M		Female	Before omicron reinfected	Before 12M	Omicron	Before complete dose	<40	Normal	Infected before omicron	8	41	320	4.86369	4.00087	0		Negative
98	23767.2	645.259	162342	N protein positive	378	328	49	50	329	12M	5307.12	Female	Before omicron reinfected	Before 12M	Omicron	Before complete dose	<40	Normal	Infected before omicron	8	41	320	5.21043	4.37598	2.80973	3.72486	Positive
99	1	1		N protein negative	0	-32	-302	32	302	0D		Female	Naive will be infected omicron				>40-60	Overweight	Infection-naïve					0	0		Negative
99	567.615	1		N protein negative	22	-10	-280	32	302	21D		Female	Naive will be infected omicron				>40-60	Overweight	Infection-naïve					2.75405	0		Negative
99	17576.6	44.7284	3924.46	N protein negative	81	49	-221	32	302	2M		Female	Naive will be infected omicron				>40-60	Overweight	Infection-naïve				3.59378	4.24494	1.65058		Negative
99	2066.07	1	2811.25	N protein negative	165	133	-137	32	302	6M		Female	Naive will be infected omicron				>40-60	Overweight	Infection-naïve				3.4489	3.31515	0		Negative
99	5265.66	1	13779.7	N protein negative	386	354	84	32	302	12M	874.192	Female	Naive will be infected omicron				>40-60	Overweight	Infection-naïve				4.13924	3.72145	0	2.94161	Negative
100	1	1		N protein negative	0	-30	-294	30	294	0D		Female	Naive will be infected omicron				>40-60	Normal	Infection-naïve					0	0		Negative
100	279.619	1		N protein negative	21	-9	-273	30	294	21D		Female	Naive will be infected omicron				>40-60	Normal	Infection-naïve					2.44657	0		Negative
100	6032.93	169.484	3298.03	N protein negative	57	27	-237	30	294	2M		Female	Naive will be infected omicron				>40-60	Normal	Infection-naïve				3.51825	3.78053	2.22913		Positive
100	428.385	1	1250.65	N protein negative	210	180	-84	30	294	6M		Female	Naive will be infected omicron				>40-60	Normal	Infection-naïve				3.09714	2.63183	0		Negative
100	12592.6	181.966	41991	N protein negative	378	348	84	30	294	12M		Female	Naive will be infected omicron				>40-60	Normal	Infection-naïve				4.62316	4.10011	2.25999		Positive
101	90.7609	1		N protein negative	0	-31	-279	31	279	0D		Female	Naive will be infected omicron				>40-60	Overweight	Infection-naïve					1.9579	0		Negative
101	1176.64	1		N protein negative	31	0	-248	31	279	21D		Female	Naive will be infected omicron				>40-60	Overweight	Infection-naïve					3.07064	0		Negative
101	4668.28	14.0557	4387.02	N protein negative	115	84	-164	31	279	6M		Female	Naive will be infected omicron				>40-60	Overweight	Infection-naïve				3.64217	3.66916	1.14785		Negative
101	2091.56	1	3225.48	N protein negative	179	148	-100	31	279	6M		Female	Naive will be infected omicron				>40-60	Overweight	Infection-naïve				3.50859	3.32047	0		Negative
101	7135.42	109.208	15801.5	N protein negative	396	365	117	31	279	12M		Female	Naive will be infected omicron				>40-60	Overweight	Infection-naïve				4.1987	3.85342	2.03826		Positive
102	732.488	45.7231		N protein negative	0	-37	-294	30	287	0D		Male	Naive will be infected omicron				>40-60	Normal	Infection-naïve					2.8648	1.66014		Negative
102	1360.73	1		N protein negative	22	-8	-265	30	287	21D		Male	Naive will be infected omicron				>40-60	Normal	Infection-naïve					3.13377	0		Negative
102	48914.1	334.154	20859.7	N protein negative	62	32	-225	30	287	2M		Male	Naive will be infected omicron				>40-60	Normal	Infection-naïve				4.31931	4.68943	2.52395		Positive
102	3362.33	1	2727.14	N protein negative	196	166	-91	30	287	6M		Male	Naive will be infected omicron				>40-60	Normal	Infection-naïve				3.43571	3.52664	0		Negative
102	10272.1	1	19388.6	N protein negative	392	362	105	30	287	12M		Male	Naive will be infected omicron				>40-60	Normal	Infection-naïve				4.28755	4.01166	0		Negative
103	1	1		N protein negative	0	-33	-303	33	303	0D		Female	Naive				>60	Overweight	Infection-naïve					0	0		Negative
103	807.148	1		N protein negative	22	-11	-281	33	303	21D		Female	Naive				>60	Overweight	Infection-naïve					2.90695	0		Negative
103	58916.8	27.4891	52830.9	N protein negative	56	23	-247	33	303	2M		Female	Naive				>60	Overweight	Infection-naïve				4.72289	4.77024	1.43916		Negative
103	4095.63	1	6921.71	N protein negative	167	134	-136	33	303	6M		Female	Naive				>60	Overweight	Infection-naïve				3.84021	3.61232	0		Negative
103	14212.9	1	58798.2	N protein negative	379	346	76	33	303	12M	33.4706	Female	Naive				>60	Overweight	Infection-naïve				4.76936	4.15268	0	1.52466	Negative
104	1	1		N protein negative	0	-34	-303	34	303	0D		Female	Naive				>60	Normal	Infection-naïve					0	0		Negative
104	1235.68	1		N protein negative	21	-13	-282	34	303	21D		Female	Naive				>60	Normal	Infection-naïve					3.09191	0		Negative
104	43562	1101.24	20529.1	N protein negative	58	24	-245	34	303	2M		Female	Naive				>60	Normal	Infection-naïve				4.31237	4.63911	3.04188		Positive
104	8401.21	830.301	10564.3	N protein negative	161	127	-142	34	303	6M		Female	Naive				>60	Normal	Infection-naïve				4.02384	3.92434	2.91924		Positive
104	30016.9	827.633	276198	N protein negative	380	346	77	34	303	12M	2253.65	Female	Naive				>60	Normal	Infection-naïve				5.44122	4.47737	2.91784	3.35289	Positive
105	1	1		N protein negative	0	-34	-304	34	304	0D		Female	Naive				>40-60	Overweight	Infection-naïve					0	0		Negative
105	3202.9	1		N protein negative	30	-4	-274	34	304	21D		Female	Naive				>40-60	Overweight	Infection-naïve					3.50554	0		Negative
105	11160	101.481	18346	N protein negative	65	31	-239	34	304	2M		Female	Naive				>40-60	Overweight	Infection-naïve				4.26354	4.04766	2.00638		Positive
105	4941.18	146.675	3951.8	N protein negative	163	129	-141	34	304	6M		Female	Naive				>40-60	Overweight	Infection-naïve				3.5968	3.69383	2.16635		Positive
105	14186.2	157.168	73910	N protein negative	384	350	80	34	304	12M	1340.9	Female	Naive				>40-60	Overweight	Infection-naïve				4.8687	4.15187	2.19636	3.1274	Positive
106	1	1		N protein negative	0	-31	-300	31	300	0D		Female	Before omicron			After complete dose	>60	Normal	Infected before omicron					0	0		Negative
106	358.642	1		N protein negative	21	-10	-279	31	300	21D		Female	Before omicron			After complete dose	>60	Normal	Infected before omicron					2.55466	0		Negative
106	750.199	203.682	458.629	N protein negative	199	168	-101	31	300	6M		Female	Before omicron			After complete dose	>60	Normal	Infected before omicron				2.66146	2.87518	2.30895		Positive
106	57558.9	604.794	628546	N protein positive	380	349	80	31	300	12M	826.463	Female	Before omicron			After complete dose	>60	Normal	Infected before omicron				5.79834	4.76011	2.78161	2.91722	Positive
107	1	1		N protein negative	0	-34	-293	34	293	0D		Female	Naive				>60	Normal	Infection-naïve					0	0		Negative
107	618.38	1		N protein negative	14	-20	-279	34	293	21D		Female	Naive				>60	Normal	Infection-naïve					2.79126	0		Negative
107	40454.8	318.128	28257	N protein negative	51	17	-242	34	293	2M		Female	Naive				>60	Normal	Infection-naïve				4.45113	4.60697	2.5026		Positive
107	5985.7	1	7418.11	N protein negative	154	120	-139	34	293	6M		Female	Naive				>60	Normal	Infection-naïve				3.87029	3.77712	0		Negative
107	23801.9	1	73230.2	N protein negative	373	339	80	34	293	12M	919.068	Female	Naive				>60	Normal	Infection-naïve				4.86469	4.37661	0	2.96335	Negative
108	1	1		N protein negative	0	-34	-294	33	293	0D		Female	Naive will be infected omicron				>60	Normal	Infection-naïve					0	0		Negative
108	2040.68	1		N protein negative	23	-10	-270	33	293	21D		Female	Naive will be infected omicron				>60	Normal	Infection-naïve					3.30978	0		Negative
108	29353.9	85.9108	14588.7	N protein negative	62	29	-231	33	293	2M		Female	Naive will be infected omicron				>60	Normal	Infection-naïve				4.16402	4.46767	1.93405		Negative
108	1849.46	1	5169.52	N protein negative	184	151	-109	33	293	6M		Female	Naive will be infected omicron				>60	Normal	Infection-naïve				3.71345	3.26705	0		Negative
108	14258.9	1	56610.6	N protein negative	370	337	77	33	293	12M		Female	Naive will be infected omicron				>60	Normal	Infection-naïve				4.7529	4.15408	0		Negative
109	1	1	58.3405	N protein negative	0	-41	-303	32	294	0D		Female	Naive				>40-60	Normal	Infection-naïve				1.76597	0	0		Negative
109	1250.58	1		N protein negative	32	0	-262	32	294	21D		Female	Naive				>40-60	Normal	Infection-naïve					3.09711	0		Negative
109	3428.63	1	2914.28	N protein negative	127	95	-167	32	294	6M		Female	Naive				>40-60	Normal	Infection-naïve				3.46453	3.53512	0		Negative
109	9443.57	338.942	44148.3	N protein negative	390	358	96	32	294	12M		Female	Naive				>40-60	Normal	Infection-naïve				4.64491	3.97514	2.53013		Positive
110	1	1		N protein negative	0	-34	-302	34	302	0D		Female	Naive will be infected omicron				>40-60	Obese	Infection-naïve					0	0		Negative
110	984.112	1		N protein negative	20.5	-13.5	-281.5	34	302	21D		Female	Naive will be infected omicron				>40-60	Obese	Infection-naïve					2.99304	0		Negative
110	18106.8	1	23492.1	N protein negative	62	28	-240	34	302	2M		Female	Naive will be infected omicron				>40-60	Obese	Infection-naïve				4.37092	4.25784	0		Negative
110	16169.5	103.803	67436.9	N protein negative	379	345	77	34	302	12M	676.718	Female	Naive will be infected omicron				>40-60	Obese	Infection-naïve				4.8289	4.2087	2.01621	2.83041	Positive
111	1	1		N protein negative	0	-31	-300	31	300	0D		Female	Naive				<40		Infection-naïve					0	0		Negative
111	3677.14	1		N protein negative	21	-10	-279	31	300	21D		Female	Naive				<40		Infection-naïve					3.56551	0		Negative
111	9995.57	1	1	N protein negative	112	81	-188	31	300	6M		Female	Naive				<40		Infection-naïve				0	3.99981	0		Negative
111	2918.39	1	4679.32	N protein negative	217	186	-83	31	300	6M	189.909	Female	Naive				<40		Infection-naïve				3.67018	3.46514	0	2.27855	Negative
111	7759.34	1	77069	N protein negative	415	384	115	31	300	12M	342.248	Female	Naive				<40		Infection-naïve				4.88688	3.88982	0	2.53434	Negative
112	1	1		N protein negative	0	-31	-296	31	296	0D		Female	Naive will be infected omicron				>40-60		Infection-naïve					0	0		Negative
112	764.311	1		N protein negative	31	0	-265	31	296	21D		Female	Naive will be infected omicron				>40-60		Infection-naïve					2.88327	0		Negative
112	738.965	1	1999.94	N protein negative	218	187	-78	31	296	6M	254.752	Female	Naive will be infected omicron				>40-60		Infection-naïve				3.30102	2.86862	0	2.40612	Negative
112	7255.1	1	23531.2	N protein negative	372	341	76	31	296	12M	1382.91	Female	Naive will be infected omicron				>40-60		Infection-naïve				4.37164	3.86064	0	3.14079	Negative
113	1	1		N protein negative	0	-29	-284	29	284	0D		Female	Infected omicron				<40	Normal	Infected with omicron	15	83	338		0	0		Negative
113	1054.28	1		N protein negative	20	-9	-264	29	284	21D		Female	Infected omicron				<40	Normal	Infected with omicron	15	83	338		3.02295	0		Negative
113	6267.04	245.559	6830.29	N protein negative	69	40	-215	29	284	2M		Female	Infected omicron				<40	Normal	Infected with omicron	15	83	338	3.83444	3.79706	2.39016		Positive
113	4251.08	1	3905.39	N protein negative	152	123	-132	29	284	6M		Female	Infected omicron				<40	Normal	Infected with omicron	15	83	338	3.59166	3.6285	0		Negative
113	35920.8	1593.77	81297.2	N protein negative	382	353	98	29	284	12M	5782.68	Female	Infected omicron				<40	Normal	Infected with omicron	15	83	338	4.91008	4.55535	3.20243	3.76213	Positive
114	1	1		N protein negative	0	-35	-308	24	297	0D		Female	Naive				>60	Normal	Infection-naïve					0	0		Negative
114	4421.65	1		N protein negative	21	-3	-276	24	297	21D		Female	Naive				>60	Normal	Infection-naïve					3.64558	0		Negative
114	24344.7	292.816	10044.2	N protein negative	59	35	-238	24	297	2M		Female	Naive				>60	Normal	Infection-naïve				4.00192	4.3864	2.46659		Positive
114	4916.25	1	1756.9	N protein negative	200	176	-97	24	297	6M		Female	Naive				>60	Normal	Infection-naïve				3.24475	3.69163	0		Negative
114	35328.8	175.637	251060	N protein negative	375	351	78	24	297	12M		Female	Naive				>60	Normal	Infection-naïve				5.39978	4.54813	2.24462		Positive
115	1	1	70.986	N protein negative	0	-53	-306	30	283	0D		Male	Infected omicron				>40-60	Overweight	Infected with omicron	15	79	332	1.85117	0	0		Negative
115	1136.99	1		N protein negative	21	-9	-262	30	283	21D		Male	Infected omicron				>40-60	Overweight	Infected with omicron	15	79	332		3.05576	0		Negative
115	40672.8	187.784	7192.7	N protein negative	62	32	-221	30	283	2M		Male	Infected omicron				>40-60	Overweight	Infected with omicron	15	79	332	3.85689	4.6093	2.27366		Positive
115	2488.19	124.657		N protein negative	225	195	-58	30	283	6M		Male	Infected omicron				>40-60	Overweight	Infected with omicron	15	79	332		3.39588	2.09572		Positive
115	50005.7	549.075	292283	N protein negative	377	347	94	30	283	12M		Male	Infected omicron				>40-60	Overweight	Infected with omicron	15	79	332	5.4658	4.69902	2.73963		Positive
116	1	1		N protein negative	0	-33	-292	33	292	0D		Female	Naive will be infected omicron				>40-60		Infection-naïve					0	0		Negative
116	568.605	40.0522		N protein negative	21	-12	-271	33	292	21D		Female	Naive will be infected omicron				>40-60		Infection-naïve					2.75481	1.60263		Negative
116	12310	119.687	6291.47	N protein negative	71	38	-221	33	292	2M		Female	Naive will be infected omicron				>40-60		Infection-naïve				3.79875	4.09026	2.07805		Positive
116	585.954	1	1330.83	N protein negative	215	182	-77	33	292	6M	232.269	Female	Naive will be infected omicron				>40-60		Infection-naïve				3.12412	2.76786	0	2.36599	Negative
116	9847.7	1	35277.5	N protein negative	371	338	79	33	292	12M	1804.79	Female	Naive will be infected omicron				>40-60		Infection-naïve				4.5475	3.99333	0	3.25643	Negative
117	34.0113	1	1	N protein negative	0	-38	-298	31	291	0D		Male	Infected omicron				>40-60	Normal	Infected with omicron	14	73	333	0	1.53162	0		Negative
117	1147.66	1		N protein negative	21	-10	-270	31	291	21D		Male	Infected omicron				>40-60	Normal	Infected with omicron	14	73	333		3.05981	0		Negative
117	8743.42	1	8985.59	N protein negative	178	147	-113	31	291	6M		Male	Infected omicron				>40-60	Normal	Infected with omicron	14	73	333	3.95355	3.94168	0		Negative
117	16731.6	42.967	117585	N protein positive	378	347	87	31	291	12M		Male	Infected omicron				>40-60	Normal	Infected with omicron	14	73	333	5.07035	4.22354	1.63313		Negative
118	1	1		N protein negative	0	-28	-285	28	285	0D		Female	Naive will be infected omicron				>40-60	Overweight	Infection-naïve					0	0		Negative
118	2660.97	1		N protein negative	25	-3	-260	28	285	21D		Female	Naive will be infected omicron				>40-60	Overweight	Infection-naïve					3.42504	0		Negative
118	16358.6	464.915	5995.47	N protein negative	74	46	-211	28	285	2M		Female	Naive will be infected omicron				>40-60	Overweight	Infection-naïve				3.77782	4.21375	2.66737		Positive
118	6001.38	1	2000000	N protein negative	202	174	-83	28	285	6M	226.54	Female	Naive will be infected omicron				>40-60	Overweight	Infection-naïve				6.30103	3.77825	0	2.35514	Negative
118	10831.4	1	15757	N protein negative	367	339	82	28	285	12M	277.196	Female	Naive will be infected omicron				>40-60	Overweight	Infection-naïve				4.19747	4.03469	0	2.44279	Negative
119	1	1		N protein negative	0	-30	-315	30	315	0D		Female	Naive				<40	Overweight	Infection-naïve					0	0		Negative
119	3117.73	137.139		N protein negative	23	-7	-292	30	315	21D		Female	Naive				<40	Overweight	Infection-naïve					3.49384	2.13716		Positive
119	22293.5	450.29	15946.7	N protein negative	64	34	-251	30	315	2M		Female	Naive				<40	Overweight	Infection-naïve				4.20267	4.34818	2.65349		Positive
119	4428.34	61.697	16009.2	N protein negative	169	139	-146	30	315	6M		Female	Naive				<40	Overweight	Infection-naïve				4.20437	3.64624	1.79026		Negative
119	16228.2	50.8561	106462	N protein negative	399	369	84	30	315	12M	1380.17	Female	Naive				<40	Overweight	Infection-naïve				5.02719	4.21027	1.70634	3.13993	Negative
120	1	1		N protein negative	0	-47	-287	47	287	0D		Female	Naive will be infected omicron				>60		Infection-naïve					0	0		Negative
120	128.485	1		N protein negative	14	-33	-273	47	287	21D		Female	Naive will be infected omicron				>60		Infection-naïve					2.10885	0		Negative
120	435.039	1	222.36	N protein negative	41	-6	-246	47	287	Other		Female	Naive will be infected omicron				>60		Infection-naïve				2.34706	2.63853	0		Negative
120	2643.66	1	6362.7	N protein negative	160	113	-127	47	287	6M		Female	Naive will be infected omicron				>60		Infection-naïve				3.80364	3.42221	0		Negative
120	9878.6	1	66074.5	N protein negative	378	331	91	47	287	12M	438.576	Female	Naive will be infected omicron				>60		Infection-naïve				4.82003	3.9947	0	2.64205	Negative
121	1	1		N protein negative	0	-32	-376	32	376	0D		Female	Naive will be infected omicron				<40	Overweight	Infection-naïve					0	0		Negative
121	522.907	1		N protein negative	29	-3	-347	32	376	21D		Female	Naive will be infected omicron				<40	Overweight	Infection-naïve					2.71842	0		Negative
121	9191.57	1	9799.86	N protein negative	58	26	-318	32	376	2M		Female	Naive will be infected omicron				<40	Overweight	Infection-naïve				3.99122	3.96339	0		Negative
121	2002.97	1	2395.02	N protein negative	169	137	-207	32	376	6M		Female	Naive will be infected omicron				<40	Overweight	Infection-naïve				3.37931	3.30167	0		Negative
121	12425.2	76.4953	83002.1	N protein negative	388	356	12	32	376	12M	2460.87	Female	Naive will be infected omicron				<40	Overweight	Infection-naïve				4.91909	4.0943	1.88363	3.39109	Negative
122	1	1		N protein negative	0	-32	-301	32	301	0D		Female	Naive will be infected omicron				<40	Normal	Infection-naïve					0	0		Negative
122	2667.91	1		N protein negative	25	-7	-276	32	301	21D		Female	Naive will be infected omicron				<40	Normal	Infection-naïve					3.42617	0		Negative
122	18936.6	159.447	11114.9	N protein negative	61	29	-240	32	301	2M		Female	Naive will be infected omicron				<40	Normal	Infection-naïve				4.0459	4.2773	2.20262		Positive
122	7070.38	1	7215.4	N protein negative	151	119	-150	32	301	6M		Female	Naive will be infected omicron				<40	Normal	Infection-naïve				3.85826	3.84944	0		Negative
122	10394	311.47	152508	N protein negative	363	331	62	32	301	12M	4308.11	Female	Naive will be infected omicron				<40	Normal	Infection-naïve				5.18329	4.01678	2.49342	3.63429	Positive
123	1	1	27.4078	N protein negative	0	-53	-309	30	286	0D		Female	Naive will be infected omicron				>40-60	Normal	Infection-naïve				1.43787	0	0		Negative
123	55016.7	406.973	13558.7	N protein negative	62	32	-224	30	286	2M		Female	Naive will be infected omicron				>40-60	Normal	Infection-naïve				4.13222	4.74049	2.60957		Positive
123	2594.28	1	5374.11	N protein negative	195	165	-91	30	286	6M		Female	Naive will be infected omicron				>40-60	Normal	Infection-naïve				3.73031	3.41402	0		Negative
123	19146.6	36.7071	44967.6	N protein negative	363	333	77	30	286	12M		Female	Naive will be infected omicron				>40-60	Normal	Infection-naïve				4.6529	4.28209	1.56475		Negative
124	1	1		N protein negative	0	-30	-337	29	336	0D		Female	Before omicron			After complete dose	>40-60		Infected before omicron					0	0		Negative
124	761.334	1		N protein negative	30	1	-306	29	336	21D		Female	Before omicron			After complete dose	>40-60		Infected before omicron					2.88158	0		Negative
124	168942	2559.98	2000000	N protein positive	384	355	48	29	336	12M		Female	Before omicron			After complete dose	>40-60		Infected before omicron				6.30103	5.22774	3.40824		Positive
125	1	1		N protein negative	0	-31	-302	31	302	0D		Female	Naive				>40-60	Normal	Infection-naïve					0	0		Negative
125	1349.25	1		N protein negative	20.5	-10.5	-281.5	31	302	21D		Female	Naive				>40-60	Normal	Infection-naïve					3.13009	0		Negative
125	14559.6	133.576	21949.7	N protein negative	57	26	-245	31	302	2M		Female	Naive				>40-60	Normal	Infection-naïve				4.34143	4.16315	2.12573		Positive
125	2518.84	6.84367	5127.47	N protein negative	176	145	-126	31	302	6M		Female	Naive				>40-60	Normal	Infection-naïve				3.7099	3.4012	0.835289		Negative
125	12524	1	90169.3	N protein negative	392	361	90	31	302	12M	3471.56	Female	Naive				>40-60	Normal	Infection-naïve				4.95506	4.09774	0	3.54052	Negative
126	1	1		N protein negative	0	-25	-285	25	285	0D		Male	Naive will be infected omicron				>40-60	Normal	Infection-naïve					0	0		Negative
126	1011.57	1		N protein negative	25	0	-260	25	285	21D		Male	Naive will be infected omicron				>40-60	Normal	Infection-naïve					3.005	0		Negative
126	6086.1	1	2019.62	N protein negative	89	64	-196	25	285	2M		Male	Naive will be infected omicron				>40-60	Normal	Infection-naïve				3.30527	3.78434	0		Negative
126	1093	1	1098.88	N protein negative	152	127	-133	25	285	6M		Male	Naive will be infected omicron				>40-60	Normal	Infection-naïve				3.04095	3.03862	0		Negative
126	28843.4	335.883	51018.6	N protein negative	364	339	79	25	285	12M	3540.57	Male	Naive will be infected omicron				>40-60	Normal	Infection-naïve				4.70773	4.46005	2.52619	3.54907	Positive
127	1	1		N protein negative	0	-29	-288	29	288	0D		Female	Naive will be infected omicron				>40-60	Normal	Infection-naïve					0	0		Negative
127	1155.52	1		N protein negative	22	-7	-266	29	288	21D		Female	Naive will be infected omicron				>40-60	Normal	Infection-naïve					3.06278	0		Negative
127	9392.61	127.883	5408.83	N protein negative	60	31	-228	29	288	2M		Female	Naive will be infected omicron				>40-60	Normal	Infection-naïve				3.7331	3.97279	2.10681		Positive
127	2770.56	1	2753.71	N protein negative	187	158	-101	29	288	6M		Female	Naive will be infected omicron				>40-60	Normal	Infection-naïve				3.43992	3.44257	0		Negative
127	9602.26	1	27869.7	N protein negative	376	347	88	29	288	12M		Female	Naive will be infected omicron				>40-60	Normal	Infection-naïve				4.44513	3.98237	0		Negative
128	1	1		N protein negative	0	-44	-293	29	278	0D		Female	Naive				>40-60	Normal	Infection-naïve					0	0		Negative
128	70976.7	874.853	20319.6	N protein negative	57	28	-221	29	278	2M		Female	Naive				>40-60	Normal	Infection-naïve				4.30792	4.85112	2.94194		Positive
128	3287.63	1	3724.03	N protein negative	180	151	-98	29	278	6M		Female	Naive				>40-60	Normal	Infection-naïve				3.57101	3.51688	0		Negative
128	34381.2	217.551	264593	N protein negative	369	340	91	29	278	12M		Female	Naive				>40-60	Normal	Infection-naïve				5.42258	4.53632	2.33756		Positive
129	1	1		N protein negative	0	-29	-282	29	282	0D		Female	Naive will be infected omicron				>40-60	Normal	Infection-naïve					0	0		Negative
129	341.328	1		N protein negative	26	-3	-256	29	282	21D		Female	Naive will be infected omicron				>40-60	Normal	Infection-naïve					2.53317	0		Negative
129	7423.71	299.08	5321.97	N protein negative	82	53	-200	29	282	2M		Female	Naive will be infected omicron				>40-60	Normal	Infection-naïve				3.72607	3.87062	2.47579		Positive
129	4529.09	318.568	4963.86	N protein negative	160	131	-122	29	282	6M		Female	Naive will be infected omicron				>40-60	Normal	Infection-naïve				3.69582	3.65601	2.5032		Positive
129	13342.1	63.7914	77569.4	N protein negative	368	339	86	29	282	12M	435.153	Female	Naive will be infected omicron				>40-60	Normal	Infection-naïve				4.88969	4.12522	1.80476	2.63864	Negative
130	136.714	1		N protein negative	0	-30	-296	30	296	0D		Female	Naive				<40	Normal	Infection-naïve					2.13581	0		Negative
130	1400.06	1		N protein negative	22	-8	-274	30	296	21D		Female	Naive				<40	Normal	Infection-naïve					3.14615	0		Negative
130	5232.83	1	13385	N protein negative	159	129	-137	30	296	6M		Female	Naive				<40	Normal	Infection-naïve				4.12662	3.71874	0		Negative
130	2034.92	1	158399	N protein negative	372	342	76	30	296	12M	4176.6	Female	Naive				<40	Normal	Infection-naïve				5.19975	3.30855	0	3.62082	Negative
131	1	1		N protein negative	0	-33	-307	33	307	0D		Female	Naive will be infected omicron				>60	Normal	Infection-naïve					0	0		Negative
131	3114.21	1		N protein negative	27	-6	-280	33	307	21D		Female	Naive will be infected omicron				>60	Normal	Infection-naïve					3.49335	0		Negative
131	27409.3	274.668	27347.6	N protein negative	62	29	-245	33	307	2M		Female	Naive will be infected omicron				>60	Normal	Infection-naïve				4.43692	4.4379	2.43881		Positive
131	3259.61	1	3109.18	N protein negative	195	162	-112	33	307	6M		Female	Naive will be infected omicron				>60	Normal	Infection-naïve				3.49265	3.51317	0		Negative
131	614.346	1	2978.81	N protein negative	307	274	0	33	307	12M		Female	Naive will be infected omicron				>60	Normal	Infection-naïve				3.47404	2.78841	0		Negative
131	22885.9	59.1102	80044.2	N protein negative	370	337	63	33	307	12M		Female	Naive will be infected omicron				>60	Normal	Infection-naïve				4.90333	4.35957	1.77166		Negative
132	1	1		N protein negative	0	-30	-294	30	294	0D		Female	Naive				>60	Normal	Infection-naïve					0	0		Negative
132	741.625	1		N protein negative	21	-9	-273	30	294	21D		Female	Naive				>60	Normal	Infection-naïve					2.87018	0		Negative
132	32270.5	57.5328	13267.6	N protein negative	58	28	-236	30	294	2M		Female	Naive				>60	Normal	Infection-naïve				4.12279	4.50881	1.75992		Negative
132	4993.7	1	7217.26	N protein negative	161	131	-133	30	294	6M		Female	Naive				>60	Normal	Infection-naïve				3.85837	3.69842	0		Negative
132	2211.19	1	4210.21	N protein negative	226	196	-68	30	294	6M	852.002	Female	Naive				>60	Normal	Infection-naïve				3.6243	3.34463	0	2.93044	Negative
132	4150.18	1	73432.8	N protein negative	380	350	86	30	294	12M	1420.36	Female	Naive				>60	Normal	Infection-naïve				4.86589	3.61807	0	3.1524	Negative
133	1	1		N protein negative	0	-38	-308	22	292	0D		Female	Naive				>40-60	Obese	Infection-naïve					0	0		Negative
133	2736.67	1		N protein negative	23	1	-269	22	292	21D		Female	Naive				>40-60	Obese	Infection-naïve					3.43722	0		Negative
133	38485.6	143.855	6572.02	N protein negative	63	41	-229	22	292	2M		Female	Naive				>40-60	Obese	Infection-naïve				3.8177	4.5853	2.15792		Positive
133	3902.36	61.9208	5298.63	N protein negative	170	148	-122	22	292	6M		Female	Naive				>40-60	Obese	Infection-naïve				3.72416	3.59133	1.79184		Negative
133	9417.42	1	42132.6	N protein negative	384	362	92	22	292	12M		Female	Naive				>40-60	Obese	Infection-naïve				4.62462	3.97393	0		Negative
134	1	1		N protein negative	0	-28	-292	28	292	0D		Female	Naive				>40-60	Normal	Infection-naïve					0	0		Negative
134	1159.06	1		N protein negative	25	-3	-267	28	292	21D		Female	Naive				>40-60	Normal	Infection-naïve					3.06411	0		Negative
134	25093.4	1	4587.19	N protein negative	59	31	-233	28	292	2M		Female	Naive				>40-60	Normal	Infection-naïve				3.66155	4.39956	0		Negative
134	2319.1	1	4362.44	N protein negative	151	123	-141	28	292	6M		Female	Naive				>40-60	Normal	Infection-naïve				3.63973	3.36532	0		Negative
134	8617.49	1	30368.1	N protein negative	375	347	83	28	292	12M	2041.66	Female	Naive				>40-60	Normal	Infection-naïve				4.48242	3.93538	0	3.30998	Negative
135	3385.17	1		N protein positive	0	-34	-303	34	303	0D		Female	Before omicron			Before complete dose	<40	Normal	Infected before omicron					3.52958	0		Negative
135	24950.5	284.448		N protein positive	22	-12	-281	34	303	21D		Female	Before omicron			Before complete dose	<40	Normal	Infected before omicron					4.39708	2.454		Positive
135	47961.3	413.238	130991	N protein positive	65	31	-238	34	303	2M		Female	Before omicron			Before complete dose	<40	Normal	Infected before omicron				5.11724	4.68089	2.6162		Positive
135	12111.2	84.9029	112852	N protein positive	171	137	-132	34	303	6M		Female	Before omicron			Before complete dose	<40	Normal	Infected before omicron				5.05251	4.08319	1.92892		Negative
135	39300.5	654.931	190991	N protein positive	398	364	95	34	303	12M	1344.9	Female	Before omicron			Before complete dose	<40	Normal	Infected before omicron				5.28101	4.5944	2.8162	3.12869	Positive
136	1	1	60.0426	N protein negative	0	-45	-304	22	281	0D		Female	Naive will be infected omicron				>60	Overweight	Infection-naïve				1.77846	0	0		Negative
136	1055.97	195.084		N protein negative	22	0	-259	22	281	21D		Female	Naive will be infected omicron				>60	Overweight	Infection-naïve					3.02365	2.29022		Positive
136	11330.8	3182.59	4146.96	N protein negative	103	81	-178	22	281	6M		Female	Naive will be infected omicron				>60	Overweight	Infection-naïve				3.61773	4.05426	3.50278		Positive
136	1556.04	796.272		N protein negative	232	210	-49	22	281	6M		Female	Naive will be infected omicron				>60	Overweight	Infection-naïve					3.19202	2.90106		Positive
136	9028.94	655.37	32837.6	N protein negative	384	362	103	22	281	12M		Female	Naive will be infected omicron				>60	Overweight	Infection-naïve				4.51637	3.95564	2.81649		Positive
137	404.812	1		N protein positive	0	-29	-290	29	290	0D		Female	Before omicron reinfected	After 12M	Omicron	Before complete dose	>40-60	Obese	Infected before omicron					2.60725	0		Negative
137	7518.69	1	54035.3	N protein positive	128	99	-162	29	290	6M		Female	Before omicron reinfected	After 12M	Omicron	Before complete dose	>40-60	Obese	Infected before omicron				4.73268	3.87614	0		Negative
137	9216.8	2.66925	41625.7	N protein positive	391	362	101	29	290	12M		Female	Before omicron reinfected	After 12M	Omicron	Before complete dose	>40-60	Obese	Infected before omicron				4.61936	3.96458	0.426389		Negative
138	1	1		N protein negative	0	-34	-287	34	287	0D		Male	Naive				>40-60	Overweight	Infection-naïve					0	0		Negative
138	1499.57	1		N protein negative	27	-7	-260	34	287	21D		Male	Naive				>40-60	Overweight	Infection-naïve					3.17597	0		Negative
138	8152.74	1	9968.16	N protein negative	384	350	97	34	287	12M	639.222	Male	Naive				>40-60	Overweight	Infection-naïve				3.99861	3.9113	0	2.80565	Negative
139	1	1		N protein negative	0	-47	-299	47	299	0D		Female	Before omicron reinfected	After 12M	Omicron	Before complete dose	>40-60	Overweight	Infected before omicron					0	0		Negative
139	348.404	205.923		N protein positive	22	-25	-277	47	299	21D		Female	Before omicron reinfected	After 12M	Omicron	Before complete dose	>40-60	Overweight	Infected before omicron					2.54208	2.3137		Positive
139	9022.23	230.03	11648.5	N protein positive	53	6	-246	47	299	2M		Female	Before omicron reinfected	After 12M	Omicron	Before complete dose	>40-60	Overweight	Infected before omicron				4.06627	3.95531	2.36178		Positive
139	2842.62	1	1755.27	N protein positive	198	151	-101	47	299	6M		Female	Before omicron reinfected	After 12M	Omicron	Before complete dose	>40-60	Overweight	Infected before omicron				3.24434	3.45372	0		Negative
139	8493.07	245.57	34264.5	N protein positive	373	326	74	47	299	12M		Female	Before omicron reinfected	After 12M	Omicron	Before complete dose	>40-60	Overweight	Infected before omicron				4.53484	3.92906	2.39018		Positive
140	201.762	1		N protein negative	0	-31	-284	31	284	0D		Female	Infected omicron				>40-60	Obese	Infected with omicron	16	67	320		2.30484	0		Negative
140	5753.3	1		N protein negative	31	0	-253	31	284	21D		Female	Infected omicron				>40-60	Obese	Infected with omicron	16	67	320		3.75992	0		Negative
140	14644.1	1	3577.34	N protein negative	102	71	-182	31	284	6M		Female	Infected omicron				>40-60	Obese	Infected with omicron	16	67	320	3.55356	4.16566	0		Negative
140	33427.2	853.059	253340	N protein positive	367	336	83	31	284	12M	3335.13	Female	Infected omicron				>40-60	Obese	Infected with omicron	16	67	320	5.4037	4.5241	2.93098	3.52311	Positive
141	1	1	5.35383	N protein negative	0	-38	-312	29	303	0D		Female	Naive				<40	Obese	Infection-naïve				0.728665	0	0		Negative
141	1785.84	1		N protein negative	22	-7	-281	29	303	21D		Female	Naive				<40	Obese	Infection-naïve					3.25184	0		Negative
141	37904.6	1	13651.3	N protein negative	63	34	-240	29	303	2M		Female	Naive				<40	Obese	Infection-naïve				4.13517	4.57869	0		Negative
141	2229.16	1	13778.5	N protein negative	230	201	-73	29	303	6M		Female	Naive				<40	Obese	Infection-naïve				4.1392	3.34814	0		Negative
141	55349	1	301161	N protein negative	377	348	74	29	303	12M		Female	Naive				<40	Obese	Infection-naïve				5.4788	4.74311	0		Negative
142	1	1		N protein negative	0	-34	-301	34	301	0D		Female	Infected omicron				<40	Normal	Infected with omicron	11	68	335		0	0		Negative
142	2714.63	1		N protein negative	22	-12	-279	34	301	21D		Female	Infected omicron				<40	Normal	Infected with omicron	11	68	335		3.43371	0		Negative
142	26872.9	586.264	46308.5	N protein negative	58	24	-243	34	301	2M		Female	Infected omicron				<40	Normal	Infected with omicron	11	68	335	4.66566	4.42931	2.76809		Positive
142	5513.53	1	11738.9	N protein negative	164	130	-137	34	301	6M		Female	Infected omicron				<40	Normal	Infected with omicron	11	68	335	4.06963	3.74143	0		Negative
142	24547.6	161.538	100821	N protein negative	380	346	79	34	301	12M	3988.08	Female	Infected omicron				<40	Normal	Infected with omicron	11	68	335	5.00355	4.39001	2.20827	3.60076	Positive
143	5.37965	1		N protein negative	0	-38	-300	31	293	0D		Female	Naive				<40	Overweight	Infection-naïve					0.730754	0		Negative
143	13637.9	170.304		N protein negative	30	-1	-263	31	293	21D		Female	Naive				<40	Overweight	Infection-naïve					4.13475	2.23122		Positive
143	51604	303.903	40527.3	N protein negative	69	38	-224	31	293	2M		Female	Naive				<40	Overweight	Infection-naïve				4.60775	4.71268	2.48274		Positive
143	4792.34	1	6391.55	N protein negative	189	158	-104	31	293	6M		Female	Naive				<40	Overweight	Infection-naïve				3.80561	3.68055	0		Negative
143	44461.5	202.261	57971.6	N protein negative	371	340	78	31	293	12M		Female	Naive				<40	Overweight	Infection-naïve				4.76322	4.64798	2.30591		Positive
144	1	1		N protein negative	0	-33	-300	32	299	0D		Female	Before omicron			After complete dose	>40-60	Normal	Infected before omicron					0	0		Negative
144	1108.2	1		N protein negative	32	0	-267	32	299	21D		Female	Before omicron			After complete dose	>40-60	Normal	Infected before omicron					3.04462	0		Negative
144	24597.9	132.679	12583.3	N protein negative	61	29	-238	32	299	2M		Female	Before omicron			After complete dose	>40-60	Normal	Infected before omicron				4.09979	4.3909	2.1228		Positive
144	2514.61	1	3110.87	N protein negative	183	151	-116	32	299	6M		Female	Before omicron			After complete dose	>40-60	Normal	Infected before omicron				3.49288	3.40047	0		Negative
144	21941.2	53.3888	199252	N protein negative	383	351	84	32	299	12M		Female	Before omicron			After complete dose	>40-60	Normal	Infected before omicron				5.2994	4.34126	1.72745		Negative
145	1	1		N protein negative	0	-31	-278	31	278	0D		Female	Naive will be infected omicron				>40-60	Normal	Infection-naïve					0	0		Negative
145	3717.4	1		N protein negative	31	0	-247	31	278	21D		Female	Naive will be infected omicron				>40-60	Normal	Infection-naïve					3.57024	0		Negative
145	29466.1	109.118	14754.3	N protein negative	61	30	-217	31	278	2M		Female	Naive will be infected omicron				>40-60	Normal	Infection-naïve				4.16892	4.46932	2.0379		Positive
145	3415.42	1	3104.25	N protein negative	152	121	-126	31	278	6M		Female	Naive will be infected omicron				>40-60	Normal	Infection-naïve				3.49196	3.53344	0		Negative
145	11282.8	50.8687	50760.2	N protein negative	363	332	85	31	278	12M	2093.64	Female	Naive will be infected omicron				>40-60	Normal	Infection-naïve				4.70552	4.05242	1.70645	3.3209	Negative
146	399.218	513.946		N protein positive	0	-30	-304	30	304	0D		Female	Before omicron reinfected	Before 12M	Omicron	Before complete dose	>40-60	Normal	Infected before omicron	21	54	328		2.60121	2.71092		Positive
146	56097.4	1451.46		N protein positive	23	-7	-281	30	304	21D		Female	Before omicron reinfected	Before 12M	Omicron	Before complete dose	>40-60	Normal	Infected before omicron	21	54	328		4.74894	3.16181		Positive
146	45209.3	1175.62	2000000	N protein positive	57	27	-247	30	304	2M		Female	Before omicron reinfected	Before 12M	Omicron	Before complete dose	>40-60	Normal	Infected before omicron	21	54	328	6.30103	4.65523	3.07027		Positive
146	9416.94	774.73	94506.9	N protein positive	170	140	-134	30	304	6M		Female	Before omicron reinfected	Before 12M	Omicron	Before complete dose	>40-60	Normal	Infected before omicron	21	54	328	4.97546	3.97391	2.88915		Positive
146	13775.1	1287.5	127932	N protein positive	379	349	75	30	304	12M	3353.81	Female	Before omicron reinfected	Before 12M	Omicron	Before complete dose	>40-60	Normal	Infected before omicron	21	54	328	5.10698	4.13909	3.10975	3.52554	Positive
147	210.569	1		N protein negative	0	-33	-323	33	323	0D		Female	Naive will be infected omicron				<40	Normal	Infection-naïve					2.32339	0		Negative
147	3265.09	129.976		N protein negative	19	-14	-304	33	323	21D		Female	Naive will be infected omicron				<40	Normal	Infection-naïve					3.5139	2.11386		Positive
147	5659.08	26.7344	26983.1	N protein negative	166	133	-157	33	323	6M		Female	Naive will be infected omicron				<40	Normal	Infection-naïve				4.43109	3.75275	1.42707		Negative
147	10652.4	1	37226.3	N protein negative	393	360	70	33	323	12M	5299.83	Female	Naive will be infected omicron				<40	Normal	Infection-naïve				4.57085	4.02745	0	3.72426	Negative
148	1	1		N protein negative	0	-31	-306	31	306	0D		Female	Naive				>40-60	Normal	Infection-naïve					0	0		Negative
148	901.847	1		N protein negative	23	-8	-283	31	306	21D		Female	Naive				>40-60	Normal	Infection-naïve					2.95513	0		Negative
148	9517.3	1	3693.44	N protein negative	59	28	-247	31	306	2M		Female	Naive				>40-60	Normal	Infection-naïve				3.56743	3.97851	0		Negative
148	2036.67	1	4760.84	N protein negative	176	145	-130	31	306	6M		Female	Naive				>40-60	Normal	Infection-naïve				3.67768	3.30892	0		Negative
148	9716.37	1	23957.1	N protein negative	400	369	94	31	306	12M	709.899	Female	Naive				>40-60	Normal	Infection-naïve				4.37944	3.9875	0	2.8512	Negative
149	1	1		N protein negative	0	-33	-295	33	295	0D		Female	Naive will be infected omicron				>40-60	Overweight	Infection-naïve					0	0		Negative
149	550.668	1		N protein negative	26	-7	-269	33	295	21D		Female	Naive will be infected omicron				>40-60	Overweight	Infection-naïve					2.74089	0		Negative
149	14935.1	1426.73	9969.88	N protein negative	62	29	-233	33	295	2M		Female	Naive will be infected omicron				>40-60	Overweight	Infection-naïve				3.99869	4.17421	3.15434		Positive
149	2500.02	681.307	4200.8	N protein negative	153	120	-142	33	295	6M		Female	Naive will be infected omicron				>40-60	Overweight	Infection-naïve				3.62333	3.39794	2.83334		Positive
149	9416.15	701.125	26276.9	N protein negative	371	338	76	33	295	12M	80.7513	Female	Naive will be infected omicron				>40-60	Overweight	Infection-naïve				4.41957	3.97387	2.8458	1.90715	Positive
150	1	1		N protein negative	0	-34	-300	34	300	0D		Female	Naive				>40-60	Normal	Infection-naïve					0	0		Negative
150	1348.48	1		N protein negative	23	-11	-277	34	300	21D		Female	Naive				>40-60	Normal	Infection-naïve					3.12984	0		Negative
150	7796.35	114.574	13094	N protein negative	59	25	-241	34	300	2M		Female	Naive				>40-60	Normal	Infection-naïve				4.11707	3.89189	2.05909		Positive
150	2891.61	1	4009.88	N protein negative	162	128	-138	34	300	6M		Female	Naive				>40-60	Normal	Infection-naïve				3.60313	3.46114	0		Negative
150	9123.66	115.106	58688.8	N protein negative	379	345	79	34	300	12M	361.05	Female	Naive				>40-60	Normal	Infection-naïve				4.76856	3.96017	2.0611	2.55757	Positive
151	1	1		N protein negative	0	-30	-279	29	278	0D		Female	Infected omicron				>40-60	Overweight	Infected with omicron	11	108	357		0	0		Negative
151	5547.75	1	6358.78	N protein negative	116	87	-162	29	278	6M		Female	Infected omicron				>40-60	Overweight	Infected with omicron	11	108	357	3.80337	3.74412	0		Negative
151	31941.7	1227.18	172693	N protein positive	397	368	119	29	278	12M		Female	Infected omicron				>40-60	Overweight	Infected with omicron	11	108	357	5.23727	4.50436	3.08891		Positive
152	1	1		N protein negative	0	-31	-298	31	298	0D		Female	Naive will be infected omicron				>40-60	Obese	Infection-naïve					0	0		Negative
152	836.894	1		N protein negative	21	-10	-277	31	298	21D		Female	Naive will be infected omicron				>40-60	Obese	Infection-naïve					2.92267	0		Negative
152	13279.9	282.36	16882.9	N protein negative	62	31	-236	31	298	2M		Female	Naive will be infected omicron				>40-60	Obese	Infection-naïve				4.22745	4.12319	2.4508		Positive
152	2339.93	1	5176.54	N protein negative	168	137	-130	31	298	6M		Female	Naive will be infected omicron				>40-60	Obese	Infection-naïve				3.71404	3.3692	0		Negative
152	14426.9	89.1238	45709.8	N protein negative	385	354	87	31	298	12M	1050	Female	Naive will be infected omicron				>40-60	Obese	Infection-naïve				4.66001	4.15917	1.94999	3.02119	Negative
153	1	1		N protein negative	0	-30	-295	30	295	0D		Female	Naive will be infected omicron				<40	Obese	Infection-naïve					0	0		Negative
153	3938.58	1		N protein negative	22	-8	-273	30	295	21D		Female	Naive will be infected omicron				<40	Obese	Infection-naïve					3.59534	0		Negative
153	15704.2	17.8634	10370.9	N protein negative	68	38	-227	30	295	2M		Female	Naive will be infected omicron				<40	Obese	Infection-naïve				4.01582	4.19602	1.25196		Negative
153	18628	1	59424	N protein negative	377	347	82	30	295	12M		Female	Naive will be infected omicron				<40	Obese	Infection-naïve				4.77396	4.27017	0		Negative
154	1	1		N protein negative	0	-33	-302	33	302	0D		Female	Naive				<40	Normal	Infection-naïve					0	0		Negative
154	1052.59	1		N protein negative	33	0	-269	33	302	21D		Female	Naive				<40	Normal	Infection-naïve					3.02226	0		Negative
154	9660.35	1	9172.73	N protein negative	57	24	-245	33	302	2M		Female	Naive				<40	Normal	Infection-naïve				3.9625	3.98499	0		Negative
154	803.99	1	2903.41	N protein negative	176	143	-126	33	302	6M		Female	Naive				<40	Normal	Infection-naïve				3.46291	2.90525	0		Negative
154	8409.72	1	26407.7	N protein negative	379	346	77	33	302	12M	394.022	Female	Naive				<40	Normal	Infection-naïve				4.42173	3.92478	0	2.59552	Negative
155	3097.65	1		N protein negative	0	-31	-302	31	302	0D		Female	Naive				<40	Underweight	Infection-naïve					3.49103	0		Negative
155	1050.29	127.251		N protein negative	21	-10	-281	31	302	21D		Female	Naive				<40	Underweight	Infection-naïve					3.02131	2.10466		Positive
155	8210.02	200.528	4936.76	N protein negative	64	33	-238	31	302	2M		Female	Naive				<40	Underweight	Infection-naïve				3.69344	3.91434	2.30217		Positive
155	6731.52	1	25373.8	N protein negative	387	356	85	31	302	12M	891.07	Female	Naive				<40	Underweight	Infection-naïve				4.40439	3.82811	0	2.94991	Negative
156	1	1		N protein negative	0	-29	-275	29	275	0D		Female	Naive				>60	Normal	Infection-naïve					0	0		Negative
156	7513.97	126.338		N protein negative	26	-3	-249	29	275	21D		Female	Naive				>60	Normal	Infection-naïve					3.87587	2.10153		Positive
156	23833.5	58.6691	7435.62	N protein negative	62	33	-213	29	275	2M		Female	Naive				>60	Normal	Infection-naïve				3.87132	4.37719	1.76841		Negative
156	2430.05	1	2290.98	N protein negative	161	132	-114	29	275	6M		Female	Naive				>60	Normal	Infection-naïve				3.36002	3.38562	0		Negative
156	12960.3	15.4423	30521.9	N protein negative	368	339	93	29	275	12M	452.979	Female	Naive				>60	Normal	Infection-naïve				4.48461	4.11261	1.18871	2.65608	Negative
157	1	1		N protein negative	0	-28	-287	28	287	0D		Female	Naive will be infected omicron				>40-60	Obese	Infection-naïve					0	0		Negative
157	1735.43	1		N protein negative	25	-3	-262	28	287	21D		Female	Naive will be infected omicron				>40-60	Obese	Infection-naïve					3.23941	0		Negative
157	23331.5	76.3887	13243.2	N protein negative	45	17	-242	28	287	2M		Female	Naive will be infected omicron				>40-60	Obese	Infection-naïve				4.12199	4.36794	1.88303		Negative
157	3792.74	1	6070.3	N protein negative	151	123	-136	28	287	6M		Female	Naive will be infected omicron				>40-60	Obese	Infection-naïve				3.78321	3.57895	0		Negative
157	10355.8	35.8905	44373	N protein negative	363	335	76	28	287	12M	1675.15	Female	Naive will be infected omicron				>40-60	Obese	Infection-naïve				4.64712	4.01518	1.55498	3.22405	Negative
158	1	1		N protein negative	0	-33	-297	33	297	0D		Female	Naive				>40-60	Normal	Infection-naïve					0	0		Negative
158	801.846	1		N protein negative	20	-13	-277	33	297	21D		Female	Naive				>40-60	Normal	Infection-naïve					2.90409	0		Negative
158	14725.7	177.62	6544.75	N protein negative	62	29	-235	33	297	2M		Female	Naive				>40-60	Normal	Infection-naïve				3.81589	4.16808	2.24949		Positive
158	1710.09	1	3609.7	N protein negative	160	127	-137	33	297	6M		Female	Naive				>40-60	Normal	Infection-naïve				3.55747	3.23302	0		Negative
158	13103.4	1	19752	N protein negative	379	346	82	33	297	12M	77.211	Female	Naive				>40-60	Normal	Infection-naïve				4.29561	4.11739	0	1.88768	Negative
159	2202.26	1		N protein positive	0	-33	-294	32	293	0D		Female	Before omicron			Before complete dose	>40-60	Normal	Infected before omicron					3.34287	0		Negative
159	9125.72	124.504		N protein positive	29	-3	-264	32	293	21D		Female	Before omicron			Before complete dose	>40-60	Normal	Infected before omicron					3.96027	2.09518		Positive
159	72178.9	771.141	113267	N protein positive	62	30	-231	32	293	2M		Female	Before omicron			Before complete dose	>40-60	Normal	Infected before omicron				5.0541	4.85841	2.88713		Positive
159	6783.86	1	82256.6	N protein positive	397	365	104	32	293	12M		Female	Before omicron			Before complete dose	>40-60	Normal	Infected before omicron				4.91517	3.83148	0		Negative
160	1	1		N protein negative	0	-29	-336	29	336	0D		Female	Infected omicron				>40-60		Infected with omicron	15	33	340		0	0		Negative
160	1473.74	1		N protein negative	26	-3	-310	29	336	21D		Female	Infected omicron				>40-60		Infected with omicron	15	33	340		3.16842	0		Negative
160	54201.4	24.6925	12761.7	N protein negative	63	34	-273	29	336	2M		Female	Infected omicron				>40-60		Infected with omicron	15	33	340	4.10591	4.73401	1.39256		Negative
160	2803.12	1	3386.87	N protein negative	210	181	-126	29	336	6M	417.978	Female	Infected omicron				>40-60		Infected with omicron	15	33	340	3.5298	3.44764	0	2.62115	Negative
160	48012.6	625.691	791489	N protein positive	384	355	48	29	336	12M	6726.11	Female	Infected omicron				>40-60		Infected with omicron	15	33	340	5.89844	4.68136	2.79636	3.82776	Positive
161	1	1		N protein negative	0	-32	-298	32	298	0D		Female	Naive will be infected omicron				>40-60		Infection-naïve					0	0		Negative
161	7500.02	138.908		N protein negative	18	-14	-280	32	298	21D		Female	Naive will be infected omicron				>40-60		Infection-naïve					3.87506	2.14273		Positive
161	80248.2	228.547	59066.7	N protein negative	59	27	-239	32	298	2M		Female	Naive will be infected omicron				>40-60		Infection-naïve				4.77134	4.90444	2.35898		Positive
161	9438.24	1	16339.5	N protein negative	131	99	-167	32	298	6M		Female	Naive will be infected omicron				>40-60		Infection-naïve				4.21324	3.97489	0		Negative
161	17653.7	244.196	51891.9	N protein negative	380	348	82	32	298	12M		Female	Naive will be infected omicron				>40-60		Infection-naïve				4.7151	4.24684	2.38774		Positive
162	1	1		N protein negative	0	-33	-293	33	293	0D		Female	Naive will be infected omicron				>40-60	Normal	Infection-naïve					0	0		Negative
162	493.606	1		N protein negative	22.5	-10.5	-270.5	33	293	21D		Female	Naive will be infected omicron				>40-60	Normal	Infection-naïve					2.69338	0		Negative
162	10400.7	163.705	10929	N protein negative	60	27	-233	33	293	2M		Female	Naive will be infected omicron				>40-60	Normal	Infection-naïve				4.03858	4.01706	2.21406		Positive
162	953.451	1	2708.39	N protein negative	226	193	-67	33	293	6M	228.486	Female	Naive will be infected omicron				>40-60	Normal	Infection-naïve				3.43271	2.9793	0	2.35886	Negative
162	6313.67	1	18006.8	N protein negative	382	349	89	33	293	12M	1214.19	Female	Naive will be infected omicron				>40-60	Normal	Infection-naïve				4.25544	3.80028	0	3.08429	Negative
163	1	1		N protein negative	0	-28	-335	28	335	0D		Female	Naive will be infected omicron				<40	Normal	Infection-naïve					0	0		Negative
163	829.24	1		N protein negative	27	-1	-308	28	335	21D		Female	Naive will be infected omicron				<40	Normal	Infection-naïve					2.91868	0		Negative
163	27538.3	165.014	5555.68	N protein negative	59	31	-276	28	335	2M		Female	Naive will be infected omicron				<40	Normal	Infection-naïve				3.74474	4.43994	2.21752		Positive
163	1697.13	1	6524.85	N protein negative	151	123	-184	28	335	6M		Female	Naive will be infected omicron				<40	Normal	Infection-naïve				3.81457	3.22971	0		Negative
163	21114	109.625	81654.4	N protein negative	375	347	40	28	335	12M	2226.95	Female	Naive will be infected omicron				<40	Normal	Infection-naïve				4.91198	4.32457	2.03991	3.34771	Positive
164	140.127	1		N protein negative	0	-33	-305	33	305	0D		Female	Infected omicron				>40-60		Infected with omicron	21	95	367		2.14652	0		Negative
164	1364.63	1		N protein negative	33	0	-272	33	305	21D		Female	Infected omicron				>40-60		Infected with omicron	21	95	367		3.13501	0		Negative
164	9571.77	1	6790.82	N protein negative	72	39	-233	33	305	2M		Female	Infected omicron				>40-60		Infected with omicron	21	95	367	3.83192	3.98099	0		Negative
164	2641.84	1	6446.67	N protein negative	169	136	-136	33	305	6M		Female	Infected omicron				>40-60		Infected with omicron	21	95	367	3.80934	3.42191	0		Negative
164	50764	2748.02	673731	N protein negative	421	388	116	33	305	12M	8329.87	Female	Infected omicron				>40-60		Infected with omicron	21	95	367	5.82849	4.70556	3.43902	3.92064	Positive
165	1	1		N protein negative	0	-28	-300	28	300	0D		Female	Naive will be infected omicron				>40-60	Obese	Infection-naïve					0	0		Negative
165	4759.85	123.584		N protein negative	30	2	-270	28	300	21D		Female	Naive will be infected omicron				>40-60	Obese	Infection-naïve					3.67759	2.09196		Positive
165	13846.6	805.847	2355.39	N protein negative	60	32	-240	28	300	2M		Female	Naive will be infected omicron				>40-60	Obese	Infection-naïve				3.37206	4.14134	2.90625		Positive
165	1962.27	1	1690.83	N protein negative	219	191	-81	28	300	6M		Female	Naive will be infected omicron				>40-60	Obese	Infection-naïve				3.2281	3.29276	0		Negative
165	15334.8	2822.81	124805	N protein negative	380	352	80	28	300	12M		Female	Naive will be infected omicron				>40-60	Obese	Infection-naïve				5.09623	4.18568	3.45068		Positive
166	254.569	1		N protein negative	0	-30	-337	30	337	0D		Male	Naive				>40-60	Normal	Infection-naïve					2.4058	0		Negative
166	997.515	1		N protein negative	22	-8	-315	30	337	21D		Male	Naive				>40-60	Normal	Infection-naïve					2.99892	0		Negative
166	8021.13	1	4431.98	N protein negative	71	41	-266	30	337	2M		Male	Naive				>40-60	Normal	Infection-naïve				3.6466	3.90424	0		Negative
166	18449.7	1	72027.3	N protein negative	371	341	34	30	337	12M	801.063	Male	Naive				>40-60	Normal	Infection-naïve				4.8575	4.26599	0	2.90367	Negative
167	1	1		N protein negative	0	-34	-294	34	294	0D		Female	Naive will be infected omicron				>40-60	Obese	Infection-naïve					0	0		Negative
167	952.644	175.194		N protein negative	22	-12	-272	34	294	21D		Female	Naive will be infected omicron				>40-60	Obese	Infection-naïve					2.97893	2.24352		Positive
167	31405.9	337.539	20214.7	N protein negative	63	29	-231	34	294	2M		Female	Naive will be infected omicron				>40-60	Obese	Infection-naïve				4.30567	4.49701	2.52832		Positive
167	1908.92	1	3691.65	N protein negative	170	136	-124	34	294	6M		Female	Naive will be infected omicron				>40-60	Obese	Infection-naïve				3.56722	3.28079	0		Negative
167	23335.1	191.61	246676	N protein negative	372	338	78	34	294	12M	6234.69	Female	Naive will be infected omicron				>40-60	Obese	Infection-naïve				5.39213	4.36801	2.28242	3.79481	Positive
168	1	1		N protein negative	0	-33	-286	32	285	0D		Female	Naive will be infected omicron				<40	Obese	Infection-naïve					0	0		Negative
168	3491.03	1	582.815	N protein negative	31	-1	-254	32	285	21D		Female	Naive will be infected omicron				<40	Obese	Infection-naïve				2.76553	3.54295	0		Negative
168	51735.7	91.8941	27360.5	N protein negative	59	27	-226	32	285	2M		Female	Naive will be infected omicron				<40	Obese	Infection-naïve				4.43712	4.71379	1.96329		Negative
168	34654.6	1	53115.7	N protein negative	361	329	76	32	285	12M		Female	Naive will be infected omicron				<40	Obese	Infection-naïve				4.72522	4.53976	0		Negative
169	1	1		N protein negative	0	-38	-325	27	314	0D		Female	Naive will be infected omicron				>40-60	Normal	Infection-naïve					0	0		Negative
169	7559.8	47.4447	3795.44	N protein negative	68	41	-246	27	314	2M		Female	Naive will be infected omicron				>40-60	Normal	Infection-naïve				3.57926	3.87851	1.67619		Negative
169	3448.09	1	3575.34	N protein negative	122	95	-192	27	314	6M		Female	Naive will be infected omicron				>40-60	Normal	Infection-naïve				3.55332	3.53758	0		Negative
169	12094	1	54057.3	N protein negative	368	341	54	27	314	12M		Female	Naive will be infected omicron				>40-60	Normal	Infection-naïve				4.73285	4.08257	0		Negative
170	1	1		N protein negative	0	-31	-300	31	300	0D		Male	Naive				>40-60	Normal	Infection-naïve					0	0		Negative
170	1127.85	1		N protein negative	23	-8	-277	31	300	21D		Male	Naive				>40-60	Normal	Infection-naïve					3.05225	0		Negative
170	13898.5	76.6207	5150.63	N protein negative	73	42	-227	31	300	2M		Male	Naive				>40-60	Normal	Infection-naïve				3.71186	4.14297	1.88435		Negative
170	2130.16	1	4233.06	N protein negative	170	139	-130	31	300	6M		Male	Naive				>40-60	Normal	Infection-naïve				3.62665	3.32841	0		Negative
170	7227.6	58.9451	25776.9	N protein negative	380	349	80	31	300	12M	1	Male	Naive				>40-60	Normal	Infection-naïve				4.41123	3.85899	1.77045	0	Negative
171	38.5272	1	1	N protein negative	0	-37	-298	30	291	0D		Female	Infected omicron				>40-60	Normal	Infected with omicron	33	82	343	0	1.58577	0		Negative
171	1892.74	89.0142	191.101	N protein negative	22	-8	-269	30	291	21D		Female	Infected omicron				>40-60	Normal	Infected with omicron	33	82	343	2.28126	3.27709	1.94946		Negative
171	5923.66	18.8834	5618.13	N protein negative	132	102	-159	30	291	6M		Female	Infected omicron				>40-60	Normal	Infected with omicron	33	82	343	3.74959	3.77259	1.27608		Negative
171	2806.78	1	3017.91	N protein negative	178	148	-113	30	291	6M		Female	Infected omicron				>40-60	Normal	Infected with omicron	33	82	343	3.47971	3.44821	0		Negative
171	98613.7	1829.43	839189	N protein positive	406	376	115	30	291	12M		Female	Infected omicron				>40-60	Normal	Infected with omicron	33	82	343	5.92386	4.99394	3.26232		Positive
172	1	1		N protein negative	0	-33	-292	33	292	0D		Female	Naive will be infected omicron				>40-60		Infection-naïve					0	0		Negative
172	5647.16	1	5547.85	N protein negative	55	22	-237	33	292	2M		Female	Naive will be infected omicron				>40-60		Infection-naïve				3.74412	3.75183	0		Negative
172	1311.72	1	1271.28	N protein negative	161	128	-131	33	292	6M		Female	Naive will be infected omicron				>40-60		Infection-naïve				3.10424	3.11784	0		Negative
172	3249.59	1	13467.6	N protein negative	391	358	99	33	292	12M	2565.36	Female	Naive will be infected omicron				>40-60		Infection-naïve				4.12929	3.51183	0	3.40915	Negative
173	85.7515	1	87.9647	N protein negative	0	-38	-308	23	293	0D		Female	Before omicron			After complete dose	>40-60	Normal	Infected before omicron				1.94431	1.93324	0		Negative
173	1247.8	1		N protein negative	20	-3	-273	23	293	21D		Female	Before omicron			After complete dose	>40-60	Normal	Infected before omicron					3.09615	0		Negative
173	4235.23	375.134	4316.26	N protein negative	124	101	-169	23	293	6M		Female	Before omicron			After complete dose	>40-60	Normal	Infected before omicron				3.63511	3.62688	2.57419		Positive
173	98327.7	2457.67	956656	N protein positive	377	354	84	23	293	12M		Female	Before omicron			After complete dose	>40-60	Normal	Infected before omicron				5.98076	4.99268	3.39052		Positive
174	1	1		N protein negative	0	-28	-278	28	278	0D		Male	Infected omicron				>40-60	Normal	Infected with omicron	28	61	311		0	0		Negative
174	471.83	118.002		N protein negative	28	0	-250	28	278	21D		Male	Infected omicron				>40-60	Normal	Infected with omicron	28	61	311		2.67379	2.07189		Positive
174	14509.4	227.714	4959	N protein negative	69	41	-209	28	278	2M		Male	Infected omicron				>40-60	Normal	Infected with omicron	28	61	311	3.69539	4.16165	2.35739		Positive
174	36816.6	944.463	322554	N protein positive	367	339	89	28	278	12M	6130.26	Male	Infected omicron				>40-60	Normal	Infected with omicron	28	61	311	5.5086	4.56604	2.97519	3.78748	Positive
175	1	1		N protein negative	0	-32	-279	32	279	0D		Female	Naive				>60		Infection-naïve					0	0		Negative
175	1263.3	1	506.311	N protein negative	27	-5	-252	32	279	21D		Female	Naive				>60		Infection-naïve				2.70442	3.10151	0		Negative
175	10373.5	63.0313	4797.51	N protein negative	59	27	-220	32	279	2M		Female	Naive				>60		Infection-naïve				3.68102	4.01592	1.79956		Negative
175	1566.25	1	505.396	N protein negative	179	147	-100	32	279	6M		Female	Naive				>60		Infection-naïve				2.70363	3.19486	0		Negative
175	44317.5	647.089	172275	N protein negative	382	350	103	32	279	12M		Female	Naive				>60		Infection-naïve				5.23622	4.64657	2.81096		Positive
176	1	1		N protein negative	0	-29	-284	29	284	0D		Female	Naive				>60	Overweight	Infection-naïve					0	0		Negative
176	3436.25	1		N protein negative	27	-2	-257	29	284	21D		Female	Naive				>60	Overweight	Infection-naïve					3.53609	0		Negative
176	47920.4	225.26	16898.3	N protein negative	67	38	-217	29	284	2M		Female	Naive				>60	Overweight	Infection-naïve				4.22784	4.68052	2.35268		Positive
176	5228.97	1	8302.78	N protein negative	160	131	-124	29	284	6M		Female	Naive				>60	Overweight	Infection-naïve				3.91922	3.71842	0		Negative
176	10092	1	85402	N protein negative	363	334	79	29	284	12M	2405.09	Female	Naive				>60	Overweight	Infection-naïve				4.93147	4.00398	0	3.38113	Negative
177	1	1		N protein negative	0	-33	-288	32	287	0D		Female	Naive will be infected omicron				>40-60	Normal	Infection-naïve					0	0		Negative
177	823.125	1		N protein negative	32	0	-255	32	287	21D		Female	Naive will be infected omicron				>40-60	Normal	Infection-naïve					2.91547	0		Negative
177	21282.6	21.408	10790.5	N protein negative	70	38	-217	32	287	2M		Female	Naive will be infected omicron				>40-60	Normal	Infection-naïve				4.03304	4.32803	1.33058		Negative
177	2286.36	1	3808.95	N protein negative	193	161	-94	32	287	6M		Female	Naive will be infected omicron				>40-60	Normal	Infection-naïve				3.58081	3.35915	0		Negative
177	8108.16	1	27839.5	N protein negative	382	350	95	32	287	12M		Female	Naive will be infected omicron				>40-60	Normal	Infection-naïve				4.44466	3.90892	0		Negative
178	1	1		N protein negative	0	-33	-299	33	299	0D		Male	Infected omicron				>40-60	Normal	Infected with omicron	21	59	325		0	0		Negative
178	50.7198	1		N protein negative	26	-7	-273	33	299	21D		Male	Infected omicron				>40-60	Normal	Infected with omicron	21	59	325		1.70518	0		Negative
178	7320.72	31.2221	3095.72	N protein negative	58	25	-241	33	299	2M		Male	Infected omicron				>40-60	Normal	Infected with omicron	21	59	325	3.49076	3.86455	1.49446		Negative
178	792.784	1	1523.31	N protein negative	161	128	-138	33	299	6M		Male	Infected omicron				>40-60	Normal	Infected with omicron	21	59	325	3.18279	2.89915	0		Negative
178	35462.3	539.006	71051.8	N protein negative	379	346	80	33	299	12M	5587.83	Male	Infected omicron				>40-60	Normal	Infected with omicron	21	59	325	4.85158	4.54977	2.73159	3.74724	Positive
179	90.589	1		N protein negative	0	-33	-278	33	278	0D		Female	Infected omicron				<40	Normal	Infected with omicron	58	75	320		1.95708	0		Negative
179	11160	1	22090.3	N protein negative	127	94	-151	33	278	6M		Female	Infected omicron				<40	Normal	Infected with omicron	58	75	320	4.3442	4.04766	0		Negative
179	73842	1203.64	525515	N protein positive	411	378	133	33	278	12M		Female	Infected omicron				<40	Normal	Infected with omicron	58	75	320	5.72058	4.8683	3.0805		Positive
180	1	1		N protein negative	0	-33	-303	33	303	0D		Female	Naive will be infected omicron				>40-60	Overweight	Infection-naïve					0	0		Negative
180	4499.33	201.302		N protein negative	16	-17	-287	33	303	21D		Female	Naive will be infected omicron				>40-60	Overweight	Infection-naïve					3.65315	2.30385		Positive
180	28177.8	249.04	15195	N protein negative	58	25	-245	33	303	2M		Female	Naive will be infected omicron				>40-60	Overweight	Infection-naïve				4.1817	4.44991	2.39627		Positive
180	4007.43	1	5981.57	N protein negative	177	144	-126	33	303	6M		Female	Naive will be infected omicron				>40-60	Overweight	Infection-naïve				3.77681	3.60287	0		Negative
180	14863.9	19.0204	79002	N protein negative	370	337	67	33	303	12M		Female	Naive will be infected omicron				>40-60	Overweight	Infection-naïve				4.89764	4.17213	1.27922		Negative
181	1	1		N protein negative	0	-33	-300	33	300	0D		Male	Naive will be infected omicron				>40-60	Obese	Infection-naïve					0	0		Negative
181	8936.18	1		N protein negative	23	-10	-277	33	300	21D		Male	Naive will be infected omicron				>40-60	Obese	Infection-naïve					3.95115	0		Negative
181	170405	1	98304.8	N protein negative	61	28	-239	33	300	2M		Male	Naive will be infected omicron				>40-60	Obese	Infection-naïve				4.99257	5.23148	0		Negative
181	30771.9	37.1691	20946.5	N protein negative	175	142	-125	33	300	6M		Male	Naive will be infected omicron				>40-60	Obese	Infection-naïve				4.32111	4.48815	1.57018		Negative
181	262728	868.182	814305	N protein negative	378	345	78	33	300	12M	1156.9	Male	Naive will be infected omicron				>40-60	Obese	Infection-naïve				5.91079	5.41951	2.93861	3.0633	Positive
182	1	1		N protein negative	0	-32	-279	32	279	0D		Male	Naive				>40-60	Overweight	Infection-naïve					0	0		Negative
182	705.428	1		N protein negative	26	-6	-253	32	279	21D		Male	Naive				>40-60	Overweight	Infection-naïve					2.84845	0		Negative
182	12291	113.694	3815.83	N protein negative	61	29	-218	32	279	2M		Male	Naive				>40-60	Overweight	Infection-naïve				3.58159	4.08959	2.05574		Positive
182	2417.23	1	1099.35	N protein negative	158	126	-121	32	279	6M		Male	Naive				>40-60	Overweight	Infection-naïve				3.04114	3.38332	0		Negative
182	8023.2	1	12789.3	N protein negative	364	332	85	32	279	12M	1199.44	Male	Naive				>40-60	Overweight	Infection-naïve				4.10685	3.90435	0	3.07898	Negative
183	1	1		N protein negative	0	-32	-302	32	302	0D		Male	Naive				>40-60	Obese	Infection-naïve					0	0		Negative
183	399.786	1		N protein negative	24	-8	-278	32	302	21D		Male	Naive				>40-60	Obese	Infection-naïve					2.60183	0		Negative
183	7677.02	1	13372.2	N protein negative	436	404	134	32	302	12M		Male	Naive				>40-60	Obese	Infection-naïve				4.1262	3.88519	0		Negative
184	200.069	1		N protein negative	0	-34	-317	32	315	0D		Female	Before omicron reinfected	After 12M	Omicron	Before complete dose	<40	Underweight	Infected before omicron					2.30118	0		Negative
184	6992.08	140.668		N protein positive	22	-10	-293	32	315	21D		Female	Before omicron reinfected	After 12M	Omicron	Before complete dose	<40	Underweight	Infected before omicron					3.84461	2.1482		Positive
184	12821.3	208.507	39885.8	N protein positive	63	31	-252	32	315	2M		Female	Before omicron reinfected	After 12M	Omicron	Before complete dose	<40	Underweight	Infected before omicron				4.60082	4.10793	2.31912		Positive
184	1238.85	1	12834.5	N protein negative	201	169	-114	32	315	6M		Female	Before omicron reinfected	After 12M	Omicron	Before complete dose	<40	Underweight	Infected before omicron				4.10838	3.09302	0		Negative
184	4215.32	1	31065.8	N protein negative	383	351	68	32	315	12M		Female	Before omicron reinfected	After 12M	Omicron	Before complete dose	<40	Underweight	Infected before omicron				4.49228	3.62483	0		Negative
185	1	1		N protein negative	0	-34	-300	33	299	0D		Female	Naive				>40-60	Normal	Infection-naïve					0	0		Negative
185	1217.56	1		N protein negative	21	-12	-278	33	299	21D		Female	Naive				>40-60	Normal	Infection-naïve					3.08549	0		Negative
185	41349	72.7731	16619.1	N protein negative	64	31	-235	33	299	2M		Female	Naive				>40-60	Normal	Infection-naïve				4.22061	4.61646	1.86197		Negative
185	8399.88	1	3414.97	N protein negative	184	151	-115	33	299	6M		Female	Naive				>40-60	Normal	Infection-naïve				3.53339	3.92427	0		Negative
185	23684.5	1	109001	N protein negative	377	344	78	33	299	12M		Female	Naive				>40-60	Normal	Infection-naïve				5.03743	4.37446	0		Negative
186	1	1		N protein negative	0	-33	-288	33	288	0D		Female	Before omicron			After complete dose	<40	Normal	Infected before omicron					0	0		Negative
186	38379.2	241.053	38709.6	N protein negative	43	10	-245	33	288	2M		Female	Before omicron			After complete dose	<40	Normal	Infected before omicron				4.58782	4.5841	2.38211		Positive
186	4646.97	1	6899.39	N protein negative	201	168	-87	33	288	6M	383.604	Female	Before omicron			After complete dose	<40	Normal	Infected before omicron				3.83881	3.66717	0	2.58388	Negative
186	97027.6	1667.8	959217	N protein positive	369	336	81	33	288	12M	2643.68	Female	Before omicron			After complete dose	<40	Normal	Infected before omicron				5.98192	4.9869	3.22214	3.42221	Positive
187	1	1		N protein negative	0	-34	-290	34	290	0D		Female	Naive				>40-60	Overweight	Infection-naïve					0	0		Negative
187	737.641	1		N protein negative	22	-12	-268	34	290	21D		Female	Naive				>40-60	Overweight	Infection-naïve					2.86785	0		Negative
187	17694.3	85.1164	20872.9	N protein negative	57	23	-233	34	290	2M		Female	Naive				>40-60	Overweight	Infection-naïve				4.31958	4.24783	1.93001		Negative
187	4162.82	1	26380.7	N protein negative	216	182	-74	34	290	6M	211.777	Female	Naive				>40-60	Overweight	Infection-naïve				4.42129	3.61939	0	2.32588	Negative
187	14435.7	188.595	23624.2	N protein negative	385	351	95	34	290	12M	1407.55	Female	Naive				>40-60	Overweight	Infection-naïve				4.37336	4.15944	2.27553	3.14846	Positive
188	1	1		N protein negative	0	-29	-300	29	300	0D		Female	Naive will be infected omicron				>40-60	Normal	Infection-naïve					0	0		Negative
188	1845.38	1		N protein negative	21	-8	-279	29	300	21D		Female	Naive will be infected omicron				>40-60	Normal	Infection-naïve					3.26609	0		Negative
188	25516.5	1	15851.6	N protein negative	56	27	-244	29	300	2M		Female	Naive will be infected omicron				>40-60	Normal	Infection-naïve				4.20007	4.40682	0		Negative
188	3295.96	1	4954.26	N protein negative	167	138	-133	29	300	6M		Female	Naive will be infected omicron				>40-60	Normal	Infection-naïve				3.69498	3.51798	0		Negative
188	14586.3	33.2002	41123.4	N protein negative	378	349	78	29	300	12M	1988.16	Female	Naive will be infected omicron				>40-60	Normal	Infection-naïve				4.61409	4.16395	1.52114	3.29845	Negative
189	1	1		N protein negative	0	-33	-300	33	300	0D		Female	Naive				>40-60		Infection-naïve					0	0		Negative
189	767.293	1		N protein negative	33	0	-267	33	300	21D		Female	Naive				>40-60		Infection-naïve					2.88496	0		Negative
189	24767.6	165.014	8005.83	N protein negative	71	38	-229	33	300	2M		Female	Naive				>40-60		Infection-naïve				3.90341	4.39388	2.21752		Positive
189	1891.5	1	4188.32	N protein negative	160	127	-140	33	300	6M		Female	Naive				>40-60		Infection-naïve				3.62204	3.27681	0		Negative
189	6080.58	108.214	25860.4	N protein negative	392	359	92	33	300	12M	585.519	Female	Naive				>40-60		Infection-naïve				4.41263	3.78395	2.03428	2.76754	Positive
190	95.1382	1		N protein negative	0	-33	-300	33	300	0D		Female	Infected omicron				<40	Obese	Infected with omicron	17	82	349		1.97835	0		Negative
190	2485.47	1		N protein negative	33	0	-267	33	300	21D		Female	Infected omicron				<40	Obese	Infected with omicron	17	82	349		3.39541	0		Negative
190	16715.7	699.245	11313.3	N protein negative	65	32	-235	33	300	2M		Female	Infected omicron				<40	Obese	Infected with omicron	17	82	349	4.05359	4.22312	2.84463		Positive
190	1159.95	103.57	3592.2	N protein negative	222	189	-78	33	300	6M	1295.88	Female	Infected omicron				<40	Obese	Infected with omicron	17	82	349	3.55536	3.06444	2.01524	3.11257	Positive
190	44018.4	3009.76	438665	N protein positive	399	366	99	33	300	12M	8762.43	Female	Infected omicron				<40	Obese	Infected with omicron	17	82	349	5.64213	4.64363	3.47853	3.94262	Positive
191	1	1		N protein negative	0	-31	-276	31	276	0D		Female	Naive will be infected omicron				<40	Normal	Infection-naïve					0	0		Negative
191	1955.86	248.317		N protein negative	25	-6	-251	31	276	21D		Female	Naive will be infected omicron				<40	Normal	Infection-naïve					3.29134	2.39501		Positive
191	27998.5	300.101	11982	N protein negative	59	28	-217	31	276	2M		Female	Naive will be infected omicron				<40	Normal	Infection-naïve				4.07853	4.44713	2.47727		Positive
191	2681	1	4895.73	N protein negative	150	119	-126	31	276	6M		Female	Naive will be infected omicron				<40	Normal	Infection-naïve				3.68982	3.4283	0		Negative
191	7606.61	1	34751.8	N protein negative	374	343	98	31	276	12M	2644.82	Female	Naive will be infected omicron				<40	Normal	Infection-naïve				4.54098	3.88119	0	3.4224	Negative
192	161.113	1		N protein negative	0	-33	-314	33	314	0D		Female	Naive				<40	Normal	Infection-naïve					2.20713	0		Negative
192	3151.98	1	458.188	N protein negative	33	0	-281	33	314	21D		Female	Naive				<40	Normal	Infection-naïve				2.66104	3.49858	0		Negative
192	4232.79	1	12231.8	N protein negative	390	357	76	33	314	12M		Female	Naive				<40	Normal	Infection-naïve				4.08749	3.62663	0		Negative
193	1	1		N protein negative	0	-30	-305	30	305	0D		Female	Before omicron			After complete dose	<40		Infected before omicron					0	0		Negative
193	3118.36	122.66		N protein negative	22	-8	-283	30	305	21D		Female	Before omicron			After complete dose	<40		Infected before omicron					3.49393	2.0887		Positive
193	16941.5	173.954	11910.7	N protein negative	69	39	-236	30	305	2M		Female	Before omicron			After complete dose	<40		Infected before omicron				4.07594	4.22895	2.24043		Positive
193	4192.24	1	6987.03	N protein negative	166	136	-139	30	305	6M		Female	Before omicron			After complete dose	<40		Infected before omicron				3.84429	3.62245	0		Negative
193	54760.5	504.324	371190	N protein positive	391	361	86	30	305	12M	18982.6	Female	Before omicron			After complete dose	<40		Infected before omicron				5.5696	4.73847	2.70271	4.27836	Positive
194	1	1		N protein negative	0	-33	-316	33	316	0D		Female	Naive				>60	Normal	Infection-naïve					0	0		Negative
194	3673.63	1		N protein negative	33	0	-283	33	316	21D		Female	Naive				>60	Normal	Infection-naïve					3.5651	0		Negative
194	31671	248.317	50352.4	N protein negative	61	28	-255	33	316	2M		Female	Naive				>60	Normal	Infection-naïve				4.70202	4.50066	2.39501		Positive
194	5991.99	139.977	10562.7	N protein negative	174	141	-142	33	316	6M		Female	Naive				>60	Normal	Infection-naïve				4.02377	3.77757	2.14606		Positive
194	34687.9	291.808	266413	N protein negative	386	353	70	33	316	12M	1184.18	Female	Naive				>60	Normal	Infection-naïve				5.42556	4.54018	2.4651	3.07342	Positive
195	1	1		N protein negative	0	-32	-275	32	275	0D		Female	Naive				>40-60	Obese	Infection-naïve					0	0		Negative
195	925.712	47.0944	314.672	N protein negative	27	-5	-248	32	275	21D		Female	Naive				>40-60	Obese	Infection-naïve				2.49786	2.96648	1.67297		Negative
195	5435.39	1	9686.58	N protein negative	376	344	101	32	275	12M		Female	Naive				>40-60	Obese	Infection-naïve				3.98617	3.73523	0		Negative
196	1	1		N protein negative	0	-33	-346	33	346	0D		Female	Naive will be infected omicron				<40	Overweight	Infection-naïve					0	0		Negative
196	2021.51	1		N protein negative	22.5	-10.5	-323.5	33	346	21D		Female	Naive will be infected omicron				<40	Overweight	Infection-naïve					3.30568	0		Negative
196	20024.9	172.145	10644.5	N protein negative	66	33	-280	33	346	2M		Female	Naive will be infected omicron				<40	Overweight	Infection-naïve				4.02713	4.30157	2.2359		Positive
196	1160.79	1	3260.6	N protein negative	171	138	-175	33	346	6M		Female	Naive will be infected omicron				<40	Overweight	Infection-naïve				3.5133	3.06475	0		Negative
196	31408.1	1	89540.8	N protein negative	400	367	54	33	346	12M	8271.15	Female	Naive will be infected omicron				<40	Overweight	Infection-naïve				4.95202	4.49704	0	3.91757	Negative
197	1	1		N protein negative	0	-36	-303	36	303	0D		Female	Naive				<40		Infection-naïve					0	0		Negative
197	2196.73	1		N protein negative	26	-10	-277	36	303	21D		Female	Naive				<40		Infection-naïve					3.34178	0		Negative
197	24318.6	145.034	22347.3	N protein negative	59	23	-244	36	303	2M		Female	Naive				<40		Infection-naïve				4.34923	4.38594	2.16147		Positive
197	5513.71	161.492	14261.1	N protein negative	172	136	-131	36	303	6M		Female	Naive				<40		Infection-naïve				4.15415	3.74144	2.20815		Positive
197	8248.95	32.0912	48261	N protein negative	381	345	78	36	303	12M	1614.01	Female	Naive				<40		Infection-naïve				4.6836	3.9164	1.50639	3.20791	Negative
198	1	1		N protein negative	0	-46	-305	29	288	0D		Female	Naive will be infected omicron				>40-60	Normal	Infection-naïve					0	0		Negative
198	1353.49	1	836.641	N protein negative	29	0	-259	29	288	21D		Female	Naive will be infected omicron				>40-60	Normal	Infection-naïve				2.92254	3.13145	0		Negative
198	26688	1	13961.6	N protein negative	57	28	-231	29	288	2M		Female	Naive will be infected omicron				>40-60	Normal	Infection-naïve				4.14493	4.42632	0		Negative
198	4434.47	1	3522.38	N protein negative	169	140	-119	29	288	6M		Female	Naive will be infected omicron				>40-60	Normal	Infection-naïve				3.54684	3.64684	0		Negative
198	14996.8	1	58239.8	N protein negative	383	354	95	29	288	12M		Female	Naive will be infected omicron				>40-60	Normal	Infection-naïve				4.76522	4.176	0		Negative
199	1	1		N protein negative	0	-36	-306	36	306	0D		Female	Naive will be infected omicron				>40-60	Normal	Infection-naïve					0	0		Negative
199	1453.59	1		N protein negative	24	-12	-282	36	306	21D		Female	Naive will be infected omicron				>40-60	Normal	Infection-naïve					3.16244	0		Negative
199	15104.8	1	17502.4	N protein negative	58	22	-248	36	306	2M		Female	Naive will be infected omicron				>40-60	Normal	Infection-naïve				4.2431	4.17911	0		Negative
199	1842.29	1	2788.71	N protein negative	164	128	-142	36	306	6M		Female	Naive will be infected omicron				>40-60	Normal	Infection-naïve				3.4454	3.26536	0		Negative
199	9106.46	1	60904.8	N protein negative	381	345	75	36	306	12M	1766.37	Female	Naive will be infected omicron				>40-60	Normal	Infection-naïve				4.78465	3.95935	0	3.24708	Negative
200	1	1		N protein negative	0	-22	-294	22	294	0D		Female	Naive will be infected omicron				<40	Normal	Infection-naïve					0	0		Negative
200	3264.74	1		N protein negative	25	3	-269	22	294	Other		Female	Naive will be infected omicron				<40	Normal	Infection-naïve					3.51385	0		Negative
200	45737.7	343.413	9717.13	N protein negative	40	18	-254	22	294	2M		Female	Naive will be infected omicron				<40	Normal	Infection-naïve				3.98754	4.66027	2.53582		Positive
200	5893.02	1	14647.9	N protein negative	201	179	-93	22	294	6M	2227.08	Female	Naive will be infected omicron				<40	Normal	Infection-naïve				4.16577	3.77034	0	3.34774	Negative
200	13628.8	1	30512	N protein negative	383	361	89	22	294	12M	7743.39	Female	Naive will be infected omicron				<40	Normal	Infection-naïve				4.48447	4.13446	0	3.88893	Negative
201	1	1		N protein negative	0	-37	-273	30	266	0D		Female	Infected omicron				>40-60	Normal	Infected with omicron	27	85	321		0	0		Negative
201	50.2755	1		N protein negative	28	-2	-238	30	266	21D		Female	Infected omicron				>40-60	Normal	Infected with omicron	27	85	321		1.70136	0		Negative
201	433.042	1	113.495	N protein negative	59	29	-207	30	266	2M		Female	Infected omicron				>40-60	Normal	Infected with omicron	27	85	321	2.05498	2.63653	0		Negative
201	79.7164	1	2382.92	N protein negative	203	173	-63	30	266	6M		Female	Infected omicron				>40-60	Normal	Infected with omicron	27	85	321	3.37711	1.90155	0		Negative
201	21902.9	190.794	96142.6	N protein negative	378	348	112	30	266	12M		Female	Infected omicron				>40-60	Normal	Infected with omicron	27	85	321	4.98292	4.3405	2.28057		Positive
202	1	1		N protein negative	0	-31	-296	31	296	0D		Female	Naive				>60	Overweight	Infection-naïve					0	0		Negative
202	341.018	1		N protein negative	21	-10	-275	31	296	21D		Female	Naive				>60	Overweight	Infection-naïve					2.53278	0		Negative
202	774.737	1	910.139	N protein negative	168	137	-128	31	296	6M		Female	Naive				>60	Overweight	Infection-naïve				2.95911	2.88915	0		Negative
202	16566.7	468.93	64169.5	N protein negative	380	349	84	31	296	12M	1	Female	Naive				>60	Overweight	Infection-naïve				4.80733	4.21924	2.67111	0	Positive
203	1	1		N protein negative	0	-28	-283	28	283	0D		Female	Naive will be infected omicron				>60	Overweight	Infection-naïve					0	0		Negative
203	20137.5	615.309	23364	N protein negative	82	54	-201	28	283	2M		Female	Naive will be infected omicron				>60	Overweight	Infection-naïve				4.36855	4.30401	2.78909		Positive
203	10746.4	146.258	1333.15	N protein negative	150	122	-133	28	283	6M		Female	Naive will be infected omicron				>60	Overweight	Infection-naïve				3.12488	4.03126	2.16512		Positive
203	38170.8	239.541	88375.1	N protein negative	369	341	86	28	283	12M	1681.46	Female	Naive will be infected omicron				>60	Overweight	Infection-naïve				4.94633	4.58173	2.37938	3.22569	Positive
204	1	1		N protein negative	0	-31	-295	30	294	0D		Female	Naive will be infected omicron				>40-60	Normal	Infection-naïve					0	0		Negative
204	632.697	1		N protein negative	22	-8	-272	30	294	21D		Female	Naive will be infected omicron				>40-60	Normal	Infection-naïve					2.8012	0		Negative
204	11128.9	96.3353	3990.44	N protein negative	64	34	-230	30	294	2M		Female	Naive will be infected omicron				>40-60	Normal	Infection-naïve				3.60102	4.04645	1.98379		Negative
204	1459.41	1	1766.21	N protein negative	189	159	-105	30	294	6M		Female	Naive will be infected omicron				>40-60	Normal	Infection-naïve				3.24704	3.16418	0		Negative
204	8470.35	1	26107	N protein negative	371	341	77	30	294	12M		Female	Naive will be infected omicron				>40-60	Normal	Infection-naïve				4.41676	3.9279	0		Negative
205	1	1		N protein negative	0	-33	-307	33	307	0D		Female	Naive will be infected omicron				>40-60	Overweight	Infection-naïve					0	0		Negative
205	169.838	1		N protein negative	26	-7	-281	33	307	21D		Female	Naive will be infected omicron				>40-60	Overweight	Infection-naïve					2.23003	0		Negative
205	5303.06	1	3268.17	N protein negative	90	57	-217	33	307	2M		Female	Naive will be infected omicron				>40-60	Overweight	Infection-naïve				3.5143	3.72453	0		Negative
205	1045.84	1	366.329	N protein negative	218	185	-89	33	307	6M	43.9988	Female	Naive will be infected omicron				>40-60	Overweight	Infection-naïve				2.56387	3.01946	0	1.64344	Negative
205	5131.03	1	15924.2	N protein negative	392	359	85	33	307	12M	749.669	Female	Naive will be infected omicron				>40-60	Overweight	Infection-naïve				4.20206	3.7102	0	2.87487	Negative
206	1	1		N protein negative	0	-33	-319	33	319	0D		Female	Naive				>40-60	Normal	Infection-naïve					0	0		Negative
206	870.561	1		N protein negative	24.5	-8.5	-294.5	33	319	21D		Female	Naive				>40-60	Normal	Infection-naïve					2.9398	0		Negative
206	63847.9	420.34	22139.8	N protein negative	67	34	-252	33	319	2M		Female	Naive				>40-60	Normal	Infection-naïve				4.34517	4.80515	2.6236		Positive
206	8936.18	1	11828.4	N protein negative	163	130	-156	33	319	6M		Female	Naive				>40-60	Normal	Infection-naïve				4.07293	3.95115	0		Negative
206	43423.6	414.313	174485	N protein negative	421	388	102	33	319	12M	770.351	Female	Naive				>40-60	Normal	Infection-naïve				5.24176	4.63773	2.61733	2.88669	Positive
207	1	1		N protein negative	0	-33	-352	32	351	0D		Female	Naive				>40-60	Obese	Infection-naïve					0	0		Negative
207	3064.85	137.139		N protein negative	22	-10	-329	32	351	21D		Female	Naive				>40-60	Obese	Infection-naïve					3.48641	2.13716		Positive
207	49401.6	790.34	7971.38	N protein negative	64	32	-287	32	351	2M		Female	Naive				>40-60	Obese	Infection-naïve				3.90153	4.69374	2.89781		Positive
207	6473.92	381.7	2649.98	N protein negative	183	151	-168	32	351	6M		Female	Naive				>40-60	Obese	Infection-naïve				3.42324	3.81117	2.58172		Positive
207	29687.4	339.142	119658	N protein negative	397	365	46	32	351	12M		Female	Naive				>40-60	Obese	Infection-naïve				5.07794	4.47257	2.53038		Positive
208	1	1		N protein negative	0	-28	-287	28	287	0D		Female	Naive will be infected omicron				<40	Overweight	Infection-naïve					0	0		Negative
208	2947.41	1		N protein negative	28	0	-259	28	287	21D		Female	Naive will be infected omicron				<40	Overweight	Infection-naïve					3.46944	0		Negative
208	97925.9	80.8138	72885.7	N protein negative	61	33	-226	28	287	2M		Female	Naive will be infected omicron				<40	Overweight	Infection-naïve				4.86264	4.9909	1.90749		Negative
208	18733.9	1	20694	N protein negative	145	117	-142	28	287	6M		Female	Naive will be infected omicron				<40	Overweight	Infection-naïve				4.31584	4.27263	0		Negative
208	30425.1	38.5148	91597.5	N protein negative	363	335	76	28	287	12M	4737.71	Female	Naive will be infected omicron				<40	Overweight	Infection-naïve				4.96188	4.48323	1.58563	3.67557	Negative
209	1	1		N protein negative	0	-30	-296	30	296	0D		Female	Naive				>40-60	Normal	Infection-naïve					0	0		Negative
209	931.741	1		N protein negative	22	-8	-274	30	296	21D		Female	Naive				>40-60	Normal	Infection-naïve					2.9693	0		Negative
209	9822.02	97.3697	6390.06	N protein negative	62	32	-234	30	296	2M		Female	Naive				>40-60	Normal	Infection-naïve				3.80551	3.9922	1.98842		Negative
209	3695.81	1	4449.39	N protein negative	153	123	-143	30	296	6M		Female	Naive				>40-60	Normal	Infection-naïve				3.6483	3.56771	0		Negative
209	11584.9	1	49588.2	N protein negative	372	342	76	30	296	12M	944.345	Female	Naive				>40-60	Normal	Infection-naïve				4.69538	4.06389	0	2.97513	Negative
210	1	1		N protein negative	0	-36	-347	36	347	0D		Female	Naive				<40	Obese	Infection-naïve					0	0		Negative
210	4559.13	812.106		N protein negative	23	-13	-324	36	347	21D		Female	Naive				<40	Obese	Infection-naïve					3.65888	2.90961		Positive
210	44454.6	470.998	23173.9	N protein negative	60	24	-287	36	347	2M		Female	Naive				<40	Obese	Infection-naïve				4.365	4.64792	2.67302		Positive
210	2107.4	1	11283.7	N protein negative	228	192	-119	36	347	6M	318.25	Female	Naive				<40	Obese	Infection-naïve				4.05245	3.32375	0	2.50277	Negative
210	59099.9	701.332	775675	N protein negative	388	352	41	36	347	12M	2820.74	Female	Naive				<40	Obese	Infection-naïve				5.88968	4.77159	2.84592	3.45036	Positive
211	1	1		N protein negative	0	-35	-295	33	293	0D		Female	Naive will be infected omicron				<40	Normal	Infection-naïve					0	0		Negative
211	6470.81	88.2963		N protein negative	23	-10	-270	33	293	21D		Female	Naive will be infected omicron				<40	Normal	Infection-naïve					3.81096	1.94594		Negative
211	24475.5	345.587	26520.4	N protein negative	63	30	-230	33	293	2M		Female	Naive will be infected omicron				<40	Normal	Infection-naïve				4.42358	4.38873	2.53856		Positive
211	4510.54	153.01	15954.4	N protein negative	177	144	-116	33	293	6M		Female	Naive will be infected omicron				<40	Normal	Infection-naïve				4.20288	3.65423	2.18472		Positive
211	7730.67	219.67	2000000	N protein negative	377	344	84	33	293	12M		Female	Naive will be infected omicron				<40	Normal	Infection-naïve				6.30103	3.88822	2.34177		Positive
212	1	1		N protein negative	0	-34	-289	34	289	0D		Male	Naive will be infected omicron				>40-60	Overweight	Infection-naïve					0	0		Negative
212	1367.99	1		N protein negative	22	-12	-267	34	289	21D		Male	Naive will be infected omicron				>40-60	Overweight	Infection-naïve					3.13608	0		Negative
212	25567.9	867.217	18005.8	N protein negative	63	29	-226	34	289	2M		Male	Naive will be infected omicron				>40-60	Overweight	Infection-naïve				4.25541	4.4077	2.93813		Positive
212	4851.52	150.209	5176.03	N protein negative	154	120	-135	34	289	6M		Male	Naive will be infected omicron				>40-60	Overweight	Infection-naïve				3.714	3.68588	2.1767		Positive
212	19534.6	208.044	127356	N protein negative	373	339	84	34	289	12M	1135.86	Male	Naive will be infected omicron				>40-60	Overweight	Infection-naïve				5.10502	4.2908	2.31815	3.05532	Positive
213	1	1		N protein negative	0	-30	-291	30	291	0D		Female	Naive				<40	Normal	Infection-naïve					0	0		Negative
213	1872.92	1		N protein negative	30	0	-261	30	291	21D		Female	Naive				<40	Normal	Infection-naïve					3.27252	0		Negative
213	27060	206.765	12335.4	N protein negative	64	34	-227	30	291	2M		Female	Naive				<40	Normal	Infection-naïve				4.09115	4.43233	2.31548		Positive
213	1607.94	1		N protein negative	247	217	-44	30	291	6M		Female	Naive				<40	Normal	Infection-naïve					3.20627	0		Negative
213	19490.6	163.148	147580	N protein negative	371	341	80	30	291	12M		Female	Naive				<40	Normal	Infection-naïve				5.16903	4.28983	2.21258		Positive
214	196.806	1	193.049	N protein positive	0	-38	-301	24	287	0D		Female	Before omicron			Before complete dose	<40	Overweight	Infected before omicron				2.28567	2.29404	0		Negative
214	33293.7	1863.04		N protein positive	24	0	-263	24	287	21D		Female	Before omicron			Before complete dose	<40	Overweight	Infected before omicron					4.52236	3.27022		Positive
214	4768.31	754.949	30282	N protein positive	125	101	-162	24	287	6M		Female	Before omicron			Before complete dose	<40	Overweight	Infected before omicron				4.48118	3.67836	2.87792		Positive
214	4123.79	724.638	12659.2	N protein positive	406	382	119	24	287	12M		Female	Before omicron			Before complete dose	<40	Overweight	Infected before omicron				4.10241	3.6153	2.86012		Positive
215	1	1		N protein negative	0	-32	-300	28	296	0D		Female	Naive will be infected omicron				>60	Normal	Infection-naïve					0	0		Negative
215	154.877	1		N protein negative	21	-7	-275	28	296	21D		Female	Naive will be infected omicron				>60	Normal	Infection-naïve					2.18999	0		Negative
215	8174.96	203.617	4276.3	N protein negative	53	25	-243	28	296	2M		Female	Naive will be infected omicron				>60	Normal	Infection-naïve				3.63107	3.91249	2.30881		Positive
215	3213.66	154.106	961.047	N protein negative	83	55	-213	28	296	2M		Female	Naive will be infected omicron				>60	Normal	Infection-naïve				2.98274	3.507	2.18782		Positive
215	9705.53	492.676	79151	N protein negative	383	355	87	28	296	12M		Female	Naive will be infected omicron				>60	Normal	Infection-naïve				4.89846	3.98702	2.69256		Positive
216	1	1		N protein positive	0	-31	-310	31	310	0D		Female	Before omicron reinfected	After 12M	Omicron	Before complete dose	>40-60	Normal	Infected before omicron					0	0		Negative
216	4995.86	745.484		N protein positive	24	-7	-286	31	310	21D		Female	Before omicron reinfected	After 12M	Omicron	Before complete dose	>40-60	Normal	Infected before omicron					3.69861	2.87244		Positive
216	15870.5	1270.92	43743.5	N protein positive	57	26	-253	31	310	2M		Female	Before omicron reinfected	After 12M	Omicron	Before complete dose	>40-60	Normal	Infected before omicron				4.64091	4.20059	3.10412		Positive
216	1921.56	267.621	14829.9	N protein positive	162	131	-148	31	310	6M		Female	Before omicron reinfected	After 12M	Omicron	Before complete dose	>40-60	Normal	Infected before omicron				4.17114	3.28365	2.42752		Positive
216	3811.71	392.178	16840.1	N protein negative	387	356	77	31	310	12M	714.957	Female	Before omicron reinfected	After 12M	Omicron	Before complete dose	>40-60	Normal	Infected before omicron				4.22635	3.58112	2.59348	2.85428	Positive
217	1	1		N protein negative	0	-34	-294	34	294	0D		Female	Naive will be infected omicron				>40-60	Normal	Infection-naïve					0	0		Negative
217	1552.17	1		N protein negative	34	0	-260	34	294	Other		Female	Naive will be infected omicron				>40-60	Normal	Infection-naïve					3.19094	0		Negative
217	22271.1	175.109	20532.5	N protein negative	65	31	-229	34	294	2M		Female	Naive will be infected omicron				>40-60	Normal	Infection-naïve				4.31244	4.34774	2.24331		Positive
217	1458.39	1	5569.05	N protein negative	216	182	-78	34	294	6M	522.287	Female	Naive will be infected omicron				>40-60	Normal	Infection-naïve				3.74578	3.16387	0	2.71791	Negative
217	3989.64	1	11229.3	N protein negative	386	352	92	34	294	12M	1067.45	Female	Naive will be infected omicron				>40-60	Normal	Infection-naïve				4.05035	3.60093	0	3.02835	Negative
218	1	1		N protein negative	0	-36	-297	30	291	0D		Female	Naive will be infected omicron				>60	Normal	Infection-naïve					0	0		Negative
218	263.509	1		N protein negative	16	-14	-275	30	291	21D		Female	Naive will be infected omicron				>60	Normal	Infection-naïve					2.42079	0		Negative
218	19125.6	1	4838.42	N protein negative	56	26	-235	30	291	2M		Female	Naive will be infected omicron				>60	Normal	Infection-naïve				3.6847	4.28162	0		Negative
218	3275.29	1	3157.84	N protein negative	196	166	-95	30	291	6M		Female	Naive will be infected omicron				>60	Normal	Infection-naïve				3.49939	3.51525	0		Negative
218	8758.15	1	144212	N protein negative	371	341	80	30	291	12M		Female	Naive will be infected omicron				>60	Normal	Infection-naïve				5.159	3.94241	0		Negative
219	1	1		N protein negative	0	-33	-286	33	286	0D		Female	Naive				>40-60	Normal	Infection-naïve					0	0		Negative
219	486.821	1		N protein negative	21	-12	-265	33	286	21D		Female	Naive				>40-60	Normal	Infection-naïve					2.68737	0		Negative
219	17143	573.764	10436.9	N protein negative	58	25	-228	33	286	2M		Female	Naive				>40-60	Normal	Infection-naïve				4.01857	4.23409	2.75873		Positive
219	1951.22	1	2361.78	N protein negative	162	129	-124	33	286	6M		Female	Naive				>40-60	Normal	Infection-naïve				3.37324	3.29031	0		Negative
219	8636.24	211.908	57625.7	N protein negative	372	339	86	33	286	12M	430.986	Female	Naive				>40-60	Normal	Infection-naïve				4.76062	3.93632	2.32615	2.63446	Positive
220	1	1		N protein negative	0	-31	-288	31	288	0D		Female	Naive will be infected omicron				>40-60	Normal	Infection-naïve					0	0		Negative
220	4172.41	1	17708.4	N protein negative	151	120	-137	31	288	6M		Female	Naive will be infected omicron				>40-60	Normal	Infection-naïve				4.24818	3.62039	0		Negative
220	12611.7	1	67424.8	N protein negative	368	337	80	31	288	12M	3489.03	Female	Naive will be infected omicron				>40-60	Normal	Infection-naïve				4.82882	4.10077	0	3.5427	Negative
221	1	1		N protein negative	0	-29	-288	29	288	0D		Female	Infected omicron				>40-60		Infected with omicron	15	66	325		0	0		Negative
221	1003.29	1		N protein negative	21	-8	-267	29	288	21D		Female	Infected omicron				>40-60		Infected with omicron	15	66	325		3.00143	0		Negative
221	19300.1	275.711	5505.21	N protein negative	56	27	-232	29	288	2M		Female	Infected omicron				>40-60		Infected with omicron	15	66	325	3.74077	4.28556	2.44045		Positive
221	1242.07	1	1727.03	N protein negative	169	140	-119	29	288	6M		Female	Infected omicron				>40-60		Infected with omicron	15	66	325	3.2373	3.09415	0		Negative
221	25043.2	2060.16	355848	N protein positive	369	340	81	29	288	12M	3458.55	Female	Infected omicron				>40-60		Infected with omicron	15	66	325	5.55126	4.39869	3.3139	3.53889	Positive
222	1	1		N protein negative	0	-34	-293	34	293	0D		Female	Naive will be infected omicron				>60	Normal	Infection-naïve					0	0		Negative
222	1929.45	101.588		N protein negative	22	-12	-271	34	293	21D		Female	Naive will be infected omicron				>60	Normal	Infection-naïve					3.28543	2.00684		Positive
222	35315.3	314.738	11128.2	N protein negative	72	38	-221	34	293	2M		Female	Naive will be infected omicron				>60	Normal	Infection-naïve				4.04643	4.54796	2.49795		Positive
222	4948.63	1	8841.3	N protein negative	161	127	-132	34	293	6M		Female	Naive will be infected omicron				>60	Normal	Infection-naïve				3.94652	3.69448	0		Negative
222	8053.6	1	42659.9	N protein negative	377	343	84	34	293	12M	526.093	Female	Naive will be infected omicron				>60	Normal	Infection-naïve				4.63002	3.90599	0	2.72106	Negative
223	1	1		N protein negative	0	-31	-284	31	284	0D		Male	Naive				>60	Overweight	Infection-naïve					0	0		Negative
223	6524.11	25.7541		N protein negative	22	-9	-262	31	284	21D		Male	Naive				>60	Overweight	Infection-naïve					3.81452	1.41085		Negative
223	25158.4	472.875	15761	N protein negative	49	18	-235	31	284	2M		Male	Naive				>60	Overweight	Infection-naïve				4.19758	4.40068	2.67475		Positive
223	8978.33	1	4762.32	N protein negative	154	123	-130	31	284	6M		Male	Naive				>60	Overweight	Infection-naïve				3.67782	3.9532	0		Negative
223	20559.9	1	68039.5	N protein negative	377	346	93	31	284	12M	309.734	Male	Naive				>60	Overweight	Infection-naïve				4.83276	4.31302	0	2.49099	Negative
224	1	1		N protein negative	0	-34	-291	34	291	0D		Female	Naive				>40-60	Normal	Infection-naïve					0	0		Negative
224	152.347	1		N protein negative	23	-11	-268	34	291	21D		Female	Naive				>40-60	Normal	Infection-naïve					2.18283	0		Negative
224	14397.5	98.0004	4581.8	N protein negative	66	32	-225	34	291	2M		Female	Naive				>40-60	Normal	Infection-naïve				3.66104	4.15829	1.99123		Negative
224	2075.95	1	4639.89	N protein negative	162	128	-129	34	291	6M		Female	Naive				>40-60	Normal	Infection-naïve				3.66651	3.31722	0		Negative
224	9335.56	1	66954.3	N protein negative	373	339	82	34	291	12M	631.343	Female	Naive				>40-60	Normal	Infection-naïve				4.82578	3.97014	0	2.80027	Negative
225	1	1	29.142	N protein negative	0	-52	-329	29	306	0D		Female	Naive will be infected omicron				>40-60	Obese	Infection-naïve				1.46452	0	0		Negative
225	4552.84	253.363		N protein negative	22	-7	-284	29	306	21D		Female	Naive will be infected omicron				>40-60	Obese	Infection-naïve					3.65828	2.40374		Positive
225	37629.2	730.911	17598.8	N protein negative	57	28	-249	29	306	2M		Female	Naive will be infected omicron				>40-60	Obese	Infection-naïve				4.24548	4.57553	2.86386		Positive
225	2906.88	1	23308.4	N protein negative	201	172	-105	29	306	6M		Female	Naive will be infected omicron				>40-60	Obese	Infection-naïve				4.36751	3.46343	0		Negative
225	21654.6	61.3256	305284	N protein negative	404	375	98	29	306	12M		Female	Naive will be infected omicron				>40-60	Obese	Infection-naïve				5.4847	4.33555	1.78764		Negative
226	1	1		N protein negative	0	-34	-297	34	297	0D		Female	Naive will be infected omicron				>40-60	Obese	Infection-naïve					0	0		Negative
226	4653.92	1		N protein negative	22	-12	-275	34	297	21D		Female	Naive will be infected omicron				>40-60	Obese	Infection-naïve					3.66782	0		Negative
226	24501.7	115.173	26868.8	N protein negative	63	29	-234	34	297	2M		Female	Naive will be infected omicron				>40-60	Obese	Infection-naïve				4.42925	4.3892	2.06135		Positive
226	4939.4	124.504	12381.1	N protein negative	161	127	-136	34	297	6M		Female	Naive will be infected omicron				>40-60	Obese	Infection-naïve				4.09276	3.69367	2.09518		Positive
226	14240.5	237.005	1.19562e+06	N protein negative	379	345	82	34	297	12M	846.464	Female	Naive will be infected omicron				>40-60	Obese	Infection-naïve				6.07759	4.15352	2.37476	2.92761	Positive
227	1	1		N protein negative	0	-30	-328	30	328	0D		Female	Naive				<40		Infection-naïve					0	0		Negative
227	2384.02	1		N protein negative	21	-9	-307	30	328	21D		Female	Naive				<40		Infection-naïve					3.37731	0		Negative
227	26718.7	1625.48	33936	N protein negative	61	31	-267	30	328	2M		Female	Naive				<40		Infection-naïve				4.53066	4.42681	3.21098		Positive
227	4609.42	648.582	8938.66	N protein negative	175	145	-153	30	328	6M		Female	Naive				<40		Infection-naïve				3.95127	3.66365	2.81197		Positive
227	39661.3	423.607	309406	N protein negative	390	360	62	30	328	12M	423.609	Female	Naive				<40		Infection-naïve				5.49053	4.59837	2.62696	2.62697	Positive
228	1	1		N protein negative	0	-34	-344	34	344	0D		Female	Naive				>40-60	Normal	Infection-naïve					0	0		Negative
228	1495.42	1		N protein negative	23	-11	-321	34	344	21D		Female	Naive				>40-60	Normal	Infection-naïve					3.17476	0		Negative
228	15844.7	1	4789.17	N protein negative	70	36	-274	34	344	2M		Female	Naive				>40-60	Normal	Infection-naïve				3.68026	4.19988	0		Negative
228	3772.63	1	4698.37	N protein negative	168	134	-176	34	344	6M		Female	Naive				>40-60	Normal	Infection-naïve				3.67195	3.57664	0		Negative
228	16142.2	1	35874.2	N protein negative	386	352	42	34	344	12M	495.632	Female	Naive				>40-60	Normal	Infection-naïve				4.55478	4.20796	0	2.69516	Negative
229	1	1		N protein negative	0	-25	-287	25	287	0D		Male	Naive				>40-60	Obese	Infection-naïve					0	0		Negative
229	2286.2	23.9677		N protein negative	26	1	-261	25	287	21D		Male	Naive				>40-60	Obese	Infection-naïve					3.35911	1.37963		Negative
229	28179	211.282	4903.75	N protein negative	69	44	-218	25	287	2M		Male	Naive				>40-60	Obese	Infection-naïve				3.69053	4.44993	2.32486		Positive
229	5812.9	207.773	6283.06	N protein negative	160	135	-127	25	287	6M		Male	Naive				>40-60	Obese	Infection-naïve				3.79817	3.76439	2.31759		Positive
229	79180.3	52.8174	849799	N protein negative	378	353	91	25	287	12M	4932.76	Male	Naive				>40-60	Obese	Infection-naïve				5.92932	4.89862	1.72278	3.69309	Negative
230	1	1		N protein negative	0	-29	-288	29	288	0D		Female	Naive will be infected omicron				>40-60	Obese	Infection-naïve					0	0		Negative
230	215.622	1		N protein negative	29	0	-259	29	288	21D		Female	Naive will be infected omicron				>40-60	Obese	Infection-naïve					2.33369	0		Negative
230	44840.5	109.118	15195.9	N protein negative	61	32	-227	29	288	2M		Female	Naive will be infected omicron				>40-60	Obese	Infection-naïve				4.18173	4.65167	2.0379		Positive
230	3858.97	1	2222.15	N protein negative	147	118	-141	29	288	6M		Female	Naive will be infected omicron				>40-60	Obese	Infection-naïve				3.34677	3.58647	0		Negative
230	19496.1	139.117	44648.2	N protein negative	375	346	87	29	288	12M	1923.37	Female	Naive will be infected omicron				>40-60	Obese	Infection-naïve				4.6498	4.28995	2.14338	3.28406	Positive
231	1	1		N protein negative	0	-30	-295	30	295	0D		Female	Naive will be infected omicron				<40	Obese	Infection-naïve					0	0		Negative
231	1681.13	1		N protein negative	21.5	-8.5	-273.5	30	295	21D		Female	Naive will be infected omicron				<40	Obese	Infection-naïve					3.2256	0		Negative
231	1575.73	1	184.572	N protein negative	56	26	-239	30	295	2M		Female	Naive will be infected omicron				<40	Obese	Infection-naïve				2.26617	3.19748	0		Negative
231	533.988	1	522.56	N protein negative	174	144	-121	30	295	6M		Female	Naive will be infected omicron				<40	Obese	Infection-naïve				2.71814	2.72753	0		Negative
231	29089.9	89.4842	41567.2	N protein negative	383	353	88	30	295	12M	5887.39	Female	Naive will be infected omicron				<40	Obese	Infection-naïve				4.61875	4.46374	1.95175	3.76992	Negative
232	1	1		N protein negative	0	-26	-342	26	342	0D		Female	Naive will be infected omicron				<40	Overweight	Infection-naïve					0	0		Negative
232	1751.72	1		N protein negative	27	1	-315	26	342	21D		Female	Naive will be infected omicron				<40	Overweight	Infection-naïve					3.24346	0		Negative
232	27811.2	1	5412.12	N protein negative	69	43	-273	26	342	2M		Female	Naive will be infected omicron				<40	Overweight	Infection-naïve				3.73337	4.44422	0		Negative
232	576.92	1	1608.29	N protein negative	210	184	-132	26	342	6M	2437.68	Female	Naive will be infected omicron				<40	Overweight	Infection-naïve				3.20636	2.76112	0	3.38698	Negative
232	33730.1	26.4462	29791.2	N protein negative	371	345	29	26	342	12M	3868.75	Female	Naive will be infected omicron				<40	Overweight	Infection-naïve				4.47409	4.52802	1.42236	3.58757	Negative
233	123.037	1		N protein negative	0	-21	-292	21	292	0D		Female	Naive				>60		Infection-naïve					2.09004	0		Negative
233	48793.4	469.841	9545.71	N protein negative	53	32	-239	21	292	2M		Female	Naive				>60		Infection-naïve				3.97981	4.68836	2.67195		Positive
233	4329.89	1	2978.16	N protein negative	169	148	-123	21	292	6M		Female	Naive				>60		Infection-naïve				3.47395	3.63648	0		Negative
233	143382	954.888	629970	N protein negative	376	355	84	21	292	12M		Female	Naive				>60		Infection-naïve				5.79932	5.15649	2.97995		Positive
234	1771.13	118.002		N protein positive	0	-33	-301	33	301	0D		Female	Before omicron			Before complete dose	<40	Normal	Infected before omicron					3.24825	2.07189		Positive
234	8560.62	445.25		N protein positive	21	-12	-280	33	301	21D		Female	Before omicron			Before complete dose	<40	Normal	Infected before omicron					3.93251	2.6486		Positive
234	8088.94	258.357	14943.4	N protein positive	90	57	-211	33	301	2M		Female	Before omicron			Before complete dose	<40	Normal	Infected before omicron				4.17445	3.90789	2.41222		Positive
234	5238.64	1068.54	27350.1	N protein positive	385	352	84	33	301	12M	4075.62	Female	Before omicron			Before complete dose	<40	Normal	Infected before omicron				4.43696	3.71922	3.02879	3.61019	Positive
235	1	1	8.49197	N protein negative	0	-100	-310	25	235	0D		Male	Naive				>60	Overweight	Infection-naïve				0.929008	0	0		Negative
235	643.609	1	73.5202	N protein negative	22	-3	-213	25	235	21D		Male	Naive				>60	Overweight	Infection-naïve				1.86641	2.80862	0		Negative
235	5063.62	1	1735.33	N protein negative	64	39	-171	25	235	2M		Male	Naive				>60	Overweight	Infection-naïve				3.23938	3.70446	0		Negative
235	615.117	1		N protein negative	191	166	-44	25	235	6M		Male	Naive				>60	Overweight	Infection-naïve					2.78896	0		Negative
235	6011.59	1	26603.8	N protein negative	345	320	110	25	235	12M		Male	Naive				>60	Overweight	Infection-naïve				4.42494	3.77899	0		Negative
236	1	1		N protein negative	0	-33	-305	33	305	0D		Male	Naive				>60	Normal	Infection-naïve					0	0		Negative
236	1790.37	1		N protein negative	24	-9	-281	33	305	21D		Male	Naive				>60	Normal	Infection-naïve					3.25294	0		Negative
236	36166.7	55.0022	45817.1	N protein negative	64	31	-241	33	305	2M		Male	Naive				>60	Normal	Infection-naïve				4.66103	4.55831	1.74038		Negative
236	9850.44	1	13984.3	N protein negative	165	132	-140	33	305	6M		Male	Naive				>60	Normal	Infection-naïve				4.14564	3.99346	0		Negative
236	81364	136.288	289375	N protein negative	381	348	76	33	305	12M	1458.95	Male	Naive				>60	Normal	Infection-naïve				5.46146	4.91043	2.13446	3.16404	Positive
237	1	1		N protein negative	0	-33	-300	33	300	0D		Female	Before omicron			After complete dose	>60	Normal	Infected before omicron					0	0		Negative
237	794.818	232.247		N protein negative	19.5	-13.5	-280.5	33	300	21D		Female	Before omicron			After complete dose	>60	Normal	Infected before omicron					2.90027	2.36595		Positive
237	7028.2	1	1	N protein negative	55	22	-245	33	300	2M		Female	Before omicron			After complete dose	>60	Normal	Infected before omicron				0	3.84684	0		Negative
237	1260.75	1	1284.22	N protein negative	162	129	-138	33	300	6M		Female	Before omicron			After complete dose	>60	Normal	Infected before omicron				3.10864	3.10063	0		Negative
237	85813.9	4501.31	739564	N protein positive	378	345	78	33	300	12M	3741.65	Female	Before omicron			After complete dose	>60	Normal	Infected before omicron				5.86898	4.93356	3.65334	3.57306	Positive
238	1	1		N protein negative	0	-31	-294	31	294	0D		Male	Naive will be infected omicron				>40-60		Infection-naïve					0	0		Negative
238	6999.68	202.074		N protein negative	20	-11	-274	31	294	21D		Male	Naive will be infected omicron				>40-60		Infection-naïve					3.84508	2.30551		Positive
238	8384.29	1	7583.43	N protein negative	156	125	-138	31	294	6M		Male	Naive will be infected omicron				>40-60		Infection-naïve				3.87987	3.92347	0		Negative
238	38731.8	1	159150	N protein negative	392	361	98	31	294	12M	601.97	Male	Naive will be infected omicron				>40-60		Infection-naïve				5.20181	4.58807	0	2.77957	Negative
239	1	1		N protein negative	0	-29	-278	29	278	0D		Female	Naive				>40-60	Normal	Infection-naïve					0	0		Negative
239	1856.94	1		N protein negative	26	-3	-252	29	278	21D		Female	Naive				>40-60	Normal	Infection-naïve					3.2688	0		Negative
239	26029.2	1	12850.4	N protein negative	61	32	-217	29	278	2M		Female	Naive				>40-60	Normal	Infection-naïve				4.10892	4.41546	0		Negative
239	2876.32	1	5891.11	N protein negative	145	116	-133	29	278	6M		Female	Naive				>40-60	Normal	Infection-naïve				3.7702	3.45884	0		Negative
239	6525.34	1	25858.4	N protein negative	384	355	106	29	278	12M	253.386	Female	Naive				>40-60	Normal	Infection-naïve				4.4126	3.8146	0	2.40378	Negative
240	1	1		N protein negative	0	-33	-295	33	295	0D		Female	Naive will be infected omicron				>40-60	Overweight	Infection-naïve					0	0		Negative
240	780.005	1		N protein negative	22	-11	-273	33	295	21D		Female	Naive will be infected omicron				>40-60	Overweight	Infection-naïve					2.8921	0		Negative
240	30253.3	194.483	4580.47	N protein negative	64	31	-231	33	295	2M		Female	Naive will be infected omicron				>40-60	Overweight	Infection-naïve				3.66091	4.48077	2.28888		Positive
240	3907.9	232.348	3413.83	N protein negative	184	151	-111	33	295	6M		Female	Naive will be infected omicron				>40-60	Overweight	Infection-naïve				3.53324	3.59194	2.36614		Positive
240	6127.86	149.239	9802.71	N protein negative	391	358	96	33	295	12M		Female	Naive will be infected omicron				>40-60	Overweight	Infection-naïve				3.99135	3.78731	2.17388		Positive
241	1	1		N protein negative	0	-28	-307	28	307	0D		Female	Before omicron			After complete dose	>40-60	Overweight	Infected before omicron					0	0		Negative
241	563.075	1		N protein negative	28	0	-279	28	307	21D		Female	Before omicron			After complete dose	>40-60	Overweight	Infected before omicron					2.75057	0		Negative
241	75810.3	968.807	589952	N protein negative	391	363	84	28	307	12M	3306.36	Female	Before omicron			After complete dose	>40-60	Overweight	Infected before omicron				5.77082	4.87973	2.98624	3.51935	Positive
242	1	1		N protein negative	0	-29	-294	29	294	0D		Male	Infected omicron				<40	Normal	Infected with omicron	24	46	311		0	0		Negative
242	307.955	1		N protein negative	14	-15	-280	29	294	21D		Male	Infected omicron				<40	Normal	Infected with omicron	24	46	311		2.48849	0		Negative
242	4545.97	470.597	2913.78	N protein negative	61	32	-233	29	294	2M		Male	Infected omicron				<40	Normal	Infected with omicron	24	46	311	3.46446	3.65763	2.67265		Positive
242	1321.04	130.431	2274.15	N protein negative	158	129	-136	29	294	6M		Male	Infected omicron				<40	Normal	Infected with omicron	24	46	311	3.35682	3.12092	2.11538		Positive
242	35378.4	270.251	644057	N protein negative	364	335	70	29	294	12M	2896.94	Male	Infected omicron				<40	Normal	Infected with omicron	24	46	311	5.80892	4.54874	2.43177	3.46194	Positive
243	1	1		N protein negative	0	-38	-322	38	322	0D		Female	Before omicron			After complete dose	<40	Normal	Infected before omicron					0	0		Negative
243	4067.55	1		N protein negative	23	-15	-299	38	322	21D		Female	Before omicron			After complete dose	<40	Normal	Infected before omicron					3.60933	0		Negative
243	129283	829.976	106336	N protein negative	63	25	-259	38	322	2M		Female	Before omicron			After complete dose	<40	Normal	Infected before omicron				5.02668	5.11154	2.91907		Positive
243	19717.8	605.011	151377	N protein positive	219	181	-103	38	322	6M	3250.97	Female	Before omicron			After complete dose	<40	Normal	Infected before omicron				5.18006	4.29486	2.78176	3.51201	Positive
243	69819.4	573.277	588662	N protein positive	384	346	62	38	322	12M	1789.21	Female	Before omicron			After complete dose	<40	Normal	Infected before omicron				5.76987	4.84398	2.75836	3.25266	Positive
244	1	1		N protein negative	0	-33	-296	33	296	0D		Female	Naive				>60	Underweight	Infection-naïve					0	0		Negative
244	205.728	1		N protein negative	21	-12	-275	33	296	21D		Female	Naive				>60	Underweight	Infection-naïve					2.31329	0		Negative
244	10387	111.586	5311.45	N protein negative	63	30	-233	33	296	2M		Female	Naive				>60	Underweight	Infection-naïve				3.72521	4.01649	2.04761		Positive
244	1625.38	1	1329.62	N protein negative	177	144	-119	33	296	6M		Female	Naive				>60	Underweight	Infection-naïve				3.12373	3.21096	0		Negative
244	8477.91	1	205.216	N protein negative	377	344	81	33	296	12M		Female	Naive				>60	Underweight	Infection-naïve				2.31221	3.92829	0		Negative
245	2006.2	1		N protein positive	0	-32	-278	32	278	0D		Female	Before omicron reinfected	After 12M	Omicron	Before complete dose	>40-60	Normal	Infected before omicron					3.30237	0		Negative
245	53037.2	1		N protein positive	28	-4	-250	32	278	21D		Female	Before omicron reinfected	After 12M	Omicron	Before complete dose	>40-60	Normal	Infected before omicron					4.72458	0		Negative
245	129734	104.635	2000000	N protein positive	63	31	-215	32	278	2M		Female	Before omicron reinfected	After 12M	Omicron	Before complete dose	>40-60	Normal	Infected before omicron				6.30103	5.11305	2.01968		Positive
245	27742.7	1	144409	N protein positive	161	129	-117	32	278	6M		Female	Before omicron reinfected	After 12M	Omicron	Before complete dose	>40-60	Normal	Infected before omicron				5.15959	4.44315	0		Negative
245	19322	1	85311.9	N protein positive	378	346	100	32	278	12M	2297.16	Female	Before omicron reinfected	After 12M	Omicron	Before complete dose	>40-60	Normal	Infected before omicron				4.93101	4.28605	0	3.36119	Negative
246	1	1		N protein negative	0	-45	-296	45	296	0D		Male	Before omicron reinfected	After 12M	Omicron	Before complete dose	>40-60	Normal	Infected before omicron					0	0		Negative
246	1212.82	447.141		N protein positive	22	-23	-274	45	296	21D		Male	Before omicron reinfected	After 12M	Omicron	Before complete dose	>40-60	Normal	Infected before omicron					3.0838	2.65044		Positive
246	3620.18	1	7587.83	N protein positive	129	84	-167	45	296	6M		Male	Before omicron reinfected	After 12M	Omicron	Before complete dose	>40-60	Normal	Infected before omicron				3.88012	3.55873	0		Negative
246	7086.16	1111.8	230777	N protein positive	392	347	96	45	296	12M		Male	Before omicron reinfected	After 12M	Omicron	Before complete dose	>40-60	Normal	Infected before omicron				5.36319	3.85041	3.04602		Positive
247	120.777	1		N protein negative	0	-31	-294	31	294	0D		Female	Naive				>40-60	Overweight	Infection-naïve					2.08198	0		Negative
247	5408.18	774.036		N protein negative	20	-11	-274	31	294	21D		Female	Naive				>40-60	Overweight	Infection-naïve					3.73305	2.88876		Positive
247	62149.8	716.73	11386.3	N protein negative	69	38	-225	31	294	2M		Female	Naive				>40-60	Overweight	Infection-naïve				4.05638	4.79344	2.85536		Positive
247	12624.1	665.55	10364.8	N protein negative	378	347	84	31	294	12M		Female	Naive				>40-60	Overweight	Infection-naïve				4.01556	4.1012	2.82318		Positive
248	1	1		N protein negative	0	-31	-289	31	289	0D		Male	Naive will be infected omicron				>40-60	Normal	Infection-naïve					0	0		Negative
248	321.272	1		N protein negative	22	-9	-267	31	289	21D		Male	Naive will be infected omicron				>40-60	Normal	Infection-naïve					2.50687	0		Negative
248	5047.01	1	4617.41	N protein negative	156	125	-133	31	289	6M		Male	Naive will be infected omicron				>40-60	Normal	Infection-naïve				3.6644	3.70303	0		Negative
248	10801.2	1	29906.8	N protein negative	378	347	89	31	289	12M	980.655	Male	Naive will be infected omicron				>40-60	Normal	Infection-naïve				4.47577	4.03347	0	2.99152	Negative
249	1	1		N protein negative	0	-31	-282	31	282	0D		Female	Naive				>40-60	Obese	Infection-naïve					0	0		Negative
249	1	1		N protein negative	27	-4	-255	31	282	21D		Female	Naive				>40-60	Obese	Infection-naïve					0	0		Negative
249	6323.6	1	1582.5	N protein negative	60	29	-222	31	282	2M		Female	Naive				>40-60	Obese	Infection-naïve				3.19934	3.80096	0		Negative
249	262.2	1	477.617	N protein negative	206	175	-76	31	282	6M	4528.44	Female	Naive				>40-60	Obese	Infection-naïve				2.67908	2.41863	0	3.65595	Negative
249	9828.5	1	15222.8	N protein negative	376	345	94	31	282	12M	3297.09	Female	Naive				>40-60	Obese	Infection-naïve				4.18249	3.99249	0	3.51813	Negative
250	1	1		N protein negative	0	-30	-275	30	275	0D		Male	Naive				>60		Infection-naïve					0	0		Negative
250	1974.3	497.81		N protein negative	20	-10	-255	30	275	21D		Male	Naive				>60		Infection-naïve					3.29541	2.69706		Positive
250	2490.83	25.9176	1215.37	N protein negative	173	143	-102	30	275	6M		Male	Naive				>60		Infection-naïve				3.08471	3.39634	1.41359		Negative
250	5581.93	174.908	20195.4	N protein negative	385	355	110	30	275	12M	1124.88	Male	Naive				>60		Infection-naïve				4.30525	3.74678	2.24281	3.0511	Positive
251	59.0233	1		N protein negative	0	-30	-297	30	297	0D		Female	Naive will be infected omicron				>60	Normal	Infection-naïve					1.77102	0		Negative
251	518.502	1		N protein negative	22	-8	-275	30	297	21D		Female	Naive will be infected omicron				>60	Normal	Infection-naïve					2.71475	0		Negative
251	44177.1	195.365	12264.8	N protein negative	58	28	-239	30	297	2M		Female	Naive will be infected omicron				>60	Normal	Infection-naïve				4.08866	4.6452	2.29085		Positive
251	4645	1	3545.85	N protein negative	173	143	-124	30	297	6M		Female	Naive will be infected omicron				>60	Normal	Infection-naïve				3.54972	3.66699	0		Negative
251	45242.4	704.739	248931	N protein negative	379	349	82	30	297	12M	6925.82	Female	Naive will be infected omicron				>60	Normal	Infection-naïve				5.39608	4.65555	2.84803	3.84047	Positive
252	1	1		N protein negative	0	-33	-295	33	295	0D		Female	Naive				>40-60	Obese	Infection-naïve					0	0		Negative
252	129.86	1		N protein negative	33	0	-262	33	295	21D		Female	Naive				>40-60	Obese	Infection-naïve					2.11348	0		Negative
252	3876.39	1	3476.11	N protein negative	58	25	-237	33	295	2M		Female	Naive				>40-60	Obese	Infection-naïve				3.54109	3.58843	0		Negative
252	1353.44	1	4471.98	N protein negative	226	193	-69	33	295	6M	420.773	Female	Naive				>40-60	Obese	Infection-naïve				3.6505	3.13144	0	2.62405	Negative
252	5343.06	1	25380.5	N protein negative	379	346	84	33	295	12M	1487.53	Female	Naive				>40-60	Obese	Infection-naïve				4.4045	3.72779	0	3.17247	Negative
253	1	1		N protein negative	0	-31	-301	31	301	0D		Female	Naive will be infected omicron				>40-60	Overweight	Infection-naïve					0	0		Negative
253	6068.14	248.317		N protein negative	22	-9	-279	31	301	21D		Female	Naive will be infected omicron				>40-60	Overweight	Infection-naïve					3.78306	2.39501		Positive
253	37960	544.851	35738.1	N protein negative	63	32	-238	31	301	2M		Female	Naive will be infected omicron				>40-60	Overweight	Infection-naïve				4.55313	4.57933	2.73628		Positive
253	10677.9	155.227	14083	N protein negative	176	145	-125	31	301	6M		Female	Naive will be infected omicron				>40-60	Overweight	Infection-naïve				4.1487	4.02848	2.19097		Positive
253	33827.5	644.689	212553	N protein negative	380	349	79	31	301	12M	2769.33	Female	Naive will be infected omicron				>40-60	Overweight	Infection-naïve				5.32747	4.52927	2.80935	3.44237	Positive
254	1	1		N protein negative	0	-32	-306	32	306	0D		Female	Naive				>40-60	Normal	Infection-naïve					0	0		Negative
254	813.433	1		N protein negative	23	-9	-283	32	306	21D		Female	Naive				>40-60	Normal	Infection-naïve					2.91032	0		Negative
254	30138.5	479.123	9699.14	N protein negative	65	33	-241	32	306	2M		Female	Naive				>40-60	Normal	Infection-naïve				3.98673	4.47912	2.68045		Positive
254	4334.27	210.753	9409.17	N protein negative	169	137	-137	32	306	6M		Female	Naive				>40-60	Normal	Infection-naïve				3.97355	3.63692	2.32377		Positive
254	18324.4	242.818	261540	N protein negative	381	349	75	32	306	12M	780.818	Female	Naive				>40-60	Normal	Infection-naïve				5.41754	4.26303	2.38528	2.89255	Positive
255	1	1		N protein negative	0	-51	-310	51	310	0D		Female	Before omicron reinfected	After 12M	Omicron	Before complete dose	>40-60	Obese	Infected before omicron					0	0		Negative
255	355.852	1		N protein positive	18	-33	-292	51	310	21D		Female	Before omicron reinfected	After 12M	Omicron	Before complete dose	>40-60	Obese	Infected before omicron					2.55127	0		Negative
255	926.465	1	488.092	N protein positive	51	0	-259	51	310	Other		Female	Before omicron reinfected	After 12M	Omicron	Before complete dose	>40-60	Obese	Infected before omicron				2.6885	2.96683	0		Negative
255	9098.36	65.8574	12492	N protein positive	180	129	-130	51	310	6M		Female	Before omicron reinfected	After 12M	Omicron	Before complete dose	>40-60	Obese	Infected before omicron				4.09663	3.95896	1.8186		Negative
255	16515.2	135.581	61348.4	N protein positive	352	301	42	51	310	12M		Female	Before omicron reinfected	After 12M	Omicron	Before complete dose	>40-60	Obese	Infected before omicron				4.7878	4.21788	2.1322		Positive
255	7184.9	75.9006	13306.3	N protein positive	401	350	91	51	310	12M		Female	Before omicron reinfected	After 12M	Omicron	Before complete dose	>40-60	Obese	Infected before omicron				4.12406	3.85642	1.88025		Negative
256	1	1		N protein negative	0	-32	-288	32	288	0D		Female	Naive				<40	Normal	Infection-naïve					0	0		Negative
256	2437.6	1		N protein negative	32	0	-256	32	288	21D		Female	Naive				<40	Normal	Infection-naïve					3.38696	0		Negative
256	27419.3	452.591	39999.7	N protein negative	54	22	-234	32	288	2M		Female	Naive				<40	Normal	Infection-naïve				4.60206	4.43806	2.65571		Positive
256	3282.72	1	6607.34	N protein negative	209	177	-79	32	288	6M	485.434	Female	Naive				<40	Normal	Infection-naïve				3.82003	3.51623	0	2.68613	Negative
256	5392.18	1	23931.3	N protein negative	368	336	80	32	288	12M	916.264	Female	Naive				<40	Normal	Infection-naïve				4.37897	3.73176	0	2.96202	Negative
257	39.3095	1	1	N protein negative	0	-44	-303	21	280	0D		Male	Naive				>60		Infection-naïve				0	1.5945	0		Negative
257	209.029	1		N protein negative	6	-15	-274	21	280	0D		Male	Naive				>60		Infection-naïve					2.32021	0		Negative
257	22911.8	355.615	1431.36	N protein negative	61	40	-219	21	280	2M		Male	Naive				>60		Infection-naïve				3.15575	4.36006	2.55098		Positive
257	682.97	1	1076.68	N protein negative	210	189	-70	21	280	6M		Male	Naive				>60		Infection-naïve				3.03209	2.8344	0		Negative
257	12739.3	1	36691.9	N protein negative	383	362	103	21	280	12M		Male	Naive				>60		Infection-naïve				4.56457	4.10514	0		Negative
258	1	1	2.60884	N protein negative	0	-100	-314	26	240	0D		Male	Before omicron reinfected	Before 12M	Omicron	Before complete dose	>60	Overweight	Infected before omicron	37	97	311	0.416448	0	0		Negative
258	15173	1	9712.04	N protein positive	23	-3	-217	26	240	21D		Male	Before omicron reinfected	Before 12M	Omicron	Before complete dose	>60	Overweight	Infected before omicron	37	97	311	3.98731	4.18107	0		Negative
258	11463.4	82.4225	86405.5	N protein positive	374	348	134	26	240	12M		Male	Before omicron reinfected	Before 12M	Omicron	Before complete dose	>60	Overweight	Infected before omicron	37	97	311	4.93654	4.05931	1.91605		Negative
259	1	1		N protein negative	0	-48	-316	32	300	0D		Female	Naive will be infected omicron				>40-60	Normal	Infection-naïve					0	0		Negative
259	422.948	1	144.813	N protein negative	27	-5	-273	32	300	21D		Female	Naive will be infected omicron				>40-60	Normal	Infection-naïve				2.16081	2.62629	0		Negative
259	10719.8	81.5838	7576.06	N protein negative	63	31	-237	32	300	2M		Female	Naive will be infected omicron				>40-60	Normal	Infection-naïve				3.87944	4.03019	1.9116		Negative
259	2027.15	1	2366.3	N protein negative	187	155	-113	32	300	6M		Female	Naive will be infected omicron				>40-60	Normal	Infection-naïve				3.37407	3.30689	0		Negative
259	8145.35	1	80501.4	N protein negative	369	337	69	32	300	12M		Female	Naive will be infected omicron				>40-60	Normal	Infection-naïve				4.9058	3.91091	0		Negative
260	271.69	1		N protein negative	0	-33	-286	33	286	0D		Female	Naive				>40-60	Normal	Infection-naïve					2.43407	0		Negative
260	41.5149	1		N protein negative	21	-12	-265	33	286	21D		Female	Naive				>40-60	Normal	Infection-naïve					1.6182	0		Negative
260	1019.05	5.89285	445.187	N protein negative	56	23	-230	33	286	2M		Female	Naive				>40-60	Normal	Infection-naïve				2.64854	3.00819	0.770326		Negative
260	186.631	1	569.142	N protein negative	167	134	-119	33	286	6M		Female	Naive				>40-60	Normal	Infection-naïve				2.75522	2.27098	0		Negative
260	459.561	1	879.372	N protein negative	386	353	100	33	286	12M	227.786	Female	Naive				>40-60	Normal	Infection-naïve				2.94417	2.66234	0	2.35753	Negative
261	1	1		N protein negative	0	-36	-312	36	312	0D		Female	Naive				>40-60	Underweight	Infection-naïve					0	0		Negative
261	1198.68	1		N protein negative	26	-10	-286	36	312	21D		Female	Naive				>40-60	Underweight	Infection-naïve					3.0787	0		Negative
261	28864.8	346.723	16487.5	N protein negative	74	38	-238	36	312	2M		Female	Naive				>40-60	Underweight	Infection-naïve				4.21715	4.46037	2.53998		Positive
261	1379.11	1	2012.56	N protein negative	225	189	-87	36	312	6M	726.202	Female	Naive				>40-60	Underweight	Infection-naïve				3.30375	3.1396	0	2.86106	Negative
261	9469.22	872.159	42666.9	N protein negative	387	351	75	36	312	12M	676.913	Female	Naive				>40-60	Underweight	Infection-naïve				4.63009	3.97631	2.9406	2.83053	Positive
262	1	1		N protein negative	0	-34	-300	34	300	0D		Female	Infected omicron				<40	Overweight	Infected with omicron	12	88	354		0	0		Negative
262	486.206	1		N protein negative	21	-13	-279	34	300	21D		Female	Infected omicron				<40	Overweight	Infected with omicron	12	88	354		2.68682	0		Negative
262	21962.2	1	13309.2	N protein negative	72	38	-228	34	300	2M		Female	Infected omicron				<40	Overweight	Infected with omicron	12	88	354	4.12415	4.34168	0		Negative
262	1230.31	1	4275.76	N protein negative	223	189	-77	34	300	6M	188.538	Female	Infected omicron				<40	Overweight	Infected with omicron	12	88	354	3.63101	3.09002	0	2.2754	Negative
262	12633.2	379.825	49255.2	N protein negative	400	366	100	34	300	12M	1554.18	Female	Infected omicron				<40	Overweight	Infected with omicron	12	88	354	4.69245	4.10151	2.57958	3.1915	Positive
263	1	1		N protein negative	0	-28	-287	28	287	0D		Male	Naive will be infected omicron				<40	Overweight	Infection-naïve					0	0		Negative
263	783.699	1	350.579	N protein negative	31	3	-256	28	287	Other		Male	Naive will be infected omicron				<40	Overweight	Infection-naïve				2.54479	2.89415	0		Negative
263	1101.28	1	3320.81	N protein negative	200	172	-87	28	287	6M		Male	Naive will be infected omicron				<40	Overweight	Infection-naïve				3.52124	3.0419	0		Negative
263	7887.48	1	49398.1	N protein negative	389	361	102	28	287	12M		Male	Naive will be infected omicron				<40	Overweight	Infection-naïve				4.69371	3.89694	0		Negative
264	1	1		N protein negative	0	-33	-286	33	286	0D		Male	Naive will be infected omicron				<40	Normal	Infection-naïve					0	0		Negative
264	273.97	1		N protein negative	22	-11	-264	33	286	21D		Male	Naive will be infected omicron				<40	Normal	Infection-naïve					2.4377	0		Negative
264	14795	253.363	9961.59	N protein negative	56	23	-230	33	286	2M		Male	Naive will be infected omicron				<40	Normal	Infection-naïve				3.99833	4.17011	2.40374		Positive
264	1264.1	1	3452	N protein negative	169	136	-117	33	286	6M		Male	Naive will be infected omicron				<40	Normal	Infection-naïve				3.53807	3.10178	0		Negative
264	11855.4	1	34261.8	N protein negative	384	351	98	33	286	12M	764.079	Male	Naive will be infected omicron				<40	Normal	Infection-naïve				4.53481	4.07392	0	2.88314	Negative
265	1	1		N protein negative	0	-28	-239	28	239	0D		Female	Naive will be infected omicron				>60		Infection-naïve					0	0		Negative
265	3164.52	87.2415		N protein negative	14	-14	-225	28	239	21D		Female	Naive will be infected omicron				>60		Infection-naïve					3.50031	1.94072		Negative
265	10169.3	1	4189.02	N protein negative	69	41	-170	28	239	2M		Female	Naive will be infected omicron				>60		Infection-naïve				3.62211	4.00729	0		Negative
265	2987.22	1	2720.25	N protein negative	160	132	-79	28	239	6M		Female	Naive will be infected omicron				>60		Infection-naïve				3.43461	3.47527	0		Negative
265	6629.69	1	20834.5	N protein negative	362	334	123	28	239	12M	196.665	Female	Naive will be infected omicron				>60		Infection-naïve				4.31878	3.82149	0	2.29373	Negative
266	1	1		N protein negative	0	-30	-286	30	286	0D		Female	Naive				>60	Normal	Infection-naïve					0	0		Negative
266	1245.03	1		N protein negative	30	0	-256	30	286	21D		Female	Naive				>60	Normal	Infection-naïve					3.09518	0		Negative
266	30799.9	845.517	5841.98	N protein negative	60	30	-226	30	286	2M		Female	Naive				>60	Normal	Infection-naïve				3.76656	4.48855	2.92712		Positive
266	5134.77	396.247	4844	N protein negative	147	117	-139	30	286	6M		Female	Naive				>60	Normal	Infection-naïve				3.6852	3.71052	2.59797		Positive
266	21637.2	940.326	120779	N protein negative	370	340	84	30	286	12M	1281.27	Female	Naive				>60	Normal	Infection-naïve				5.08199	4.3352	2.97328	3.10764	Positive
267	1	1		N protein negative	0	-38	-297	30	289	0D		Female	Naive				>40-60	Obese	Infection-naïve					0	0		Negative
267	922.158	1		N protein negative	28	-2	-261	30	289	21D		Female	Naive				>40-60	Obese	Infection-naïve					2.96481	0		Negative
267	30999.5	311.261	13467.8	N protein negative	64	34	-225	30	289	2M		Female	Naive				>40-60	Obese	Infection-naïve				4.1293	4.49135	2.49313		Positive
267	2563.71	1	2445.6	N protein negative	171	141	-118	30	289	6M		Female	Naive				>40-60	Obese	Infection-naïve				3.38838	3.40887	0		Negative
267	7253.89	1	4016.1	N protein negative	371	341	82	30	289	12M		Female	Naive				>40-60	Obese	Infection-naïve				3.6038	3.86057	0		Negative
268	1	1	64.872	N protein negative	0	-80	-302	57	279	0D		Female	Naive				>40-60	Overweight	Infection-naïve				1.81206	0	0		Negative
268	2565.78	265.497		N protein negative	20	-37	-259	57	279	21D		Female	Naive				>40-60	Overweight	Infection-naïve					3.40922	2.42406		Positive
268	31664.2	665.076	59509.3	N protein negative	103	46	-176	57	279	6M		Female	Naive				>40-60	Overweight	Infection-naïve				4.77458	4.50057	2.82287		Positive
268	9435.85	590.248	21460.2	N protein negative	384	327	105	57	279	12M		Female	Naive				>40-60	Overweight	Infection-naïve				4.33163	3.97478	2.77103		Positive
269	1	1		N protein negative	0	-25	-285	25	285	0D		Female	Naive will be infected omicron				>40-60	Normal	Infection-naïve					0	0		Negative
269	1109.94	1		N protein negative	20	-5	-265	25	285	21D		Female	Naive will be infected omicron				>40-60	Normal	Infection-naïve					3.0453	0		Negative
269	14015.5	133.83	3305.31	N protein negative	63	38	-222	25	285	2M		Female	Naive will be infected omicron				>40-60	Normal	Infection-naïve				3.51921	4.14661	2.12655		Positive
269	3261.54	1	4067.59	N protein negative	146	121	-139	25	285	6M		Female	Naive will be infected omicron				>40-60	Normal	Infection-naïve				3.60934	3.51342	0		Negative
269	18003.1	205.717	607606	N protein negative	363	338	78	25	285	12M	4554.63	Female	Naive will be infected omicron				>40-60	Normal	Infection-naïve				5.78362	4.25535	2.31327	3.65845	Positive
270	1	1		N protein negative	0	-31	-303	30	302	0D		Female	Before omicron reinfected	After 12M	Omicron	After complete dose	>40-60	Overweight	Infected before omicron					0	0		Negative
270	930.512	1		N protein negative	20	-10	-282	30	302	21D		Female	Before omicron reinfected	After 12M	Omicron	After complete dose	>40-60	Overweight	Infected before omicron					2.96872	0		Negative
270	19784.5	226.645	13034.3	N protein negative	64	34	-238	30	302	2M		Female	Before omicron reinfected	After 12M	Omicron	After complete dose	>40-60	Overweight	Infected before omicron				4.11509	4.29633	2.35535		Positive
270	3701.88	1	3507.91	N protein negative	189	159	-113	30	302	6M		Female	Before omicron reinfected	After 12M	Omicron	After complete dose	>40-60	Overweight	Infected before omicron				3.54505	3.56842	0		Negative
270	10747.1	1	35149.1	N protein negative	385	355	83	30	302	12M	3405.88	Female	Before omicron reinfected	After 12M	Omicron	After complete dose	>40-60	Overweight	Infected before omicron				4.54591	4.03129	0	3.53223	Negative
271	63.2811	1		N protein negative	0	-45	-307	30	292	0D		Female	Infected omicron				>60	Normal	Infected with omicron	18	88	350		1.80127	0		Negative
271	3463.35	1	885.001	N protein negative	33	3	-259	30	292	Other		Female	Infected omicron				>60	Normal	Infected with omicron	18	88	350	2.94694	3.5395	0		Negative
271	18379.1	1	19517.5	N protein negative	117	87	-175	30	292	6M		Female	Infected omicron				>60	Normal	Infected with omicron	18	88	350	4.29043	4.26432	0		Negative
271	120664	1329.84	603215	N protein positive	398	368	106	30	292	12M		Female	Infected omicron				>60	Normal	Infected with omicron	18	88	350	5.78047	5.08158	3.1238		Positive
272	236.085	1		N protein positive	0	-25	-285	25	285	0D		Female	Before omicron reinfected	After 12M	Omicron	Before complete dose	>40-60	Normal	Infected before omicron					2.37307	0		Negative
272	48236.2	648.73		N protein positive	20	-5	-265	25	285	21D		Female	Before omicron reinfected	After 12M	Omicron	Before complete dose	>40-60	Normal	Infected before omicron					4.68337	2.81206		Positive
272	60074.8	633.835	142616	N protein positive	62	37	-223	25	285	2M		Female	Before omicron reinfected	After 12M	Omicron	Before complete dose	>40-60	Normal	Infected before omicron				5.15417	4.77869	2.80198		Positive
272	12298.7	174.237	113063	N protein positive	145	120	-140	25	285	6M		Female	Before omicron reinfected	After 12M	Omicron	Before complete dose	>40-60	Normal	Infected before omicron				5.05332	4.08986	2.24114		Positive
272	11221.4	100.817	40938	N protein positive	368	343	83	25	285	12M	6298.29	Female	Before omicron reinfected	After 12M	Omicron	Before complete dose	>40-60	Normal	Infected before omicron				4.61213	4.05005	2.00353	3.79922	Positive
273	1	1		N protein negative	0	-67	-338	67	338	0D		Female	Naive will be infected omicron				<40		Infection-naïve					0	0		Negative
273	489.902	1		N protein negative	23	-44	-315	67	338	21D		Female	Naive will be infected omicron				<40		Infection-naïve					2.69011	0		Negative
273	4583.09	1	16390.6	N protein negative	399	332	61	67	338	12M	403.47	Female	Naive will be infected omicron				<40		Infection-naïve				4.21459	3.66116	0	2.60581	Negative
274	891.291	235.929		N protein positive	0	-29	-300	29	300	0D		Female	Before omicron reinfected	After 12M	Omicron	Before complete dose	<40	Normal	Infected before omicron					2.95002	2.37278		Positive
274	26729.7	1257.91		N protein positive	20.5	-8.5	-279.5	29	300	21D		Female	Before omicron reinfected	After 12M	Omicron	Before complete dose	<40	Normal	Infected before omicron					4.42699	3.09965		Positive
274	20618.2	1019.49	165585	N protein positive	162	133	-138	29	300	6M		Female	Before omicron reinfected	After 12M	Omicron	Before complete dose	<40	Normal	Infected before omicron				5.21902	4.31425	3.00838		Positive
274	18004.6	1196.43	184927	N protein positive	384	355	84	29	300	12M	2801.7	Female	Before omicron reinfected	After 12M	Omicron	Before complete dose	<40	Normal	Infected before omicron				5.267	4.25538	3.07789	3.44742	Positive
275	1	1		N protein negative	0	-29	-285	29	285	0D		Female	Naive will be infected omicron				>40-60	Obese	Infection-naïve					0	0		Negative
275	60074.8	641.361	19609.3	N protein negative	40	11	-245	29	285	2M		Female	Naive will be infected omicron				>40-60	Obese	Infection-naïve				4.29246	4.77869	2.8071		Positive
275	7747.51	1	8660.67	N protein negative	146	117	-139	29	285	6M		Female	Naive will be infected omicron				>40-60	Obese	Infection-naïve				3.93755	3.88916	0		Negative
275	26365.1	499.218	200122	N protein negative	378	349	93	29	285	12M	7076.96	Female	Naive will be infected omicron				>40-60	Obese	Infection-naïve				5.30129	4.42103	2.69829	3.84985	Positive
276	1	1		N protein negative	0	-34	-293	33	292	0D		Female	Naive will be infected omicron				>40-60		Infection-naïve					0	0		Negative
276	1874.15	1		N protein negative	22	-11	-270	33	292	21D		Female	Naive will be infected omicron				>40-60		Infection-naïve					3.2728	0		Negative
276	21446.5	1	14155.2	N protein negative	55	22	-237	33	292	2M		Female	Naive will be infected omicron				>40-60		Infection-naïve				4.15092	4.33136	0		Negative
276	2477.42	328.758	3483.54	N protein negative	155	122	-137	33	292	6M		Female	Naive will be infected omicron				>40-60		Infection-naïve				3.54202	3.394	2.51688		Positive
276	7687.03	1	75210.4	N protein negative	383	350	91	33	292	12M		Female	Naive will be infected omicron				>40-60		Infection-naïve				4.87628	3.88576	0		Negative
277	506.945	1		N protein positive	0	-33	-297	33	297	0D		Female	Before omicron reinfected	After 12M	Omicron	Before complete dose	>40-60		Infected before omicron					2.70496	0		Negative
277	9764.89	170.304		N protein positive	33	0	-264	33	297	21D		Female	Before omicron reinfected	After 12M	Omicron	Before complete dose	>40-60		Infected before omicron					3.98967	2.23122		Positive
277	1690.7	1	6609.55	N protein positive	217	184	-80	33	297	6M	267.532	Female	Before omicron reinfected	After 12M	Omicron	Before complete dose	>40-60		Infected before omicron				3.82017	3.22807	0	2.42738	Negative
277	10443.5	517.911	74623.5	N protein positive	390	357	93	33	297	12M	586.718	Female	Before omicron reinfected	After 12M	Omicron	Before complete dose	>40-60		Infected before omicron				4.87288	4.01885	2.71425	2.76843	Positive
278	1	1		N protein negative	0	-34	-329	34	329	0D		Female	Naive will be infected omicron				>40-60		Infection-naïve					0	0		Negative
278	5307.38	1		N protein negative	34	0	-295	34	329	Other		Female	Naive will be infected omicron				>40-60		Infection-naïve					3.72488	0		Negative
278	47148.9	67.6627	552410	N protein negative	399	365	70	34	329	12M	3417.9	Female	Naive will be infected omicron				>40-60		Infection-naïve				5.74226	4.67347	1.83035	3.53376	Negative
279	1	1		N protein negative	0	-36	-300	30	294	0D		Female	Infected omicron				>40-60	Normal	Infected with omicron	22	90	354		0	0		Negative
279	1820.5	1		N protein negative	29	-1	-265	30	294	21D		Female	Infected omicron				>40-60	Normal	Infected with omicron	22	90	354		3.26019	0		Negative
279	1838.06	1	3851.2	N protein negative	219	189	-75	30	294	6M		Female	Infected omicron				>40-60	Normal	Infected with omicron	22	90	354	3.5856	3.26436	0		Negative
279	22044.7	965.959	102844	N protein positive	406	376	112	30	294	12M		Female	Infected omicron				>40-60	Normal	Infected with omicron	22	90	354	5.01218	4.3433	2.98496		Positive
280	22.9808	1	1	N protein negative	0	-37	-323	30	316	0D		Female	Naive				>40-60	Underweight	Infection-naïve				0	1.36137	0		Negative
280	13983.5	991.837		N protein negative	22	-8	-294	30	316	21D		Female	Naive				>40-60	Underweight	Infection-naïve					4.14562	2.99644		Positive
280	63253.8	369.05	66113.5	N protein negative	58	28	-258	30	316	2M		Female	Naive				>40-60	Underweight	Infection-naïve				4.82029	4.80109	2.56709		Positive
280	9113.97	1	14617.1	N protein negative	178	148	-138	30	316	6M		Female	Naive				>40-60	Underweight	Infection-naïve				4.16486	3.95971	0		Negative
280	53426.5	697.168	2217.45	N protein negative	371	341	55	30	316	12M		Female	Naive				>40-60	Underweight	Infection-naïve				3.34585	4.72776	2.84334		Positive
281	1	1		N protein negative	0	-30	-341	30	341	0D		Female	Naive				<40		Infection-naïve					0	0		Negative
281	27316.2	632.764		N protein negative	22	-8	-319	30	341	21D		Female	Naive				<40		Infection-naïve					4.43642	2.80124		Positive
281	22061.6	1	16784.1	N protein negative	61	31	-280	30	341	2M		Female	Naive				<40		Infection-naïve				4.2249	4.34364	0		Negative
281	3600.9	1	4996.66	N protein negative	167	137	-174	30	341	6M		Female	Naive				<40		Infection-naïve				3.69868	3.55641	0		Negative
281	51789.3	641.299	559106	N protein negative	378	348	37	30	341	12M	2354.7	Female	Naive				<40		Infection-naïve				5.74749	4.71424	2.80706	3.37194	Positive
282	1	1		N protein negative	0	-31	-286	29	284	0D		Female	Naive will be infected omicron				>60	Normal	Infection-naïve					0	0		Negative
282	3069.03	1		N protein negative	29	0	-255	29	284	21D		Female	Naive will be infected omicron				>60	Normal	Infection-naïve					3.487	0		Negative
282	8794.97	1334.09	11025.9	N protein negative	92	63	-192	29	284	6M		Female	Naive will be infected omicron				>60	Normal	Infection-naïve				4.04242	3.94423	3.12519		Positive
282	1740.07	571.95	3935.04	N protein negative	194	165	-90	29	284	6M		Female	Naive will be infected omicron				>60	Normal	Infection-naïve				3.59495	3.24057	2.75736		Positive
282	18941	402.761	94438	N protein negative	362	333	78	29	284	12M		Female	Naive will be infected omicron				>60	Normal	Infection-naïve				4.97515	4.2774	2.60505		Positive
283	1	1		N protein negative	0	-30	-289	30	289	0D		Female	Naive will be infected omicron				>40-60		Infection-naïve					0	0		Negative
283	8056.08	1		N protein negative	30	0	-259	30	289	21D		Female	Naive will be infected omicron				>40-60		Infection-naïve					3.90612	0		Negative
283	18868.7	8.36017	11743.4	N protein negative	104	74	-185	30	289	6M		Female	Naive will be infected omicron				>40-60		Infection-naïve				4.0698	4.27574	0.922215		Negative
283	7724.06	1	2000000	N protein negative	209	179	-80	30	289	6M	674.454	Female	Naive will be infected omicron				>40-60		Infection-naïve				6.30103	3.88785	0	2.82895	Negative
283	19324.5	1	49155.8	N protein negative	371	341	82	30	289	12M	4893.46	Female	Naive will be infected omicron				>40-60		Infection-naïve				4.69157	4.28611	0	3.68962	Negative
284	1	1		N protein negative	0	-30	-296	28	294	0D		Female	Naive				>40-60	Overweight	Infection-naïve					0	0		Negative
284	1405.02	1		N protein negative	27	-1	-267	28	294	21D		Female	Naive				>40-60	Overweight	Infection-naïve					3.14768	0		Negative
284	4880.93	1	5080.36	N protein negative	130	102	-164	28	294	6M		Female	Naive				>40-60	Overweight	Infection-naïve				3.70589	3.6885	0		Negative
284	11525	1	79174.1	N protein negative	376	348	82	28	294	12M		Female	Naive				>40-60	Overweight	Infection-naïve				4.89858	4.06164	0		Negative
285	144.891	1	70.9818	N protein negative	0	-37	-305	28	296	0D		Female	Naive				>40-60	Overweight	Infection-naïve				1.85115	2.16104	0		Negative
285	1010.74	1		N protein negative	22	-6	-274	28	296	21D		Female	Naive				>40-60	Overweight	Infection-naïve					3.00464	0		Negative
285	9277.51	1	6126.43	N protein negative	57	29	-239	28	296	2M		Female	Naive				>40-60	Overweight	Infection-naïve				3.78721	3.96743	0		Negative
285	1787.02	106.335	2585.21	N protein negative	194	166	-102	28	296	6M		Female	Naive				>40-60	Overweight	Infection-naïve				3.4125	3.25213	2.02668		Positive
285	23328.1	223.232	111748	N protein negative	376	348	80	28	296	12M		Female	Naive				>40-60	Overweight	Infection-naïve				5.04824	4.36788	2.34876		Positive
286	1	1		N protein negative	0	-32	-284	32	284	0D		Female	Naive				>40-60	Overweight	Infection-naïve					0	0		Negative
286	1668.11	1		N protein negative	26	-6	-258	32	284	21D		Female	Naive				>40-60	Overweight	Infection-naïve					3.22223	0		Negative
286	5759.02	1		N protein negative	61	29	-223	32	284	2M		Female	Naive				>40-60	Overweight	Infection-naïve					3.76035	0		Negative
286	1513.91	1	5018.62	N protein negative	152	120	-132	32	284	6M		Female	Naive				>40-60	Overweight	Infection-naïve				3.70058	3.1801	0		Negative
286	4146.01	1	11630.5	N protein negative	378	346	94	32	284	12M	1536.6	Female	Naive				>40-60	Overweight	Infection-naïve				4.0656	3.61763	0	3.18656	Negative
287	1	1		N protein negative	0	-30	-282	30	282	0D		Female	Naive will be infected omicron				<40	Normal	Infection-naïve					0	0		Negative
287	660.715	1		N protein negative	27	-3	-255	30	282	21D		Female	Naive will be infected omicron				<40	Normal	Infection-naïve					2.82001	0		Negative
287	11420.6	224.404	3883.5	N protein negative	69	39	-213	30	282	2M		Female	Naive will be infected omicron				<40	Normal	Infection-naïve				3.58922	4.05769	2.35103		Positive
287	1782.95	1	3823.4	N protein negative	181	151	-101	30	282	6M		Female	Naive will be infected omicron				<40	Normal	Infection-naïve				3.58245	3.25114	0		Negative
287	14057.8	302.707	61211.3	N protein negative	369	339	87	30	282	12M	2265.81	Female	Naive will be infected omicron				<40	Normal	Infection-naïve				4.78683	4.14792	2.48102	3.35522	Positive
288	1	1		N protein negative	0	-31	-294	31	294	0D		Female	Naive				>60	Obese	Infection-naïve					0	0		Negative
288	2003.46	1		N protein negative	21	-10	-273	31	294	21D		Female	Naive				>60	Obese	Infection-naïve					3.30178	0		Negative
288	34215.2	133.576	23834.4	N protein negative	64	33	-230	31	294	2M		Female	Naive				>60	Obese	Infection-naïve				4.3772	4.53422	2.12573		Positive
288	4663.39	1	4129.62	N protein negative	167	136	-127	31	294	6M		Female	Naive				>60	Obese	Infection-naïve				3.61591	3.6687	0		Negative
288	63417.7	464.603		N protein negative	385	354	91	31	294	12M	8733.36	Female	Naive				>60	Obese	Infection-naïve					4.80221	2.66708	3.94118	Positive
289	1	1	67.1679	N protein negative	0	-52	-277	25	250	0D		Female	Before omicron			After complete dose	>60	Obese	Infected before omicron				1.82716	0	0		Negative
289	496.166	1	93.8102	N protein negative	22	-3	-228	25	250	21D		Female	Before omicron			After complete dose	>60	Obese	Infected before omicron				1.97225	2.69563	0		Negative
289	1102.15	1	470.971	N protein negative	93	68	-157	25	250	6M		Female	Before omicron			After complete dose	>60	Obese	Infected before omicron				2.67299	3.04224	0		Negative
289	35936.5	264.55	32181.2	N protein negative	219	194	-31	25	250	6M		Female	Before omicron			After complete dose	>60	Obese	Infected before omicron				4.5076	4.55554	2.42251		Positive
289	48857.3	726.515	35479.6	N protein negative	331	306	81	25	250	12M		Female	Before omicron			After complete dose	>60	Obese	Infected before omicron				4.54998	4.68893	2.86124		Positive
290	872.753	1		N protein negative	0	-30	-301	29	300	0D		Female	Naive				<40	Overweight	Infection-naïve					2.94089	0		Negative
290	7495.18	257.665		N protein negative	23	-6	-277	29	300	21D		Female	Naive				<40	Overweight	Infection-naïve					3.87478	2.41106		Positive
290	62149.8	730.015	35287.9	N protein negative	58	29	-242	29	300	2M		Female	Naive				<40	Overweight	Infection-naïve				4.54763	4.79344	2.86333		Positive
290	8088.21	147.556	9853.89	N protein negative	225	196	-75	29	300	6M		Female	Naive				<40	Overweight	Infection-naïve				3.99361	3.90785	2.16896		Positive
290	31918.8	727.73	204157	N protein negative	377	348	77	29	300	12M		Female	Naive				<40	Overweight	Infection-naïve				5.30996	4.50405	2.86197		Positive
291	1	1		N protein negative	0	-33	-316	33	316	0D		Female	Naive will be infected omicron				>60	Normal	Infection-naïve					0	0		Negative
291	1731.96	1		N protein negative	21	-12	-295	33	316	21D		Female	Naive will be infected omicron				>60	Normal	Infection-naïve					3.23854	0		Negative
291	1115.15	1	4343.48	N protein negative	195	162	-121	33	316	6M		Female	Naive will be infected omicron				>60	Normal	Infection-naïve				3.63784	3.04733	0		Negative
291	14299	1	37753.8	N protein negative	377	344	61	33	316	12M		Female	Naive will be infected omicron				>60	Normal	Infection-naïve				4.57696	4.15531	0		Negative
292	1	1		N protein negative	0	-33	-301	33	301	0D		Female	Naive will be infected omicron				>40-60	Normal	Infection-naïve					0	0		Negative
292	1884.21	1		N protein negative	20	-13	-281	33	301	21D		Female	Naive will be infected omicron				>40-60	Normal	Infection-naïve					3.27513	0		Negative
292	35494.6	289.304	22146.6	N protein negative	55	22	-246	33	301	2M		Female	Naive will be infected omicron				>40-60	Normal	Infection-naïve				4.34531	4.55016	2.46135		Positive
292	3124.61	1	3519.44	N protein negative	215	182	-86	33	301	6M	335.599	Female	Naive will be infected omicron				>40-60	Normal	Infection-naïve				3.54647	3.4948	0	2.52582	Negative
292	23634.5	108.568	388964	N protein negative	384	351	83	33	301	12M	1481.28	Female	Naive will be infected omicron				>40-60	Normal	Infection-naïve				5.58991	4.37355	2.0357	3.17064	Positive
293	30.2401	1		N protein negative	0	-30	-294	30	294	0D		Male	Naive				>60	Normal	Infection-naïve					1.48058	0		Negative
293	891.291	1		N protein negative	30	0	-264	30	294	21D		Male	Naive				>60	Normal	Infection-naïve					2.95002	0		Negative
293	8158.5	44.4699	5177.37	N protein negative	64	34	-230	30	294	2M		Male	Naive				>60	Normal	Infection-naïve				3.71411	3.91161	1.64807		Negative
293	1678.42	1		N protein negative	272	242	-22	30	294	6M		Male	Naive				>60	Normal	Infection-naïve					3.2249	0		Negative
293	19207	1	80832.7	N protein negative	384	354	90	30	294	12M		Male	Naive				>60	Normal	Infection-naïve				4.90759	4.28346	0		Negative
294	1	1		N protein negative	0	-33	-288	33	288	0D		Female	Naive				>40-60	Normal	Infection-naïve					0	0		Negative
294	5864.34	531.27		N protein negative	19	-14	-269	33	288	21D		Female	Naive				>40-60	Normal	Infection-naïve					3.76822	2.72532		Positive
294	13762.1	250.375	16107.1	N protein negative	90	57	-198	33	288	2M		Female	Naive				>40-60	Normal	Infection-naïve				4.20702	4.13869	2.39859		Positive
294	6355.06	59.6634	16857.3	N protein negative	169	136	-119	33	288	6M		Female	Naive				>40-60	Normal	Infection-naïve				4.22679	3.80312	1.77571		Negative
294	11374.1	260.03	41164.4	N protein negative	371	338	83	33	288	12M	2700.42	Female	Naive				>40-60	Normal	Infection-naïve				4.61452	4.05592	2.41502	3.43143	Positive
295	1	1		N protein negative	0	-34	-286	34	286	0D		Female	Before omicron			After complete dose	>40-60	Normal	Infected before omicron					0	0		Negative
295	1399.06	1		N protein positive	34	0	-252	34	286	Other		Female	Before omicron			After complete dose	>40-60	Normal	Infected before omicron					3.14584	0		Negative
295	9762.52	1	4362.6	N protein negative	103	69	-183	34	286	6M		Female	Before omicron			After complete dose	>40-60	Normal	Infected before omicron				3.63975	3.98956	0		Negative
295	5997.37	1	30425.5	N protein positive	384	350	98	34	286	12M		Female	Before omicron			After complete dose	>40-60	Normal	Infected before omicron				4.48324	3.77796	0		Negative
296	1	1		N protein negative	0	-31	-294	29	292	0D		Female	Infected omicron				>40-60	Normal	Infected with omicron	27	71	334		0	0		Negative
296	869.383	1		N protein negative	27	-2	-265	29	292	21D		Female	Infected omicron				>40-60	Normal	Infected with omicron	27	71	334		2.93921	0		Negative
296	29117.9	588.608	15164.9	N protein negative	63	34	-229	29	292	2M		Female	Infected omicron				>40-60	Normal	Infected with omicron	27	71	334	4.18084	4.46416	2.76983		Positive
296	7596.82	248.289	2534.66	N protein negative	176	147	-116	29	292	6M		Female	Infected omicron				>40-60	Normal	Infected with omicron	27	71	334	3.40392	3.88063	2.39496		Positive
296	97708	4860.8	951110	N protein positive	390	361	98	29	292	12M		Female	Infected omicron				>40-60	Normal	Infected with omicron	27	71	334	5.97823	4.98993	3.68671		Positive
297	117.419	1	119.832	N protein negative	0	-41	-308	27	294	0D		Female	Naive will be infected omicron				>40-60		Infection-naïve				2.07857	2.06974	0		Negative
297	714.902	1		N protein negative	22	-5	-272	27	294	21D		Female	Naive will be infected omicron				>40-60		Infection-naïve					2.85425	0		Negative
297	3883.91	1	7476.27	N protein negative	378	351	84	27	294	12M		Female	Naive will be infected omicron				>40-60		Infection-naïve				3.87368	3.58927	0		Negative
298	1	1		N protein negative	0	-30	-295	30	295	0D		Female	Naive will be infected omicron				<40		Infection-naïve					0	0		Negative
298	1216.6	1		N protein negative	29	-1	-266	30	295	21D		Female	Naive will be infected omicron				<40		Infection-naïve					3.08515	0		Negative
298	13668.8	68.9987	5397.3	N protein negative	63	33	-232	30	295	2M		Female	Naive will be infected omicron				<40		Infection-naïve				3.73218	4.13573	1.83884		Negative
298	2050.12	1	3101.16	N protein negative	152	122	-143	30	295	6M		Female	Naive will be infected omicron				<40		Infection-naïve				3.49152	3.31178	0		Negative
298	7137.87	1	25002.6	N protein negative	369	339	74	30	295	12M	396.045	Female	Naive will be infected omicron				<40		Infection-naïve				4.39799	3.85357	0	2.59774	Negative
299	1	1		N protein negative	0	-30	-299	30	299	0D		Female	Naive				>40-60	Obese	Infection-naïve					0	0		Negative
299	4161.47	1		N protein negative	22	-8	-277	30	299	21D		Female	Naive				>40-60	Obese	Infection-naïve					3.61925	0		Negative
299	244803	211.282	27476.9	N protein negative	63	33	-236	30	299	2M		Female	Naive				>40-60	Obese	Infection-naïve				4.43897	5.38882	2.32486		Positive
299	9043.28	1	13845.6	N protein negative	161	131	-138	30	299	6M		Female	Naive				>40-60	Obese	Infection-naïve				4.14131	3.95633	0		Negative
299	63201	599.954	639634	N protein negative	383	353	84	30	299	12M	3024.46	Female	Naive				>40-60	Obese	Infection-naïve				5.80593	4.80072	2.77812	3.48065	Positive
300	76.5857	1		N protein negative	0	-34	-294	33	293	0D		Female	Naive will be infected omicron				>40-60	Obese	Infection-naïve					1.88415	0		Negative
300	2733.1	1		N protein negative	21	-12	-272	33	293	21D		Female	Naive will be infected omicron				>40-60	Obese	Infection-naïve					3.43666	0		Negative
300	6892.38	19.3774	3237.03	N protein negative	63	30	-230	33	293	2M		Female	Naive will be infected omicron				>40-60	Obese	Infection-naïve				3.51015	3.83837	1.2873		Negative
300	1015.88	1	1403.68	N protein negative	170	137	-123	33	293	6M		Female	Naive will be infected omicron				>40-60	Obese	Infection-naïve				3.14727	3.00684	0		Negative
300	21477.8	79.7475	137123	N protein negative	391	358	98	33	293	12M		Female	Naive will be infected omicron				>40-60	Obese	Infection-naïve				5.13711	4.33199	1.90172		Negative
301	1	1		N protein negative	0	-30	-293	22	285	0D		Male	Before omicron reinfected	Before 12M	Omicron	After complete dose	<40	Normal	Infected before omicron	16	75	338		0	0		Negative
301	5147.1	326.748		N protein negative	21	-1	-264	22	285	21D		Male	Before omicron reinfected	Before 12M	Omicron	After complete dose	<40	Normal	Infected before omicron	16	75	338		3.71156	2.51421		Positive
301	28197	444.797	186532	N protein positive	376	354	91	22	285	12M		Male	Before omicron reinfected	Before 12M	Omicron	After complete dose	<40	Normal	Infected before omicron	16	75	338	5.27075	4.4502	2.64816		Positive
302	1	1		N protein negative	0	-33	-293	33	293	0D		Male	Infected omicron				<40	Overweight	Infected with omicron	35	84	344		0	0		Negative
302	824.652	1		N protein negative	33	0	-260	33	293	21D		Male	Infected omicron				<40	Overweight	Infected with omicron	35	84	344		2.91627	0		Negative
302	13454.6	201.519	8119.22	N protein negative	63	30	-230	33	293	2M		Male	Infected omicron				<40	Overweight	Infected with omicron	35	84	344	3.90951	4.12887	2.30432		Positive
302	55762.1	1712.23	353068	N protein positive	412	379	119	33	293	12M		Male	Infected omicron				<40	Overweight	Infected with omicron	35	84	344	5.54786	4.74634	3.23356		Positive
303	152.347	1		N protein negative	0	-28	-278	28	278	0D		Female	Naive will be infected omicron				<40		Infection-naïve					2.18283	0		Negative
303	44931.3	2529.73	33998.5	N protein negative	40	12	-238	28	278	2M		Female	Naive will be infected omicron				<40		Infection-naïve				4.53146	4.65255	3.40307		Positive
303	8410.37	515.822	8975.64	N protein negative	157	129	-121	28	278	6M		Female	Naive will be infected omicron				<40		Infection-naïve				3.95307	3.92482	2.7125		Positive
303	35127.3	709.094	121408	N protein negative	363	335	85	28	278	12M	415.828	Female	Naive will be infected omicron				<40		Infection-naïve				5.08425	4.54564	2.8507	2.61891	Positive
304	1028.34	621.099		N protein positive	0	-30	-295	30	295	0D		Female	Before omicron reinfected	After 12M	Omicron	Before complete dose	>60	Overweight	Infected before omicron					3.01214	2.79316		Positive
304	608.313	1		N protein negative	21	-9	-274	30	295	21D		Female	Before omicron reinfected	After 12M	Omicron	Before complete dose	>60	Overweight	Infected before omicron					2.78413	0		Negative
304	30641.9	176.693	6007.98	N protein negative	58	28	-237	30	295	2M		Female	Before omicron reinfected	After 12M	Omicron	Before complete dose	>60	Overweight	Infected before omicron				3.77873	4.48632	2.24722		Positive
304	1529.4	1	4078	N protein negative	188	158	-107	30	295	6M		Female	Before omicron reinfected	After 12M	Omicron	Before complete dose	>60	Overweight	Infected before omicron				3.61045	3.18452	0		Negative
304	17985.5	348.316	70757.2	N protein negative	384	354	89	30	295	12M		Female	Before omicron reinfected	After 12M	Omicron	Before complete dose	>60	Overweight	Infected before omicron				4.84977	4.25492	2.54197		Positive
305	14.3073	1		N protein negative	0	-30	-315	30	315	0D		Female	Infected omicron				>60	Obese	Infected with omicron	10	60	345		1.15556	0		Negative
305	504.231	1		N protein negative	15	-15	-300	30	315	21D		Female	Infected omicron				>60	Obese	Infected with omicron	10	60	345		2.70263	0		Negative
305	12616.4	98.4014	5723.89	N protein negative	57	27	-258	30	315	2M		Female	Infected omicron				>60	Obese	Infected with omicron	10	60	345	3.75769	4.10094	1.993		Negative
305	5290.15	1	3348.12	N protein negative	91	61	-224	30	315	6M		Female	Infected omicron				>60	Obese	Infected with omicron	10	60	345	3.5248	3.72347	0		Negative
305	1474.47	1	3813.84	N protein negative	161	131	-154	30	315	6M		Female	Infected omicron				>60	Obese	Infected with omicron	10	60	345	3.58136	3.16863	0		Negative
305	30995.9	4589.16	186883	N protein negative	385	355	70	30	315	12M	5491.42	Female	Infected omicron				>60	Obese	Infected with omicron	10	60	345	5.27157	4.4913	3.66173	3.73968	Positive
306	1	1		N protein negative	0	-33	-309	33	309	0D		Female	Naive will be infected omicron				>40-60		Infection-naïve					0	0		Negative
306	1960.15	130.88		N protein negative	22	-11	-287	33	309	21D		Female	Naive will be infected omicron				>40-60		Infection-naïve					3.29229	2.11687		Positive
306	17398.5	1216.48	64619.9	N protein negative	384	351	75	33	309	12M	581.641	Female	Naive will be infected omicron				>40-60		Infection-naïve				4.81037	4.24051	3.08511	2.76466	Positive
307	1	1		N protein negative	0	-31	-287	31	287	0D		Female	Infected omicron				<40	Normal	Infected with omicron	14	82	338		0	0		Negative
307	822.362	1		N protein negative	25	-6	-262	31	287	21D		Female	Infected omicron				<40	Normal	Infected with omicron	14	82	338		2.91506	0		Negative
307	15653.6	1	13592.1	N protein negative	61	30	-226	31	287	2M		Female	Infected omicron				<40	Normal	Infected with omicron	14	82	338	4.13329	4.19462	0		Negative
307	1901.36	1	3031.05	N protein negative	152	121	-135	31	287	6M		Female	Infected omicron				<40	Normal	Infected with omicron	14	82	338	3.48159	3.27906	0		Negative
307	75764.1	899.382	384774	N protein negative	383	352	96	31	287	12M	2151.85	Female	Infected omicron				<40	Normal	Infected with omicron	14	82	338	5.58521	4.87946	2.95394	3.33281	Positive
308	1	1		N protein negative	0	-32	-310	32	310	0D		Male	Naive				>40-60	Overweight	Infection-naïve					0	0		Negative
308	1003.54	1		N protein negative	30	-2	-280	32	310	21D		Male	Naive				>40-60	Overweight	Infection-naïve					3.00153	0		Negative
308	22062.5	233.713	6424.74	N protein negative	60	28	-250	32	310	2M		Male	Naive				>40-60	Overweight	Infection-naïve				3.80786	4.34366	2.36868		Positive
308	4671.17	1	4322	N protein negative	134	102	-176	32	310	6M		Male	Naive				>40-60	Overweight	Infection-naïve				3.63568	3.66943	0		Negative
308	1195.12	1	2401.77	N protein negative	219	187	-91	32	310	6M		Male	Naive				>40-60	Overweight	Infection-naïve				3.38053	3.07741	0		Negative
308	15265.7	135.702	175483	N protein negative	380	348	70	32	310	12M		Male	Naive				>40-60	Overweight	Infection-naïve				5.24424	4.18372	2.13259		Positive
309	1	1		N protein negative	0	-30	-368	30	368	0D		Female	Before omicron			After complete dose	<40		Infected before omicron					0	0		Negative
309	1628.14	236.663		N protein negative	19.5	-10.5	-348.5	30	368	21D		Female	Before omicron			After complete dose	<40		Infected before omicron					3.21169	2.37413		Positive
309	11908.8	167.607	5205.13	N protein negative	69	39	-299	30	368	2M		Female	Before omicron			After complete dose	<40		Infected before omicron				3.71643	4.07587	2.22429		Positive
309	4881.38	44.9656	4133.62	N protein negative	169	139	-199	30	368	6M		Female	Before omicron			After complete dose	<40		Infected before omicron				3.61633	3.68854	1.65288		Negative
309	66968.7	1145.69	361877	N protein positive	399	369	31	30	368	12M	7467.11	Female	Before omicron			After complete dose	<40		Infected before omicron				5.55856	4.82587	3.05907	3.87315	Positive
310	1	1		N protein negative	0	-34	-293	34	293	0D		Female	Naive will be infected omicron				>60	Overweight	Infection-naïve					0	0		Negative
310	826.945	1		N protein negative	28	-6	-265	34	293	21D		Female	Naive will be infected omicron				>60	Overweight	Infection-naïve					2.91748	0		Negative
310	11148.6	1	10671	N protein negative	57	23	-236	34	293	2M		Female	Naive will be infected omicron				>60	Overweight	Infection-naïve				4.02821	4.04722	0		Negative
310	1278.58	1	1976.87	N protein negative	170	136	-123	34	293	6M		Female	Naive will be infected omicron				>60	Overweight	Infection-naïve				3.29598	3.10673	0		Negative
310	5935.55	1	21277.3	N protein negative	391	357	98	34	293	12M	1855.13	Female	Naive will be infected omicron				>60	Overweight	Infection-naïve				4.32792	3.77346	0	3.26838	Negative
311	1	1		N protein negative	0	-30	-304	30	304	0D		Male	Naive will be infected omicron				>40-60	Normal	Infection-naïve					0	0		Negative
311	292.854	1		N protein negative	29	-1	-275	30	304	21D		Male	Naive will be infected omicron				>40-60	Normal	Infection-naïve					2.46665	0		Negative
311	11160	68.2882	7476.46	N protein negative	58	28	-246	30	304	2M		Male	Naive will be infected omicron				>40-60	Normal	Infection-naïve				3.8737	4.04766	1.83435		Negative
311	2199.02	1	2060.64	N protein negative	161	131	-143	30	304	6M		Male	Naive will be infected omicron				>40-60	Normal	Infection-naïve				3.314	3.34223	0		Negative
311	33308.3	48.4845	70082.3	N protein negative	380	350	76	30	304	12M	718.138	Male	Naive will be infected omicron				>40-60	Normal	Infection-naïve				4.84561	4.52255	1.6856	2.85621	Negative
312	37.3032	1	1	N protein negative	0	-39	-305	30	296	0D		Male	Naive				<40		Infection-naïve				0	1.57175	0		Negative
312	10191.1	434.512		N protein negative	20	-10	-276	30	296	21D		Male	Naive				<40		Infection-naïve					4.00822	2.638		Positive
312	21432.1	497.664	142170	N protein negative	384	354	88	30	296	12M		Male	Naive				<40		Infection-naïve				5.15281	4.33106	2.69694		Positive
313	1	1		N protein negative	0	-33	-349	33	349	0D		Female	Naive				>60	Overweight	Infection-naïve					0	0		Negative
313	430.502	1		N protein negative	23	-10	-326	33	349	21D		Female	Naive				>60	Overweight	Infection-naïve					2.63398	0		Negative
313	23499.1	492.835	8284.64	N protein negative	55	22	-294	33	349	2M		Female	Naive				>60	Overweight	Infection-naïve				3.91827	4.37105	2.6927		Positive
313	1306.57	1	1141.47	N protein negative	166	133	-183	33	349	6M		Female	Naive				>60	Overweight	Infection-naïve				3.05746	3.11613	0		Negative
313	74643.5	492.353	341256	N protein negative	379	346	30	33	349	12M	1975.21	Female	Naive				>60	Overweight	Infection-naïve				5.53308	4.87299	2.69228	3.29561	Positive
314	1	1		N protein negative	0	-33	-294	33	294	0D		Female	Naive will be infected omicron				>40-60	Normal	Infection-naïve					0	0		Negative
314	1045.84	282.36		N protein negative	21	-12	-273	33	294	21D		Female	Naive will be infected omicron				>40-60	Normal	Infection-naïve					3.01946	2.4508		Positive
314	19987.6	575.162	12901.1	N protein negative	70	37	-224	33	294	2M		Female	Naive will be infected omicron				>40-60	Normal	Infection-naïve				4.11063	4.30076	2.75979		Positive
314	11772.6	124.904	13966	N protein negative	154	121	-140	33	294	6M		Female	Naive will be infected omicron				>40-60	Normal	Infection-naïve				4.14507	4.07087	2.09658		Positive
314	36518.2	197.126	132709	N protein negative	364	331	70	33	294	12M	1865.89	Female	Naive will be infected omicron				>40-60	Normal	Infection-naïve				5.1229	4.56251	2.29474	3.27089	Positive
315	297.497	1		N protein positive	0	-31	-301	31	301	0D		Female	Before omicron reinfected	Before 12M	Omicron	Before complete dose	<40	Normal	Infected before omicron	0	90	360		2.47348	0		Negative
315	44004.9	470.998	135720	N protein positive	56	25	-245	31	301	2M		Female	Before omicron reinfected	Before 12M	Omicron	Before complete dose	<40	Normal	Infected before omicron	0	90	360	5.13265	4.6435	2.67302		Positive
315	7637.18	84.0761	56406.4	N protein positive	176	145	-125	31	301	6M		Female	Before omicron reinfected	Before 12M	Omicron	Before complete dose	<40	Normal	Infected before omicron	0	90	360	4.75133	3.88293	1.92467		Negative
315	49564.7	807.64	363243	N protein positive	391	360	90	31	301	12M	96.226	Female	Before omicron reinfected	Before 12M	Omicron	Before complete dose	<40	Normal	Infected before omicron	0	90	360	5.5602	4.69517	2.90722	1.98329	Positive
316	1	1		N protein negative	0	-34	-297	34	297	0D		Female	Naive will be infected omicron				>60		Infection-naïve					0	0		Negative
316	6693.7	1		N protein negative	34	0	-263	34	297	Other		Female	Naive will be infected omicron				>60		Infection-naïve					3.82567	0		Negative
316	17338.1	255.255	21934.1	N protein negative	190	156	-107	34	297	6M		Female	Naive will be infected omicron				>60		Infection-naïve				4.34112	4.239	2.40697		Positive
316	117625	934.661	779916	N protein negative	377	343	80	34	297	12M	4139.61	Female	Naive will be infected omicron				>60		Infection-naïve				5.89205	5.0705	2.97065	3.61696	Positive
317	1	1		N protein negative	0	-28	-297	28	297	0D		Female	Naive				>60	Normal	Infection-naïve					0	0		Negative
317	670.745	1		N protein negative	28	0	-269	28	297	21D		Female	Naive				>60	Normal	Infection-naïve					2.82656	0		Negative
317	11206.9	1	4154.62	N protein negative	56	28	-241	28	297	2M		Female	Naive				>60	Normal	Infection-naïve				3.61853	4.04948	0		Negative
317	1694.03	1	3994.51	N protein negative	150	122	-147	28	297	6M		Female	Naive				>60	Normal	Infection-naïve				3.60146	3.22892	0		Negative
317	6137.12	1	34265.1	N protein negative	368	340	71	28	297	12M	1967.64	Female	Naive				>60	Normal	Infection-naïve				4.53485	3.78796	0	3.29394	Negative
318	1	1		N protein negative	0	-23	-337	23	337	0D		Female	Before omicron			After complete dose	<40	Normal	Infected before omicron					0	0		Negative
318	1683.9	1		N protein negative	23	0	-314	23	337	21D		Female	Before omicron			After complete dose	<40	Normal	Infected before omicron					3.22632	0		Negative
318	9920.51	1	5142.77	N protein negative	70	47	-267	23	337	2M		Female	Before omicron			After complete dose	<40	Normal	Infected before omicron				3.7112	3.99653	0		Negative
318	955.75	1	3294.02	N protein negative	201	178	-136	23	337	6M	3169.58	Female	Before omicron			After complete dose	<40	Normal	Infected before omicron				3.51773	2.98034	0	3.501	Negative
318	9296.66	1	36509.3	N protein negative	384	361	47	23	337	12M	6987.79	Female	Before omicron			After complete dose	<40	Normal	Infected before omicron				4.5624	3.96833	0	3.84434	Negative
319	1	1		N protein negative	0	-30	-289	30	289	0D		Female	Naive				>60	Overweight	Infection-naïve					0	0		Negative
319	3583.13	1		N protein negative	21	-9	-268	30	289	21D		Female	Naive				>60	Overweight	Infection-naïve					3.55426	0		Negative
319	32107	131.425	15509.1	N protein negative	64	34	-225	30	289	2M		Female	Naive				>60	Overweight	Infection-naïve				4.19059	4.5066	2.11868		Positive
319	4737.37	1	20009.7	N protein negative	155	125	-134	30	289	6M		Female	Naive				>60	Overweight	Infection-naïve				4.30124	3.67554	0		Negative
319	19380.8	477.782	53096	N protein negative	377	347	88	30	289	12M	403.41	Female	Naive				>60	Overweight	Infection-naïve				4.72506	4.28737	2.67923	2.60575	Positive
320	1	1	1	N protein negative	0	-38	-308	24	294	0D		Female	Naive				>60		Infection-naïve				0	0	0		Negative
320	62507.3	292.068	19798.3	N protein negative	56	32	-238	24	294	2M		Female	Naive				>60		Infection-naïve				4.29663	4.79593	2.46548		Positive
320	1191.07	1		N protein negative	261	237	-33	24	294	6M		Female	Naive				>60		Infection-naïve					3.07594	0		Negative
320	21750.4	1	97605	N protein negative	378	354	84	24	294	12M		Female	Naive				>60		Infection-naïve				4.98947	4.33747	0		Negative
321	1	1		N protein negative	0	-41	-260	21	240	0D		Female	Infected omicron				>40-60	Normal	Infected with omicron	9	114	333		0	0		Negative
321	12368.9	1	2906.73	N protein negative	61	40	-179	21	240	2M		Female	Infected omicron				>40-60	Normal	Infected with omicron	9	114	333	3.4634	4.09233	0		Negative
321	1358.21	1		N protein negative	183	162	-57	21	240	6M		Female	Infected omicron				>40-60	Normal	Infected with omicron	9	114	333		3.13297	0		Negative
321	6348.92	1	15026.3	N protein negative	363	342	123	21	240	12M		Female	Infected omicron				>40-60	Normal	Infected with omicron	9	114	333	4.17685	3.8027	0		Negative
322	1	1		N protein negative	0	-30	-315	30	315	0D		Female	Naive will be infected omicron				>40-60	Obese	Infection-naïve					0	0		Negative
322	1	1		N protein negative	28	-2	-287	30	315	21D		Female	Naive will be infected omicron				>40-60	Obese	Infection-naïve					0	0		Negative
322	15729.6	165.014	7402.96	N protein negative	70	40	-245	30	315	2M		Female	Naive will be infected omicron				>40-60	Obese	Infection-naïve				3.86941	4.19672	2.21752		Positive
322	2571.33	1	3925.71	N protein negative	176	146	-139	30	315	6M		Female	Naive will be infected omicron				>40-60	Obese	Infection-naïve				3.59392	3.41016	0		Negative
322	9129.8	1	28794.5	N protein negative	399	369	84	30	315	12M	2807.89	Female	Naive will be infected omicron				>40-60	Obese	Infection-naïve				4.45931	3.96046	0	3.44838	Negative
323	1	1	34.0508	N protein negative	0	-58	-299	35	276	0D		Male	Naive				>40-60	Underweight	Infection-naïve				1.53213	0	0		Negative
323	3394.38	105.538		N protein negative	21	-14	-255	35	276	21D		Male	Naive				>40-60	Underweight	Infection-naïve					3.53076	2.02341		Positive
323	8401.21	1	2797.05	N protein negative	61	26	-215	35	276	2M		Male	Naive				>40-60	Underweight	Infection-naïve				3.4467	3.92434	0		Negative
323	1297.92	1	903.273	N protein negative	188	153	-88	35	276	6M		Male	Naive				>40-60	Underweight	Infection-naïve				2.95582	3.11325	0		Negative
323	13926.3	1	1013.99	N protein negative	363	328	87	35	276	12M		Male	Naive				>40-60	Underweight	Infection-naïve				3.00604	4.14384	0		Negative
324	431.711	1		N protein positive	0	-34	-308	34	308	0D		Female	Before omicron reinfected	Before 12M	Omicron	Before complete dose	>60	Normal	Infected before omicron	29	49	323		2.63519	0		Negative
324	32401.2	781.505		N protein positive	22.5	-11.5	-285.5	34	308	21D		Female	Before omicron reinfected	Before 12M	Omicron	Before complete dose	>60	Normal	Infected before omicron	29	49	323		4.51056	2.89293		Positive
324	67557.4	1559.7	156223	N protein positive	64	30	-244	34	308	2M		Female	Before omicron reinfected	Before 12M	Omicron	Before complete dose	>60	Normal	Infected before omicron	29	49	323	5.19375	4.82967	3.19304		Positive
324	7767.68	316.723	141280	N protein positive	216	182	-92	34	308	6M	2489.07	Female	Before omicron reinfected	Before 12M	Omicron	Before complete dose	>60	Normal	Infected before omicron	29	49	323	5.15008	3.89029	2.50068	3.39604	Positive
324	28977	618.739	623463	N protein positive	386	352	78	34	308	12M	2918.01	Female	Before omicron reinfected	Before 12M	Omicron	Before complete dose	>60	Normal	Infected before omicron	29	49	323	5.79481	4.46205	2.79151	3.46509	Positive
325	1	1		N protein negative	0	-24	-287	24	287	0D		Female	Naive				>60	Normal	Infection-naïve					0	0		Negative
325	157.073	1		N protein negative	24	0	-263	24	287	21D		Female	Naive				>60	Normal	Infection-naïve					2.1961	0		Negative
325	1789.7	1	2222.2	N protein negative	160	136	-127	24	287	6M		Female	Naive				>60	Normal	Infection-naïve				3.34678	3.25278	0		Negative
325	19364.8	351.058	82029.6	N protein negative	363	339	76	24	287	12M	1258.97	Female	Naive				>60	Normal	Infection-naïve				4.91397	4.28701	2.54538	3.10001	Positive
326	127.543	1	31.9901	N protein negative	0	-37	-338	30	331	0D		Female	Infected omicron				<40	Normal	Infected with omicron	50	60	361	1.50502	2.10566	0		Negative
326	31654.5	301.013	27470	N protein negative	65	35	-266	30	331	2M		Female	Infected omicron				<40	Normal	Infected with omicron	50	60	361	4.43886	4.50043	2.47859		Positive
326	2407.65	1	5852.27	N protein negative	226	196	-105	30	331	6M		Female	Infected omicron				<40	Normal	Infected with omicron	50	60	361	3.76732	3.38159	0		Negative
326	118240	860.192	928409	N protein positive	441	411	110	30	331	12M		Female	Infected omicron				<40	Normal	Infected with omicron	50	60	361	5.96774	5.07276	2.9346		Positive
327	1	1		N protein negative	0	-36	-306	36	306	0D		Female	Naive will be infected omicron				<40	Normal	Infection-naïve					0	0		Negative
327	4107.23	1		N protein negative	23	-13	-283	36	306	21D		Female	Naive will be infected omicron				<40	Normal	Infection-naïve					3.61355	0		Negative
327	43359.8	1361.73	59482.9	N protein negative	64	28	-242	36	306	2M		Female	Naive will be infected omicron				<40	Normal	Infection-naïve				4.77439	4.63709	3.13409		Positive
327	22870.5	795.185	67955.9	N protein negative	170	134	-136	36	306	6M		Female	Naive will be infected omicron				<40	Normal	Infection-naïve				4.83223	4.35927	2.90047		Positive
327	83666.5	1	427640	N protein negative	393	357	87	36	306	12M	2919.36	Female	Naive will be infected omicron				<40	Normal	Infection-naïve				5.63108	4.92255	0	3.46529	Negative
328	1	1		N protein negative	0	-30	-303	30	303	0D		Female	Naive				>60	Overweight	Infection-naïve					0	0		Negative
328	671.421	1		N protein negative	21	-9	-282	30	303	21D		Female	Naive				>60	Overweight	Infection-naïve					2.827	0		Negative
328	28884.5	1	13838.8	N protein negative	50	20	-253	30	303	2M		Female	Naive				>60	Overweight	Infection-naïve				4.1411	4.46067	0		Negative
328	6437.9	1	4844	N protein negative	155	125	-148	30	303	6M		Female	Naive				>60	Overweight	Infection-naïve				3.6852	3.80874	0		Negative
328	16887.3	1	93129.1	N protein negative	392	362	89	30	303	12M	3063.53	Female	Naive				>60	Overweight	Infection-naïve				4.96909	4.22756	0	3.48622	Negative
329	1	1		N protein negative	0	-33	-286	33	286	0D		Female	Naive will be infected omicron				>40-60	Obese	Infection-naïve					0	0		Negative
329	3089.41	1		N protein negative	21	-12	-265	33	286	21D		Female	Naive will be infected omicron				>40-60	Obese	Infection-naïve					3.48988	0		Negative
329	34023.5	1	11260.5	N protein negative	61	28	-225	33	286	2M		Female	Naive will be infected omicron				>40-60	Obese	Infection-naïve				4.05156	4.53178	0		Negative
329	1475.29	1		N protein negative	232	199	-54	33	286	6M		Female	Naive will be infected omicron				>40-60	Obese	Infection-naïve					3.16888	0		Negative
329	16931.3	1	64351.8	N protein negative	377	344	91	33	286	12M		Female	Naive will be infected omicron				>40-60	Obese	Infection-naïve				4.80856	4.22869	0		Negative
330	1	1		N protein negative	0	-34	-350	34	350	0D		Female	Before omicron			After complete dose	>40-60	Normal	Infected before omicron					0	0		Negative
330	1101.33	1		N protein negative	21	-13	-329	34	350	21D		Female	Before omicron			After complete dose	>40-60	Normal	Infected before omicron					3.04192	0		Negative
330	25038.6	492.212	19634.3	N protein negative	64	30	-286	34	350	2M		Female	Before omicron			After complete dose	>40-60	Normal	Infected before omicron				4.29301	4.39861	2.69215		Positive
330	1575.79	19.5191	2712.61	N protein negative	225	191	-125	34	350	6M	133.546	Female	Before omicron			After complete dose	>40-60	Normal	Infected before omicron				3.43339	3.1975	1.29046	2.12563	Negative
330	46896.7	826.938	713033	N protein positive	393	359	43	34	350	12M	2027.44	Female	Before omicron			After complete dose	>40-60	Normal	Infected before omicron				5.85311	4.67114	2.91747	3.30695	Positive
331	1	1		N protein negative	0	-28	-302	28	302	0D		Female	Naive will be infected omicron				>60	Normal	Infection-naïve					0	0		Negative
331	1377.87	1	5100.61	N protein negative	169	141	-133	28	302	6M		Female	Naive will be infected omicron				>60	Normal	Infection-naïve				3.70762	3.13921	0		Negative
331	8092.24	1	24634.8	N protein negative	385	357	83	28	302	12M	704.676	Female	Naive will be infected omicron				>60	Normal	Infection-naïve				4.39155	3.90807	0	2.84799	Negative
332	1	1		N protein negative	0	-31	-303	31	303	0D		Female	Naive				>40-60	Normal	Infection-naïve					0	0		Negative
332	1433.05	1		N protein negative	30	-1	-273	31	303	21D		Female	Naive				>40-60	Normal	Infection-naïve					3.15626	0		Negative
332	42369.3	1	26444.2	N protein negative	58	27	-245	31	303	2M		Female	Naive				>40-60	Normal	Infection-naïve				4.42233	4.62705	0		Negative
332	6375.49	1	6734.52	N protein negative	163	132	-140	31	303	6M		Female	Naive				>40-60	Normal	Infection-naïve				3.82831	3.80451	0		Negative
332	20259.1	1	80755.3	N protein negative	379	348	76	31	303	12M	2100.09	Female	Naive				>40-60	Normal	Infection-naïve				4.90717	4.30662	0	3.32224	Negative
333	1	1		N protein negative	0	-32	-275	32	275	0D		Female	Naive will be infected omicron				<40	Normal	Infection-naïve					0	0		Negative
333	909.444	1		N protein negative	26	-6	-249	32	275	21D		Female	Naive will be infected omicron				<40	Normal	Infection-naïve					2.95878	0		Negative
333	14036.9	236.21	10897.6	N protein negative	56	24	-219	32	275	2M		Female	Naive will be infected omicron				<40	Normal	Infection-naïve				4.03733	4.14727	2.3733		Positive
333	996.709	1	1456.99	N protein negative	161	129	-114	32	275	6M		Female	Naive will be infected omicron				<40	Normal	Infection-naïve				3.16346	2.99857	0		Negative
333	5100.25	1	12893.8	N protein negative	364	332	89	32	275	12M	206.177	Female	Naive will be infected omicron				<40	Normal	Infection-naïve				4.11038	3.70759	0	2.31424	Negative
334	44.7325	1	1	N protein negative	0	-45	-301	31	287	0D		Female	Before omicron			After complete dose	>60	Normal	Infected before omicron				0	1.65062	0		Negative
334	616.04	1		N protein negative	23	-8	-264	31	287	21D		Female	Before omicron			After complete dose	>60	Normal	Infected before omicron					2.78961	0		Negative
334	10306.4	1	8593.04	N protein negative	56	25	-231	31	287	2M		Female	Before omicron			After complete dose	>60	Normal	Infected before omicron				3.93415	4.01311	0		Negative
334	1233.06	1	3794.8	N protein negative	182	151	-105	31	287	6M		Female	Before omicron			After complete dose	>60	Normal	Infected before omicron				3.57919	3.09099	0		Negative
334	10285.8	1	111268	N protein negative	364	333	77	31	287	12M		Female	Before omicron			After complete dose	>60	Normal	Infected before omicron				5.04637	4.01224	0		Negative
335	1	1		N protein negative	0	-26	-292	26	292	0D		Female	Before omicron			After complete dose	>40-60	Obese	Infected before omicron					0	0		Negative
335	1285.1	1		N protein negative	22	-4	-270	26	292	21D		Female	Before omicron			After complete dose	>40-60	Obese	Infected before omicron					3.10894	0		Negative
335	17056.2	103.526	5968.45	N protein negative	63	37	-229	26	292	2M		Female	Before omicron			After complete dose	>40-60	Obese	Infected before omicron				3.77586	4.23188	2.01505		Positive
335	2271.26	1	2795.19	N protein negative	159	133	-133	26	292	6M		Female	Before omicron			After complete dose	>40-60	Obese	Infected before omicron				3.44641	3.35627	0		Negative
335	29687.1	1256.19	267399	N protein positive	364	338	72	26	292	12M	689.954	Female	Before omicron			After complete dose	>40-60	Obese	Infected before omicron				5.42716	4.47257	3.09905	2.83882	Positive
336	1	1		N protein negative	0	-30	-296	30	296	0D		Female	Naive				<40	Overweight	Infection-naïve					0	0		Negative
336	1149.32	1		N protein negative	22	-8	-274	30	296	21D		Female	Naive				<40	Overweight	Infection-naïve					3.06044	0		Negative
336	11900.3	127.014	4328.38	N protein negative	64	34	-232	30	296	2M		Female	Naive				<40	Overweight	Infection-naïve				3.63633	4.07556	2.10385		Positive
336	1135.24	1	3561.42	N protein negative	215	185	-81	30	296	6M	654.482	Female	Naive				<40	Overweight	Infection-naïve				3.55162	3.05509	0	2.8159	Negative
336	13745.1	1	279388	N protein negative	371	341	75	30	296	12M	2328.8	Female	Naive				<40	Overweight	Infection-naïve				5.44621	4.13815	0	3.36713	Negative
337	1	1		N protein negative	0	-33	-303	33	303	0D		Female	Naive will be infected omicron				>60		Infection-naïve					0	0		Negative
337	1648.96	1		N protein negative	20	-13	-283	33	303	21D		Female	Naive will be infected omicron				>60		Infection-naïve					3.21721	0		Negative
337	20253.3	215.821	12979.4	N protein negative	61	28	-242	33	303	2M		Female	Naive will be infected omicron				>60		Infection-naïve				4.11325	4.3065	2.33409		Positive
337	4612.64	1.58941	6658.27	N protein negative	174	141	-129	33	303	6M		Female	Naive will be infected omicron				>60		Infection-naïve				3.82336	3.66395	0.201236		Negative
337	20096.4	201.042	119980	N protein negative	379	346	76	33	303	12M	2949.82	Female	Naive will be infected omicron				>60		Infection-naïve				5.07911	4.30312	2.30329	3.4698	Positive
338	771.765	1	205.034	N protein positive	0	-38	-309	29	300	0D		Female	Before omicron reinfected	After 12M	Omicron	Before complete dose	>40-60	Overweight	Infected before omicron				2.31183	2.88748	0		Negative
338	39034.6	273.965		N protein positive	29	0	-271	29	300	21D		Female	Before omicron reinfected	After 12M	Omicron	Before complete dose	>40-60	Overweight	Infected before omicron					4.59145	2.4377		Positive
338	42992.7	519.52	120115	N protein positive	58	29	-242	29	300	2M		Female	Before omicron reinfected	After 12M	Omicron	Before complete dose	>40-60	Overweight	Infected before omicron				5.0796	4.6334	2.7156		Positive
338	7866.51	218.325	32811.8	N protein positive	184	155	-116	29	300	6M		Female	Before omicron reinfected	After 12M	Omicron	Before complete dose	>40-60	Overweight	Infected before omicron				4.51603	3.89578	2.3391		Positive
338	13775.1	208.124	130212	N protein positive	377	348	77	29	300	12M		Female	Before omicron reinfected	After 12M	Omicron	Before complete dose	>40-60	Overweight	Infected before omicron				5.11465	4.13909	2.31832		Positive
339	1	1		N protein negative	0	-30	-293	30	293	0D		Female	Naive				>40-60	Normal	Infection-naïve					0	0		Negative
339	1310.65	1		N protein negative	21	-9	-272	30	293	21D		Female	Naive				>40-60	Normal	Infection-naïve					3.11749	0		Negative
339	28507.1	76.0902	12292.5	N protein negative	69	39	-224	30	293	2M		Female	Naive				>40-60	Normal	Infection-naïve				4.08964	4.45495	1.88133		Negative
339	5455.76	1	12357.8	N protein negative	168	138	-125	30	293	6M		Female	Naive				>40-60	Normal	Infection-naïve				4.09194	3.73686	0		Negative
339	13270.1	1	59477.8	N protein negative	378	348	85	30	293	12M	2989.77	Female	Naive				>40-60	Normal	Infection-naïve				4.77436	4.12287	0	3.47564	Negative
340	177.191	1		N protein positive	0	-38	-304	30	296	0D		Female	Before omicron reinfected	After 12M	Omicron	Before complete dose	>40-60	Normal	Infected before omicron					2.24844	0		Negative
340	57066.6	635.834		N protein positive	27	-3	-269	30	296	21D		Female	Before omicron reinfected	After 12M	Omicron	Before complete dose	>40-60	Normal	Infected before omicron					4.75638	2.80334		Positive
340	54343.9	614.956	124221	N protein positive	70	40	-226	30	296	2M		Female	Before omicron reinfected	After 12M	Omicron	Before complete dose	>40-60	Normal	Infected before omicron				5.0942	4.73515	2.78884		Positive
340	11238.2	147.956	56554.6	N protein positive	219	189	-77	30	296	6M		Female	Before omicron reinfected	After 12M	Omicron	Before complete dose	>40-60	Normal	Infected before omicron				4.75247	4.0507	2.17013		Positive
340	16359.7	81.1741	108232	N protein positive	371	341	75	30	296	12M		Female	Before omicron reinfected	After 12M	Omicron	Before complete dose	>40-60	Normal	Infected before omicron				5.03436	4.21377	1.90942		Negative
341	1	1		N protein negative	0	-33	-299	33	299	0D		Female	Naive will be infected omicron				<40	Normal	Infection-naïve					0	0		Negative
341	705.428	89.346		N protein negative	33	0	-266	33	299	21D		Female	Naive will be infected omicron				<40	Normal	Infection-naïve					2.84845	1.95108		Negative
341	1312.59	130.682	3335.54	N protein negative	167	134	-132	33	299	6M		Female	Naive will be infected omicron				<40	Normal	Infection-naïve				3.52317	3.11813	2.11622		Positive
341	3459.03	1	14626.3	N protein negative	385	352	86	33	299	12M	118.666	Female	Naive will be infected omicron				<40	Normal	Infection-naïve				4.16513	3.53895	0	2.07433	Negative
342	1	1		N protein negative	0	-36	-295	30	289	0D		Female	Naive				>60	Overweight	Infection-naïve					0	0		Negative
342	1809.68	173.569		N protein negative	29	-1	-260	30	289	21D		Female	Naive				>60	Overweight	Infection-naïve					3.2576	2.23947		Positive
342	114144	176.693	16910.8	N protein negative	65	35	-224	30	289	2M		Female	Naive				>60	Overweight	Infection-naïve				4.22817	5.05745	2.24722		Positive
342	6732.88	1	7976.18	N protein negative	182	152	-107	30	289	6M		Female	Naive				>60	Overweight	Infection-naïve				3.9018	3.8282	0		Negative
342	125165	640.172	2000000	N protein negative	371	341	82	30	289	12M		Female	Naive				>60	Overweight	Infection-naïve				6.30103	5.09748	2.8063		Positive
343	1	1		N protein negative	0	-30	-298	30	298	0D		Female	Naive				>60	Normal	Infection-naïve					0	0		Negative
343	1	1		N protein negative	22	-8	-276	30	298	21D		Female	Naive				>60	Normal	Infection-naïve					0	0		Negative
343	1261.72	1	578.803	N protein negative	58	28	-240	30	298	2M		Female	Naive				>60	Normal	Infection-naïve				2.76253	3.10096	0		Negative
343	709.821	1	1237.04	N protein negative	177	147	-121	30	298	6M		Female	Naive				>60	Normal	Infection-naïve				3.09238	2.85115	0		Negative
343	8746.23	1	45463.1	N protein negative	384	354	86	30	298	12M	2015.11	Female	Naive				>60	Normal	Infection-naïve				4.65766	3.94182	0	3.3043	Negative
344	1	1		N protein negative	0	-36	-287	29	280	0D		Female	Naive				>60	Overweight	Infection-naïve					0	0		Negative
344	12317.7	291.378		N protein negative	22	-7	-258	29	280	21D		Female	Naive				>60	Overweight	Infection-naïve					4.09053	2.46446		Positive
344	35096.3	1	9346.72	N protein negative	57	28	-223	29	280	2M		Female	Naive				>60	Overweight	Infection-naïve				3.97066	4.54526	0		Negative
344	2239.32	1	2836.12	N protein negative	187	158	-93	29	280	6M		Female	Naive				>60	Overweight	Infection-naïve				3.45272	3.35012	0		Negative
344	9753.66	1	29635.9	N protein negative	383	354	103	29	280	12M		Female	Naive				>60	Overweight	Infection-naïve				4.47182	3.98917	0		Negative
345	439.991	1		N protein positive	0	-30	-282	30	282	0D		Female	Before omicron			Before complete dose	<40	Obese	Infected before omicron					2.64344	0		Negative
345	37574.5	250.483		N protein positive	19	-11	-263	30	282	21D		Female	Before omicron			Before complete dose	<40	Obese	Infected before omicron					4.57489	2.39878		Positive
345	23520.8	382.049	2000000	N protein positive	47	17	-235	30	282	2M		Female	Before omicron			Before complete dose	<40	Obese	Infected before omicron				6.30103	4.37145	2.58212		Positive
345	10830.3	58.6329	160735	N protein positive	211	181	-71	30	282	6M	9191.61	Female	Before omicron			Before complete dose	<40	Obese	Infected before omicron				5.20611	4.03464	1.76814	3.96339	Negative
345	8735.2	50.2982	54712.4	N protein positive	370	340	88	30	282	12M	7085.03	Female	Before omicron			Before complete dose	<40	Obese	Infected before omicron				4.73809	3.94127	1.70155	3.85034	Negative
346	1	1		N protein negative	0	-29	-285	29	285	0D		Female	Infected omicron				>40-60	Overweight	Infected with omicron	20	78	334		0	0		Negative
346	924.099	671.466		N protein negative	29	0	-256	29	285	21D		Female	Infected omicron				>40-60	Overweight	Infected with omicron	20	78	334		2.96572	2.82702		Positive
346	6205.54	300.301	1606.78	N protein negative	113	84	-172	29	285	6M		Female	Infected omicron				>40-60	Overweight	Infected with omicron	20	78	334	3.20596	3.79278	2.47756		Positive
346	76301.8	864.058	564794	N protein positive	383	354	98	29	285	12M		Female	Infected omicron				>40-60	Overweight	Infected with omicron	20	78	334	5.75189	4.88253	2.93654		Positive
347	1	1		N protein negative	0	-28	-281	28	281	0D		Female	Naive will be infected omicron				>40-60	Overweight	Infection-naïve					0	0		Negative
347	2909.13	1	4954.76	N protein negative	157	129	-124	28	281	6M		Female	Naive will be infected omicron				>40-60	Overweight	Infection-naïve				3.69502	3.46376	0		Negative
347	4173.51	1	25509	N protein negative	384	356	103	28	281	12M	706.728	Female	Naive will be infected omicron				>40-60	Overweight	Infection-naïve				4.40669	3.6205	0	2.84925	Negative
348	1.21913	1		N protein negative	0	-60	-330	60	330	0D		Female	Before omicron reinfected	Before 12M	Omicron	After complete dose	>40-60		Infected before omicron	9	44	314		0.0860501	0		Negative
348	54211.7	447.257	27223.8	N protein negative	69	9	-261	60	330	2M		Female	Before omicron reinfected	Before 12M	Omicron	After complete dose	>40-60		Infected before omicron	9	44	314	4.43495	4.73409	2.65056		Positive
348	4842.37	1	14082.1	N protein negative	154	94	-176	60	330	6M		Female	Before omicron reinfected	Before 12M	Omicron	After complete dose	>40-60		Infected before omicron	9	44	314	4.14867	3.68506	0		Negative
348	11625.7	1	45616.1	N protein positive	383	323	53	60	330	12M	7386.36	Female	Before omicron reinfected	Before 12M	Omicron	After complete dose	>40-60		Infected before omicron	9	44	314	4.65912	4.06542	0	3.86843	Negative
349	1	1		N protein negative	0	-31	-300	31	300	0D		Female	Naive				>40-60	Normal	Infection-naïve					0	0		Negative
349	636.058	1		N protein negative	24	-7	-276	31	300	21D		Female	Naive				>40-60	Normal	Infection-naïve					2.8035	0		Negative
349	31806.9	1	6893.8	N protein negative	63	32	-237	31	300	2M		Female	Naive				>40-60	Normal	Infection-naïve				3.83846	4.50252	0		Negative
349	15130.5	1	117831	N protein negative	393	362	93	31	300	12M	4747	Female	Naive				>40-60	Normal	Infection-naïve				5.07126	4.17985	0	3.67642	Negative
350	1	1		N protein negative	0	-33	-309	33	309	0D		Male	Infected omicron				<40	Normal	Infected with omicron	15	74	350		0	0		Negative
350	370.742	430.712		N protein negative	19.5	-13.5	-289.5	33	309	21D		Male	Infected omicron				<40	Normal	Infected with omicron	15	74	350		2.56907	2.63419		Positive
350	12362.3	1	11754.4	N protein negative	71	38	-238	33	309	2M		Male	Infected omicron				<40	Normal	Infected with omicron	15	74	350	4.0702	4.0921	0		Negative
350	1975.63	1	4846.33	N protein negative	168	135	-141	33	309	6M		Male	Infected omicron				<40	Normal	Infected with omicron	15	74	350	3.68541	3.29571	0		Negative
350	11784.2	162.283	69410.8	N protein positive	398	365	89	33	309	12M	8006.4	Male	Infected omicron				<40	Normal	Infected with omicron	15	74	350	4.84143	4.0713	2.21027	3.90344	Positive
351	1	1		N protein negative	0	-30	-294	30	294	0D		Male	Naive will be infected omicron				<40	Normal	Infection-naïve					0	0		Negative
351	2075.53	47.0944		N protein negative	30	0	-264	30	294	21D		Male	Naive will be infected omicron				<40	Normal	Infection-naïve					3.31713	1.67297		Negative
351	28636.2	438.835	50016.3	N protein negative	378	348	84	30	294	12M		Male	Naive will be infected omicron				<40	Normal	Infection-naïve				4.69911	4.45691	2.6423		Positive
352	1	1		N protein negative	0	-31	-296	31	296	0D		Female	Naive will be infected omicron				>40-60		Infection-naïve					0	0		Negative
352	2392.23	1		N protein negative	29	-2	-267	31	296	21D		Female	Naive will be infected omicron				>40-60		Infection-naïve					3.3788	0		Negative
352	18242.2	56.7137	12544	N protein negative	59	28	-237	31	296	2M		Female	Naive will be infected omicron				>40-60		Infection-naïve				4.09843	4.26108	1.75369		Negative
352	4438.17	1	5451.21	N protein negative	155	124	-141	31	296	6M		Female	Naive will be infected omicron				>40-60		Infection-naïve				3.73649	3.6472	0		Negative
352	14156	1	33875.2	N protein negative	385	354	89	31	296	12M	1233.09	Female	Naive will be infected omicron				>40-60		Infection-naïve				4.52988	4.15094	0	3.091	Negative
353	1	1		N protein negative	0	-34	-294	34	294	0D		Female	Naive will be infected omicron				>40-60		Infection-naïve					0	0		Negative
353	495.426	1		N protein negative	23	-11	-271	34	294	21D		Female	Naive will be infected omicron				>40-60		Infection-naïve					2.69498	0		Negative
353	9030.48	24.1515	800.224	N protein negative	65	31	-229	34	294	2M		Female	Naive will be infected omicron				>40-60		Infection-naïve				2.90321	3.95571	1.38294		Negative
353	1630.91	1	4358.55	N protein negative	161	127	-133	34	294	6M		Female	Naive will be infected omicron				>40-60		Infection-naïve				3.63934	3.21243	0		Negative
353	4321.84	1	26931.3	N protein negative	386	352	92	34	294	12M	3353.64	Female	Naive will be infected omicron				>40-60		Infection-naïve				4.43026	3.63567	0	3.52552	Negative
354	1	1		N protein negative	0	-25	-287	25	287	0D		Male	Infected omicron				>40-60		Infected with omicron	17	78	340		0	0		Negative
354	307.955	1		N protein negative	13	-12	-274	25	287	0D		Male	Infected omicron				>40-60		Infected with omicron	17	78	340		2.48849	0		Negative
354	229.435	1	567.771	N protein negative	207	182	-80	25	287	6M	1	Male	Infected omicron				>40-60		Infected with omicron	17	78	340	2.75417	2.36066	0	0	Negative
354	11605.2	119.133	22442.1	N protein negative	382	357	95	25	287	12M	722.55	Male	Infected omicron				>40-60		Infected with omicron	17	78	340	4.35106	4.06465	2.07603	2.85887	Positive
355	1	1		N protein negative	0	-33	-300	33	300	0D		Female	Naive				>40-60	Obese	Infection-naïve					0	0		Negative
355	1982.77	1		N protein negative	23	-10	-277	33	300	21D		Female	Naive				>40-60	Obese	Infection-naïve					3.29727	0		Negative
355	23833.5	1	10951	N protein negative	65	32	-235	33	300	2M		Female	Naive				>40-60	Obese	Infection-naïve				4.03945	4.37719	0		Negative
355	1260.6	1	2721.84	N protein negative	175	142	-125	33	300	6M		Female	Naive				>40-60	Obese	Infection-naïve				3.43486	3.10058	0		Negative
355	15362.6	329.333	59830.7	N protein negative	383	350	83	33	300	12M	1693.97	Female	Naive				>40-60	Obese	Infection-naïve				4.77692	4.18646	2.51764	3.22891	Positive
356	395.254	470.372		N protein positive	0	-31	-384	31	384	0D		Female	Before omicron reinfected	Before 12M	Before omicron	Before complete dose	<40	Obese	Infected before omicron					2.59688	2.67244		Positive
356	21853.6	1901.2		N protein positive	31	0	-353	31	384	21D		Female	Before omicron reinfected	Before 12M	Before omicron	Before complete dose	<40	Obese	Infected before omicron					4.33952	3.27903		Positive
356	14565.9	2539.67	115883	N protein positive	102	71	-282	31	384	6M		Female	Before omicron reinfected	Before 12M	Before omicron	Before complete dose	<40	Obese	Infected before omicron				5.06402	4.16334	3.40478		Positive
356	14434	2278.04	43400.1	N protein positive	186	155	-198	31	384	6M		Female	Before omicron reinfected	Before 12M	Before omicron	Before complete dose	<40	Obese	Infected before omicron				4.63749	4.15939	3.35756		Positive
356	28123.5	1102.74	159946	N protein positive	414	383	30	31	384	12M		Female	Before omicron reinfected	Before 12M	Before omicron	Before complete dose	<40	Obese	Infected before omicron				5.20397	4.44907	3.04247		Positive
357	1	1		N protein negative	0	-30	-296	30	296	0D		Female	Naive will be infected omicron				>60	Overweight	Infection-naïve					0	0		Negative
357	249.597	1		N protein negative	27	-3	-269	30	296	21D		Female	Naive will be infected omicron				>60	Overweight	Infection-naïve					2.39724	0		Negative
357	3388.66	1	4190.16	N protein negative	59	29	-237	30	296	2M		Female	Naive will be infected omicron				>60	Overweight	Infection-naïve				3.62223	3.53003	0		Negative
357	3238.32	1	18285.6	N protein negative	400	370	104	30	296	12M	2173.97	Female	Naive will be infected omicron				>60	Overweight	Infection-naïve				4.26211	3.51032	0	3.33725	Negative
358	3497	30.8275		N protein positive	0	-28	-277	28	277	0D		Female	Before omicron			Before complete dose	>60	Overweight	Infected before omicron					3.5437	1.48894		Negative
358	43159	1001.68	157869	N protein positive	133	105	-144	28	277	6M		Female	Before omicron			Before complete dose	>60	Overweight	Infected before omicron				5.1983	4.63507	3.00073		Positive
358	56213.3	1757.5	375665	N protein positive	382	354	105	28	277	12M		Female	Before omicron			Before complete dose	>60	Overweight	Infected before omicron				5.5748	4.74984	3.24489		Positive
359	1	1		N protein negative	0	-31	-293	31	293	0D		Female	Naive				>40-60	Normal	Infection-naïve					0	0		Negative
359	1628.14	58.7808		N protein negative	23	-8	-270	31	293	21D		Female	Naive				>40-60	Normal	Infection-naïve					3.21169	1.76924		Negative
359	27693.9	899.026	27846.6	N protein negative	70	39	-223	31	293	2M		Female	Naive				>40-60	Normal	Infection-naïve				4.44477	4.44238	2.95377		Positive
359	4186.01	133.192	15260.4	N protein negative	168	137	-125	31	293	6M		Female	Naive				>40-60	Normal	Infection-naïve				4.18356	3.6218	2.12448		Positive
359	62998.4	769.812	221251	N protein negative	391	360	98	31	293	12M	2220.68	Female	Naive				>40-60	Normal	Infection-naïve				5.34488	4.79933	2.88638	3.34649	Positive
360	1.48001	1		N protein negative	0	-29	-287	29	287	0D		Female	Naive will be infected omicron				>40-60	Normal	Infection-naïve					0.170265	0		Negative
360	570.682	1		N protein negative	26	-3	-261	29	287	21D		Female	Naive will be infected omicron				>40-60	Normal	Infection-naïve					2.75639	0		Negative
360	24278.8	1	5768.14	N protein negative	61	32	-226	29	287	2M		Female	Naive will be infected omicron				>40-60	Normal	Infection-naïve				3.76104	4.38523	0		Negative
360	1440.12	1	5462	N protein negative	208	179	-79	29	287	6M		Female	Naive will be infected omicron				>40-60	Normal	Infection-naïve				3.73735	3.1584	0		Negative
360	23916	1	122024	N protein negative	363	334	76	29	287	12M		Female	Naive will be infected omicron				>40-60	Normal	Infection-naïve				5.08644	4.37869	0		Negative
361	1	1		N protein negative	0	-23	-296	23	296	0D		Female	Naive				>40-60	Overweight	Infection-naïve					0	0		Negative
361	254.348	1		N protein negative	23	0	-273	23	296	21D		Female	Naive				>40-60	Overweight	Infection-naïve					2.40543	0		Negative
361	7727.4	1	3210.93	N protein negative	52	29	-244	23	296	2M		Female	Naive				>40-60	Overweight	Infection-naïve				3.50663	3.88803	0		Negative
361	2291.42	1	10035.4	N protein negative	413	390	117	23	296	12M		Female	Naive				>40-60	Overweight	Infection-naïve				4.00154	3.36011	0		Negative
362	1	1		N protein negative	0	-27	-294	27	294	0D		Female	Before omicron			After complete dose	>40-60	Normal	Infected before omicron					0	0		Negative
362	713.186	1		N protein negative	22	-5	-272	27	294	21D		Female	Before omicron			After complete dose	>40-60	Normal	Infected before omicron					2.8532	0		Negative
362	8442.19	1	4326.46	N protein negative	55	28	-239	27	294	2M		Female	Before omicron			After complete dose	>40-60	Normal	Infected before omicron				3.63613	3.92646	0		Negative
362	770.278	1	2696.51	N protein negative	154	127	-140	27	294	6M		Female	Before omicron			After complete dose	>40-60	Normal	Infected before omicron				3.4308	2.88665	0		Negative
362	22989.1	339.142	1.02535e+06	N protein positive	392	365	98	27	294	12M	1440.02	Female	Before omicron			After complete dose	>40-60	Normal	Infected before omicron				6.01087	4.36152	2.53038	3.15837	Positive
363	1	1		N protein negative	0	-31	-297	31	297	0D		Female	Naive will be infected omicron				>40-60		Infection-naïve					0	0		Negative
363	7107.52	573.181		N protein negative	20	-11	-277	31	297	21D		Female	Naive will be infected omicron				>40-60		Infection-naïve					3.85172	2.75829		Positive
363	34947.4	492.212	53159	N protein negative	58	27	-239	31	297	2M		Female	Naive will be infected omicron				>40-60		Infection-naïve				4.72558	4.54341	2.69215		Positive
363	6565.89	48.7902	23096.3	N protein negative	169	138	-128	31	297	6M		Female	Naive will be infected omicron				>40-60		Infection-naïve				4.36354	3.81729	1.68833		Negative
363	28720.1	1643.11	334217	N protein negative	384	353	87	31	297	12M	842.416	Female	Naive will be infected omicron				>40-60		Infection-naïve				5.52403	4.45819	3.21567	2.92553	Positive
364	461.762	1		N protein positive	0	-31	-301	31	301	0D		Female	Before omicron			Before complete dose	<40	Overweight	Infected before omicron					2.66442	0		Negative
364	27004.2	896.793		N protein positive	21	-10	-280	31	301	21D		Female	Before omicron			Before complete dose	<40	Overweight	Infected before omicron					4.43143	2.95269		Positive
364	85212.2	5457.69	113332	N protein positive	70	39	-231	31	301	2M		Female	Before omicron			Before complete dose	<40	Overweight	Infected before omicron				5.05435	4.9305	3.73701		Positive
364	24141.5	1436.13	399560	N protein positive	384	353	83	31	301	12M	8592.21	Female	Before omicron			Before complete dose	<40	Overweight	Infected before omicron				5.60158	4.38276	3.15719	3.9341	Positive
365	1	1		N protein negative	0	-30	-296	30	296	0D		Female	Naive will be infected omicron				>40-60	Obese	Infection-naïve					0	0		Negative
365	6737.72	1		N protein negative	20	-10	-276	30	296	21D		Female	Naive will be infected omicron				>40-60	Obese	Infection-naïve					3.82851	0		Negative
365	37140.6	424.281	26472	N protein negative	55	25	-241	30	296	2M		Female	Naive will be infected omicron				>40-60	Obese	Infection-naïve				4.42279	4.56985	2.62765		Positive
365	3878.55	1	4665.18	N protein negative	160	130	-136	30	296	6M		Female	Naive will be infected omicron				>40-60	Obese	Infection-naïve				3.66887	3.58867	0		Negative
365	139242	281.172	121404	N protein negative	378	348	82	30	296	12M	332.512	Female	Naive will be infected omicron				>40-60	Obese	Infection-naïve				5.08423	5.14377	2.44897	2.52181	Positive
366	1	1		N protein negative	0	-25	-284	25	284	0D		Female	Naive				>40-60	Overweight	Infection-naïve					0	0		Negative
366	3488.32	1		N protein negative	26	1	-258	25	284	21D		Female	Naive				>40-60	Overweight	Infection-naïve					3.54262	0		Negative
366	21282.6	80.4911	5011.99	N protein negative	61	36	-223	25	284	2M		Female	Naive				>40-60	Overweight	Infection-naïve				3.70001	4.32803	1.90575		Negative
366	2607.96	1	4543.69	N protein negative	200	175	-84	25	284	6M	1560.72	Female	Naive				>40-60	Overweight	Infection-naïve				3.65741	3.4163	0	3.19332	Negative
366	16619.6	1	58504.1	N protein negative	368	343	84	25	284	12M	1952.71	Female	Naive				>40-60	Overweight	Infection-naïve				4.76719	4.22062	0	3.29064	Negative
367	4.40256	1		N protein negative	0	-33	-300	33	300	0D		Female	Naive will be infected omicron				<40	Obese	Infection-naïve					0.643706	0		Negative
367	1511.03	1		N protein negative	22	-11	-278	33	300	21D		Female	Naive will be infected omicron				<40	Obese	Infection-naïve					3.17927	0		Negative
367	22140.6	1	4769.46	N protein negative	71	38	-229	33	300	2M		Female	Naive will be infected omicron				<40	Obese	Infection-naïve				3.67847	4.34519	0		Negative
367	2384.78	1	4753.69	N protein negative	162	129	-138	33	300	6M		Female	Naive will be infected omicron				<40	Obese	Infection-naïve				3.67703	3.37745	0		Negative
367	23475	38.2881	57494.6	N protein negative	379	346	79	33	300	12M	610.835	Female	Naive will be infected omicron				<40	Obese	Infection-naïve				4.75963	4.37061	1.58306	2.78592	Negative
368	59.374	1	1	N protein negative	0	-53	-302	30	279	0D		Female	Naive will be infected omicron				>40-60	Obese	Infection-naïve				0	1.7736	0		Negative
368	1274.78	1		N protein negative	30	0	-249	30	279	21D		Female	Naive will be infected omicron				>40-60	Obese	Infection-naïve					3.10544	0		Negative
368	26176.4	242.894	5171	N protein negative	62	32	-217	30	279	2M		Female	Naive will be infected omicron				>40-60	Obese	Infection-naïve				3.71357	4.41791	2.38542		Positive
368	12749.6	1	21255.9	N protein negative	370	340	91	30	279	12M		Female	Naive will be infected omicron				>40-60	Obese	Infection-naïve				4.32748	4.1055	0		Negative
369	1.21913	1		N protein negative	0	-30	-304	30	304	0D		Female	Naive will be infected omicron				>40-60	Obese	Infection-naïve					0.0860501	0		Negative
369	1238.58	1		N protein negative	24	-6	-280	30	304	21D		Female	Naive will be infected omicron				>40-60	Obese	Infection-naïve					3.09292	0		Negative
369	16137	38.5818	11349.5	N protein negative	58	28	-246	30	304	2M		Female	Naive will be infected omicron				>40-60	Obese	Infection-naïve				4.05498	4.20782	1.58638		Negative
369	40961.8	166.183	104864	N protein negative	399	369	95	30	304	12M		Female	Naive will be infected omicron				>40-60	Obese	Infection-naïve				5.02063	4.61238	2.22059		Positive
370	1261.72	1		N protein negative	0	-34	-294	34	294	0D		Female	Infected omicron				<40	Normal	Infected with omicron	28	64	324		3.10096	0		Negative
370	1710.39	108.463		N protein negative	13.5	-20.5	-280.5	34	294	0D		Female	Infected omicron				<40	Normal	Infected with omicron	28	64	324		3.2331	2.03528		Positive
370	9712.49	237.126	4678.4	N protein negative	65	31	-229	34	294	2M		Female	Infected omicron				<40	Normal	Infected with omicron	28	64	324	3.6701	3.98733	2.37498		Positive
370	2389.6	1	1878.35	N protein negative	160	126	-134	34	294	6M		Female	Infected omicron				<40	Normal	Infected with omicron	28	64	324	3.27378	3.37833	0		Negative
370	57196.1	4550	420709	N protein positive	386	352	92	34	294	12M	949.862	Female	Infected omicron				<40	Normal	Infected with omicron	28	64	324	5.62398	4.75737	3.65801	2.97766	Positive
371	1	1		N protein negative	0	-34	-286	34	286	0D		Female	Naive will be infected omicron				<40	Normal	Infection-naïve					0	0		Negative
371	919.306	1		N protein negative	13.5	-20.5	-272.5	34	286	0D		Female	Naive will be infected omicron				<40	Normal	Infection-naïve					2.96346	0		Negative
371	656.428	1	2555.63	N protein negative	216	182	-70	34	286	6M	182.133	Female	Naive will be infected omicron				<40	Normal	Infection-naïve				3.4075	2.81719	0	2.26039	Negative
371	6615.98	1	16579	N protein negative	392	358	106	34	286	12M	913.195	Female	Naive will be infected omicron				<40	Normal	Infection-naïve				4.21956	3.82059	0	2.96056	Negative
372	363.637	1		N protein negative	0	-30	-302	30	302	0D		Female	Before omicron			Before complete dose	<40	Overweight	Infected before omicron					2.56067	0		Negative
372	45203.8	808.976		N protein negative	21	-9	-281	30	302	21D		Female	Before omicron			Before complete dose	<40	Overweight	Infected before omicron					4.65518	2.90794		Positive
372	119887	803.345	146882	N protein negative	55	25	-247	30	302	2M		Female	Before omicron			Before complete dose	<40	Overweight	Infected before omicron				5.16697	5.07877	2.9049		Positive
372	10529.6	184.284	110292	N protein negative	173	143	-129	30	302	6M		Female	Before omicron			Before complete dose	<40	Overweight	Infected before omicron				5.04254	4.02241	2.26549		Positive
372	9444.98	50.8687	88064.2	N protein negative	383	353	81	30	302	12M	1457.17	Female	Before omicron			Before complete dose	<40	Overweight	Infected before omicron				4.9448	3.9752	1.70645	3.16351	Negative
373	1	1		N protein negative	0	-32	-302	32	302	0D		Female	Naive will be infected omicron				>60	Overweight	Infection-naïve					0	0		Negative
373	967.042	1		N protein negative	25	-7	-277	32	302	21D		Female	Naive will be infected omicron				>60	Overweight	Infection-naïve					2.98545	0		Negative
373	7401.59	1	10161.9	N protein negative	120	88	-182	32	302	6M		Female	Naive will be infected omicron				>60	Overweight	Infection-naïve				4.00698	3.86932	0		Negative
373	16068.5	1	274697	N protein negative	387	355	85	32	302	12M		Female	Naive will be infected omicron				>60	Overweight	Infection-naïve				5.43885	4.20597	0		Negative
374	1	1		N protein negative	0	-29	-288	29	288	0D		Female	Naive				>40-60	Normal	Infection-naïve					0	0		Negative
374	554.109	1		N protein negative	28	-1	-260	29	288	21D		Female	Naive				>40-60	Normal	Infection-naïve					2.7436	0		Negative
374	1772.54	1	1906.46	N protein negative	161	132	-127	29	288	6M		Female	Naive				>40-60	Normal	Infection-naïve				3.28023	3.2486	0		Negative
374	10568.7	1	16519.7	N protein negative	371	342	83	29	288	12M	135.509	Female	Naive				>40-60	Normal	Infection-naïve				4.218	4.02402	0	2.13197	Negative
375	1	1		N protein negative	0	-21	-277	21	277	0D		Female	Naive will be infected omicron				>40-60	Overweight	Infection-naïve					0	0		Negative
375	583.867	1		N protein negative	24	3	-253	21	277	Other		Female	Naive will be infected omicron				>40-60	Overweight	Infection-naïve					2.76631	0		Negative
375	8522.64	1	1870.4	N protein negative	60	39	-217	21	277	2M		Female	Naive will be infected omicron				>40-60	Overweight	Infection-naïve				3.27194	3.93057	0		Negative
375	1375.48	1	2110	N protein negative	152	131	-125	21	277	6M		Female	Naive will be infected omicron				>40-60	Overweight	Infection-naïve				3.32428	3.13845	0		Negative
375	4490.04	760.079	292768	N protein negative	369	348	92	21	277	12M	353.648	Female	Naive will be infected omicron				>40-60	Overweight	Infection-naïve				5.46652	3.65225	2.88086	2.54857	Positive
376	1	1		N protein negative	0	-34	-296	34	296	0D		Female	Infected omicron				>40-60	Normal	Infected with omicron	19	58	320		0	0		Negative
376	860.058	1		N protein negative	23	-11	-273	34	296	21D		Female	Infected omicron				>40-60	Normal	Infected with omicron	19	58	320		2.93453	0		Negative
376	17293.9	278.897	5437.47	N protein negative	69	35	-227	34	296	2M		Female	Infected omicron				>40-60	Normal	Infected with omicron	19	58	320	3.7354	4.23789	2.44544		Positive
376	894.412	1	1623.2	N protein negative	155	121	-141	34	296	6M		Female	Infected omicron				>40-60	Normal	Infected with omicron	19	58	320	3.21037	2.95154	0		Negative
376	33411.4	1177.77	132035	N protein positive	373	339	77	34	296	12M	3202.56	Female	Infected omicron				>40-60	Normal	Infected with omicron	19	58	320	5.12069	4.52389	3.07106	3.5055	Positive
377	1	1		N protein negative	0	-38	-295	27	284	0D		Female	Naive				>40-60	Overweight	Infection-naïve					0	0		Negative
377	2859.47	1		N protein negative	25	-2	-259	27	284	21D		Female	Naive				>40-60	Overweight	Infection-naïve					3.45629	0		Negative
377	15755.1	35.2412	3604.88	N protein negative	59	32	-225	27	284	2M		Female	Naive				>40-60	Overweight	Infection-naïve				3.55689	4.19742	1.54705		Negative
377	1439.88	1	2752.51	N protein negative	186	159	-98	27	284	6M		Female	Naive				>40-60	Overweight	Infection-naïve				3.43973	3.15833	0		Negative
377	5737.22	1	24449.8	N protein negative	382	355	98	27	284	12M		Female	Naive				>40-60	Overweight	Infection-naïve				4.38827	3.7587	0		Negative
378	1	1		N protein negative	0	-33	-344	33	344	0D		Female	Naive				<40	Normal	Infection-naïve					0	0		Negative
378	3188.98	1		N protein negative	22.5	-10.5	-321.5	33	344	21D		Female	Naive				<40	Normal	Infection-naïve					3.50365	0		Negative
378	28576.1	152.898	17508.6	N protein negative	64	31	-280	33	344	2M		Female	Naive				<40	Normal	Infection-naïve				4.24325	4.456	2.1844		Positive
378	3395.84	1	10091.2	N protein negative	171	138	-173	33	344	6M		Female	Naive				<40	Normal	Infection-naïve				4.00394	3.53095	0		Negative
378	48087.6	181.253	271961	N protein negative	386	353	42	33	344	12M	1194.06	Female	Naive				<40	Normal	Infection-naïve				5.43451	4.68203	2.25828	3.07703	Positive
379	1	1		N protein negative	0	-34	-309	34	309	0D		Female	Naive will be infected omicron				<40	Overweight	Infection-naïve					0	0		Negative
379	3491.03	1	473.475	N protein negative	34	0	-275	34	309	Other		Female	Naive will be infected omicron				<40	Overweight	Infection-naïve				2.6753	3.54295	0		Negative
379	9982.72	1	13899.3	N protein negative	188	154	-121	34	309	6M		Female	Naive will be infected omicron				<40	Overweight	Infection-naïve				4.14299	3.99925	0		Negative
379	31546.4	163.148	207336	N protein negative	363	329	54	34	309	12M		Female	Naive will be infected omicron				<40	Overweight	Infection-naïve				5.31667	4.49895	2.21258		Positive
380	1	1		N protein negative	0	-29	-295	29	295	0D		Female	Naive				>40-60	Overweight	Infection-naïve					0	0		Negative
380	591.528	1		N protein negative	22	-7	-273	29	295	21D		Female	Naive				>40-60	Overweight	Infection-naïve					2.77198	0		Negative
380	28961.7	139.789	14794.9	N protein negative	62	33	-233	29	295	2M		Female	Naive				>40-60	Overweight	Infection-naïve				4.17011	4.46182	2.14547		Positive
380	7740.02	1	13257.3	N protein negative	216	187	-79	29	295	6M		Female	Naive				>40-60	Overweight	Infection-naïve				4.12245	3.88874	0		Negative
380	15762.8	189.58	55796.7	N protein negative	370	341	75	29	295	12M		Female	Naive				>40-60	Overweight	Infection-naïve				4.74661	4.19763	2.27779		Positive
381	1	1		N protein negative	0	-33	-310	33	310	0D		Male	Infected omicron				<40	Normal	Infected with omicron	27	49	326		0	0		Negative
381	6758.7	75.2697		N protein negative	23	-10	-287	33	310	21D		Male	Infected omicron				<40	Normal	Infected with omicron	27	49	326		3.82986	1.87662		Negative
381	73948.4	222.69	18609.5	N protein negative	81	48	-229	33	310	2M		Male	Infected omicron				<40	Normal	Infected with omicron	27	49	326	4.26973	4.86893	2.3477		Positive
381	9915.16	44.1624	12905.6	N protein negative	177	144	-133	33	310	6M		Male	Infected omicron				<40	Normal	Infected with omicron	27	49	326	4.11078	3.9963	1.64505		Negative
381	56557.7	236.084	222157	N protein positive	386	353	76	33	310	12M	3258.88	Male	Infected omicron				<40	Normal	Infected with omicron	27	49	326	5.34666	4.75249	2.37307	3.51307	Positive
382	1	1		N protein negative	0	-30	-301	30	301	0D		Female	Naive				>40-60	Normal	Infection-naïve					0	0		Negative
382	1618.66	1		N protein negative	22	-8	-279	30	301	21D		Female	Naive				>40-60	Normal	Infection-naïve					3.20916	0		Negative
382	50867.3	282.36	59905.4	N protein negative	56	26	-245	30	301	2M		Female	Naive				>40-60	Normal	Infection-naïve				4.77747	4.70644	2.4508		Positive
382	13824.8	1	42093.6	N protein negative	161	131	-140	30	301	6M		Female	Naive				>40-60	Normal	Infection-naïve				4.62422	4.14066	0		Negative
382	12358.2	1	133831	N protein negative	384	354	83	30	301	12M	2717.97	Female	Naive				>40-60	Normal	Infection-naïve				5.12656	4.09196	0	3.43425	Negative
383	42.323	1		N protein negative	0	-32	-301	32	301	0D		Female	Naive				>40-60	Normal	Infection-naïve					1.62658	0		Negative
383	885.01	1		N protein negative	32	0	-269	32	301	21D		Female	Naive				>40-60	Normal	Infection-naïve					2.94695	0		Negative
383	1641.33	1	10602.6	N protein negative	159	127	-142	32	301	6M		Female	Naive				>40-60	Normal	Infection-naïve				4.02541	3.2152	0		Negative
383	7633.35	1	42702.7	N protein negative	363	331	62	32	301	12M	1725.6	Female	Naive				>40-60	Normal	Infection-naïve				4.63046	3.88271	0	3.23694	Negative
384	1	1		N protein negative	0	-35	-284	28	277	0D		Female	Naive will be infected omicron				>40-60	Overweight	Infection-naïve					0	0		Negative
384	407.817	1		N protein negative	24	-4	-253	28	277	21D		Female	Naive will be infected omicron				>40-60	Overweight	Infection-naïve					2.61047	0		Negative
384	58646.5	1	6994.37	N protein negative	59	31	-218	28	277	2M		Female	Naive will be infected omicron				>40-60	Overweight	Infection-naïve				3.84475	4.76824	0		Negative
384	3506.27	1	3834.01	N protein negative	172	144	-105	28	277	6M		Female	Naive will be infected omicron				>40-60	Overweight	Infection-naïve				3.58365	3.54485	0		Negative
384	18541.6	1	688954	N protein negative	361	333	84	28	277	12M		Female	Naive will be infected omicron				>40-60	Overweight	Infection-naïve				5.83819	4.26815	0		Negative
385	1	1		N protein negative	0	-30	-317	29	316	0D		Female	Naive will be infected omicron				>40-60	Obese	Infection-naïve					0	0		Negative
385	9288.52	1		N protein negative	29	0	-287	29	316	21D		Female	Naive will be infected omicron				>40-60	Obese	Infection-naïve					3.96795	0		Negative
385	125148	1	14943.1	N protein negative	61	32	-255	29	316	2M		Female	Naive will be infected omicron				>40-60	Obese	Infection-naïve				4.17444	5.09742	0		Negative
385	1419.4	1		N protein negative	239	210	-77	29	316	6M		Female	Naive will be infected omicron				>40-60	Obese	Infection-naïve					3.1521	0		Negative
385	57802.5	60.3592	2000000	N protein negative	363	334	47	29	316	12M		Female	Naive will be infected omicron				>40-60	Obese	Infection-naïve				6.30103	4.76195	1.78074		Negative
386	1	1		N protein negative	0	-34	-297	34	297	0D		Female	Naive				>60		Infection-naïve					0	0		Negative
386	6769.83	117.062	5262.88	N protein negative	56	22	-241	34	297	2M		Female	Naive				>60		Infection-naïve				3.72122	3.83058	2.06842		Positive
386	946.191	1	2648.34	N protein negative	216	182	-81	34	297	6M	282.339	Female	Naive				>60		Infection-naïve				3.42297	2.97598	0	2.45077	Negative
386	13083.3	1	28424.8	N protein negative	387	353	90	34	297	12M	256.26	Female	Naive				>60		Infection-naïve				4.4537	4.11672	0	2.40868	Negative
387	218.443	1		N protein negative	0	-34	-294	33	293	0D		Female	Naive				>40-60	Normal	Infection-naïve					2.33934	0		Negative
387	932.541	1		N protein negative	23	-10	-270	33	293	21D		Female	Naive				>40-60	Normal	Infection-naïve					2.96967	0		Negative
387	6369.45	1	4716.87	N protein negative	62	29	-231	33	293	2M		Female	Naive				>40-60	Normal	Infection-naïve				3.67365	3.8041	0		Negative
387	6669.88	1	37488.4	N protein negative	377	344	84	33	293	12M		Female	Naive				>40-60	Normal	Infection-naïve				4.5739	3.82412	0		Negative
388	1	1		N protein negative	0	-39	-298	27	286	0D		Female	Naive will be infected omicron				>40-60	Normal	Infection-naïve					0	0		Negative
388	2066.09	1		N protein negative	24	-3	-262	27	286	21D		Female	Naive will be infected omicron				>40-60	Normal	Infection-naïve					3.31515	0		Negative
388	40122.9	405.847	6016.09	N protein negative	59	32	-227	27	286	2M		Female	Naive will be infected omicron				>40-60	Normal	Infection-naïve				3.77931	4.60339	2.60836		Positive
388	3316.82	1	5364.59	N protein negative	179	152	-107	27	286	6M		Female	Naive will be infected omicron				>40-60	Normal	Infection-naïve				3.72954	3.52072	0		Negative
388	10054.1	1	35144.3	N protein negative	396	369	110	27	286	12M		Female	Naive will be infected omicron				>40-60	Normal	Infection-naïve				4.54585	4.00234	0		Negative
389	1	1		N protein negative	0	-34	-328	33	327	0D		Female	Naive will be infected omicron				<40	Normal	Infection-naïve					0	0		Negative
389	1720.42	1		N protein negative	22	-11	-305	33	327	21D		Female	Naive will be infected omicron				<40	Normal	Infection-naïve					3.23563	0		Negative
389	11105.6	1	9430.93	N protein negative	62	29	-265	33	327	2M		Female	Naive will be infected omicron				<40	Normal	Infection-naïve				3.97455	4.04554	0		Negative
389	6932.51	1	12145.3	N protein negative	398	365	71	33	327	12M		Female	Naive will be infected omicron				<40	Normal	Infection-naïve				4.08441	3.84089	0		Negative
390	1	1		N protein negative	0	-35	-310	33	308	0D		Female	Infected omicron				>40-60	Overweight	Infected with omicron	13	77	352		0	0		Negative
390	16523.3	399.46		N protein negative	21	-12	-287	33	308	21D		Female	Infected omicron				>40-60	Overweight	Infected with omicron	13	77	352		4.2181	2.60147		Positive
390	32034.2	1	11156.8	N protein negative	62	29	-246	33	308	2M		Female	Infected omicron				>40-60	Overweight	Infected with omicron	13	77	352	4.04754	4.50561	0		Negative
390	4552.84	1	4389.59	N protein negative	188	155	-120	33	308	6M		Female	Infected omicron				>40-60	Overweight	Infected with omicron	13	77	352	3.64242	3.65828	0		Negative
390	20503.6	794.745	49018.7	N protein positive	398	365	90	33	308	12M		Female	Infected omicron				>40-60	Overweight	Infected with omicron	13	77	352	4.69036	4.31183	2.90023		Positive
391	1	1		N protein negative	0	-29	-326	29	326	0D		Male	Naive will be infected omicron				>60		Infection-naïve					0	0		Negative
391	1085.79	122.66		N protein negative	19	-10	-307	29	326	21D		Male	Naive will be infected omicron				>60		Infection-naïve					3.03574	2.0887		Positive
391	2825.88	82.9697	5229.41	N protein negative	145	116	-181	29	326	6M		Male	Naive will be infected omicron				>60		Infection-naïve				3.71845	3.45115	1.91892		Negative
391	39810.3	699.994	315823	N protein negative	363	334	37	29	326	12M	1747.19	Male	Naive will be infected omicron				>60		Infection-naïve				5.49944	4.6	2.84509	3.24234	Positive
392	1	1	47.7133	N protein negative	0	-45	-304	22	281	0D		Female	Naive				>40-60	Obese	Infection-naïve				1.67864	0	0		Negative
392	285.081	1		N protein negative	21	-1	-260	22	281	21D		Female	Naive				>40-60	Obese	Infection-naïve					2.45497	0		Negative
392	7058.58	1	1141.5	N protein negative	103	81	-178	22	281	6M		Female	Naive				>40-60	Obese	Infection-naïve				3.05747	3.84872	0		Negative
392	1016.9	1		N protein negative	258	236	-23	22	281	6M		Female	Naive				>40-60	Obese	Infection-naïve					3.00728	0		Negative
392	13588.2	1	43027.5	N protein negative	377	355	96	22	281	12M		Female	Naive				>40-60	Obese	Infection-naïve				4.63375	4.13316	0		Negative
393	1	1		N protein negative	0	-31	-305	31	305	0D		Female	Naive will be infected omicron				<40	Normal	Infection-naïve					0	0		Negative
393	325.613	1		N protein negative	31	0	-274	31	305	21D		Female	Naive will be infected omicron				<40	Normal	Infection-naïve					2.5127	0		Negative
393	6666.39	1	18302.2	N protein negative	385	354	80	31	305	12M	160.831	Female	Naive will be infected omicron				<40	Normal	Infection-naïve				4.2625	3.82389	0	2.20637	Negative
394	1	1		N protein negative	0	-30	-298	30	298	0D		Female	Infected omicron				<40	Normal	Infected with omicron	23	63	331		0	0		Negative
394	3638.89	53.7187		N protein negative	20	-10	-278	30	298	21D		Female	Infected omicron				<40	Normal	Infected with omicron	23	63	331		3.56097	1.73013		Negative
394	16599.8	232.985	9206.33	N protein negative	62	32	-236	30	298	2M		Female	Infected omicron				<40	Normal	Infected with omicron	23	63	331	3.96409	4.2201	2.36733		Positive
394	2482.45	1	8647.26	N protein negative	168	138	-130	30	298	6M		Female	Infected omicron				<40	Normal	Infected with omicron	23	63	331	3.93688	3.39488	0		Negative
394	104044	1842.06	862795	N protein positive	384	354	86	30	298	12M	4538.82	Female	Infected omicron				<40	Normal	Infected with omicron	23	63	331	5.93591	5.01722	3.2653	3.65694	Positive
395	1	1		N protein positive	0	-32	-301	32	301	0D		Female	Before omicron reinfected	After 12M	Omicron	Before complete dose	<40		Infected before omicron					0	0		Negative
395	40821.4	1		N protein positive	25	-7	-276	32	301	21D		Female	Before omicron reinfected	After 12M	Omicron	Before complete dose	<40		Infected before omicron					4.61089	0		Negative
395	13265	1	151167	N protein positive	61	29	-240	32	301	2M		Female	Before omicron reinfected	After 12M	Omicron	Before complete dose	<40		Infected before omicron				5.17946	4.12271	0		Negative
395	4245.38	1	44208.7	N protein positive	153	121	-148	32	301	6M		Female	Before omicron reinfected	After 12M	Omicron	Before complete dose	<40		Infected before omicron				4.64551	3.62792	0		Negative
395	10325.5	1	177286	N protein positive	378	346	77	32	301	12M	1565.66	Female	Before omicron reinfected	After 12M	Omicron	Before complete dose	<40		Infected before omicron				5.24868	4.01391	0	3.1947	Negative
396	70.3143	1		N protein negative	0	-33	-303	33	303	0D		Female	Naive				<40	Overweight	Infection-naïve					1.84704	0		Negative
396	7716.1	49.7881		N protein negative	30	-3	-273	33	303	21D		Female	Naive				<40	Overweight	Infection-naïve					3.8874	1.69713		Negative
396	24824	612.503	76041.1	N protein negative	63	30	-240	33	303	2M		Female	Naive				<40	Overweight	Infection-naïve				4.88105	4.39487	2.78711		Positive
396	6153.76	85.9005	11648.4	N protein negative	175	142	-128	33	303	6M		Female	Naive				<40	Overweight	Infection-naïve				4.06627	3.78914	1.934		Negative
396	24357.9	35.1008	87066.2	N protein negative	390	357	87	33	303	12M	1867.42	Female	Naive				<40	Overweight	Infection-naïve				4.93985	4.38664	1.54532	3.27124	Negative
397	1	1		N protein negative	0	-30	-324	28	322	0D		Female	Infected omicron				>40-60	Obese	Infected with omicron	22	95	389		0	0		Negative
397	2501.64	1		N protein negative	28	0	-294	28	322	21D		Female	Infected omicron				>40-60	Obese	Infected with omicron	22	95	389		3.39822	0		Negative
397	83299.9	20.951	35218.8	N protein negative	62	34	-260	28	322	2M		Female	Infected omicron				>40-60	Obese	Infected with omicron	22	95	389	4.54677	4.92064	1.3212		Negative
397	6740.42	1	4979.63	N protein negative	169	141	-153	28	322	6M		Female	Infected omicron				>40-60	Obese	Infected with omicron	22	95	389	3.6972	3.82869	0		Negative
397	172531	2174.73	1.2848e+06	N protein positive	439	411	117	28	322	12M		Female	Infected omicron				>40-60	Obese	Infected with omicron	22	95	389	6.10884	5.23687	3.3374		Positive
398	1	1		N protein negative	0	-29	-326	29	326	0D		Female	Naive will be infected omicron				<40	Obese	Infection-naïve					0	0		Negative
398	4108.86	1		N protein negative	28	-1	-298	29	326	21D		Female	Naive will be infected omicron				<40	Obese	Infection-naïve					3.61372	0		Negative
398	4156.91	1	11434.2	N protein negative	145	116	-181	29	326	6M		Female	Naive will be infected omicron				<40	Obese	Infection-naïve				4.05821	3.61877	0		Negative
398	58295.8	319.004	598955	N protein negative	371	342	45	29	326	12M	3036.83	Female	Naive will be infected omicron				<40	Obese	Infection-naïve				5.77739	4.76564	2.5038	3.48242	Positive
399	1	1		N protein negative	0	-33	-286	33	286	0D		Male	Naive will be infected omicron				<40	Normal	Infection-naïve					0	0		Negative
399	8337.08	1.8787		N protein negative	28	-5	-258	33	286	21D		Male	Naive will be infected omicron				<40	Normal	Infection-naïve					3.92101	0.273857		Negative
399	158975	404.307	2000000	N protein negative	58	25	-228	33	286	2M		Male	Naive will be infected omicron				<40	Normal	Infection-naïve				6.30103	5.20133	2.60671		Positive
399	10203.9	1.8787	26418.2	N protein negative	153	120	-133	33	286	6M		Male	Naive will be infected omicron				<40	Normal	Infection-naïve				4.4219	4.00877	0.273857		Negative
399	15818.3	1	78281	N protein negative	371	338	85	33	286	12M	471.736	Male	Naive will be infected omicron				<40	Normal	Infection-naïve				4.89366	4.19916	0	2.6737	Negative
400	1	1	259.05	N protein negative	0	-32	-382	32	382	0D		Female	Naive will be infected omicron				<40	Normal	Infection-naïve				2.41338	0	0		Negative
400	1702.86	1	315.408	N protein negative	23	-9	-359	32	382	21D		Female	Naive will be infected omicron				<40	Normal	Infection-naïve				2.49887	3.23118	0		Negative
400	17937.2	82.9697	14686.4	N protein negative	59	27	-323	32	382	2M		Female	Naive will be infected omicron				<40	Normal	Infection-naïve				4.16692	4.25376	1.91892		Negative
400	51963.3	1554.33	205475	N protein negative	389	357	7	32	382	12M	5397.52	Female	Naive will be infected omicron				<40	Normal	Infection-naïve				5.31276	4.7157	3.19154	3.73219	Positive
401	1	1	27.4078	N protein negative	0	-45	-312	30	297	0D		Female	Naive will be infected omicron				>40-60	Obese	Infection-naïve				1.43787	0	0		Negative
401	951.029	1		N protein negative	29	-1	-268	30	297	21D		Female	Naive will be infected omicron				>40-60	Obese	Infection-naïve					2.97819	0		Negative
401	15160.9	1	7198.69	N protein negative	64	34	-233	30	297	2M		Female	Naive will be infected omicron				>40-60	Obese	Infection-naïve				3.85725	4.18073	0		Negative
401	185.85	1	1117.58	N protein negative	224	194	-73	30	297	6M		Female	Naive will be infected omicron				>40-60	Obese	Infection-naïve				3.04828	2.26916	0		Negative
401	17467	1	39212.5	N protein negative	378	348	81	30	297	12M		Female	Naive will be infected omicron				>40-60	Obese	Infection-naïve				4.59342	4.24222	0		Negative
402	2.02664	1		N protein negative	0	-30	-300	30	300	0D		Female	Naive will be infected omicron				>40-60		Infection-naïve					0.306777	0		Negative
402	2237.85	213.55		N protein negative	26	-4	-274	30	300	21D		Female	Naive will be infected omicron				>40-60		Infection-naïve					3.34983	2.3295		Positive
402	14360.7	675.297	12031.1	N protein negative	118	88	-182	30	300	6M		Female	Naive will be infected omicron				>40-60		Infection-naïve				4.08031	4.15718	2.82949		Positive
402	8522.25	390.451	12202.8	N protein negative	161	131	-139	30	300	6M		Female	Naive will be infected omicron				>40-60		Infection-naïve				4.08646	3.93055	2.59157		Positive
402	37681.7	908.87	37948.1	N protein negative	378	348	78	30	300	12M	2814.69	Female	Naive will be infected omicron				>40-60		Infection-naïve				4.57919	4.57613	2.9585	3.44943	Positive
403	1	1		N protein negative	0	-33	-293	33	293	0D		Female	Naive will be infected omicron				>60	Normal	Infection-naïve					0	0		Negative
403	262.2	1		N protein negative	33	0	-260	33	293	21D		Female	Naive will be infected omicron				>60	Normal	Infection-naïve					2.41863	0		Negative
403	9595.1	1	6469.94	N protein negative	63	30	-230	33	293	2M		Female	Naive will be infected omicron				>60	Normal	Infection-naïve				3.8109	3.98205	0		Negative
403	1564.3	1	4183.54	N protein negative	168	135	-125	33	293	6M		Female	Naive will be infected omicron				>60	Normal	Infection-naïve				3.62154	3.19432	0		Negative
403	11750.9	1	64498.4	N protein negative	377	344	84	33	293	12M	1759.76	Female	Naive will be infected omicron				>60	Normal	Infection-naïve				4.80955	4.07007	0	3.24545	Negative
404	1	1		N protein negative	0	-23	-290	23	290	0D		Female	Naive will be infected omicron				>40-60	Normal	Infection-naïve					0	0		Negative
404	1278.53	352.004		N protein negative	23	0	-267	23	290	21D		Female	Naive will be infected omicron				>40-60	Normal	Infection-naïve					3.10671	2.54655		Positive
404	17201.3	1135.81	5264.5	N protein negative	63	40	-227	23	290	2M		Female	Naive will be infected omicron				>40-60	Normal	Infection-naïve				3.72136	4.23556	3.05531		Positive
404	2713.62	581.432	1995.56	N protein negative	155	132	-135	23	290	6M		Female	Naive will be infected omicron				>40-60	Normal	Infection-naïve				3.30007	3.43355	2.7645		Positive
404	13518.4	450.125	68868.9	N protein negative	376	353	86	23	290	12M	2069.23	Female	Naive will be infected omicron				>40-60	Normal	Infection-naïve				4.83802	4.13093	2.65333	3.31581	Positive
405	1	1		N protein negative	0	-31	-301	31	301	0D		Female	Naive will be infected omicron				>40-60	Obese	Infection-naïve					0	0		Negative
405	2866.09	1		N protein negative	20	-11	-281	31	301	21D		Female	Naive will be infected omicron				>40-60	Obese	Infection-naïve					3.45729	0		Negative
405	6080.75	1	3615.42	N protein negative	112	81	-189	31	301	6M		Female	Naive will be infected omicron				>40-60	Obese	Infection-naïve				3.55816	3.78396	0		Negative
405	754.549	1	1690.59	N protein negative	223	192	-78	31	301	6M	217.981	Female	Naive will be infected omicron				>40-60	Obese	Infection-naïve				3.22804	2.87769	0	2.33842	Negative
405	7142.83	1	54571.5	N protein negative	385	354	84	31	301	12M	870.184	Female	Naive will be infected omicron				>40-60	Obese	Infection-naïve				4.73697	3.85387	0	2.93961	Negative
406	1	1		N protein negative	0	-34	-284	34	284	0D		Female	Naive will be infected omicron				>60	Normal	Infection-naïve					0	0		Negative
406	1589.77	1		N protein negative	27	-7	-257	34	284	21D		Female	Naive will be infected omicron				>60	Normal	Infection-naïve					3.20134	0		Negative
406	13127.6	1	15635.9	N protein negative	71	37	-213	34	284	2M		Female	Naive will be infected omicron				>60	Normal	Infection-naïve				4.19412	4.11819	0		Negative
406	3817.51	1	11363.4	N protein negative	168	134	-116	34	284	6M		Female	Naive will be infected omicron				>60	Normal	Infection-naïve				4.05551	3.58178	0		Negative
406	21924.7	1	83925.1	N protein negative	387	353	103	34	284	12M	405.155	Female	Naive will be infected omicron				>60	Normal	Infection-naïve				4.92389	4.34093	0	2.60762	Negative
407	1	1		N protein negative	0	-32	-300	32	300	0D		Female	Naive will be infected omicron				>40-60	Overweight	Infection-naïve					0	0		Negative
407	484.62	1		N protein negative	18	-14	-282	32	300	21D		Female	Naive will be infected omicron				>40-60	Overweight	Infection-naïve					2.6854	0		Negative
407	26895.7	321.991	26232.6	N protein negative	63	31	-237	32	300	2M		Female	Naive will be infected omicron				>40-60	Overweight	Infection-naïve				4.41884	4.42968	2.50784		Positive
407	6353.16	148.988	15121.4	N protein negative	159	127	-141	32	300	6M		Female	Naive will be infected omicron				>40-60	Overweight	Infection-naïve				4.17959	3.80299	2.17315		Positive
407	12226.2	121.532	156498	N protein negative	363	331	63	32	300	12M	1623.68	Female	Naive will be infected omicron				>40-60	Overweight	Infection-naïve				5.19451	4.08729	2.08469	3.2105	Positive
408	1	1	1	N protein negative	0	-38	-302	29	293	0D		Female	Naive will be infected omicron				<40	Obese	Infection-naïve				0	0	0		Negative
408	2602.73	1		N protein negative	22	-7	-271	29	293	21D		Female	Naive will be infected omicron				<40	Obese	Infection-naïve					3.41543	0		Negative
408	28098.9	189.172	14148.6	N protein negative	63	34	-230	29	293	2M		Female	Naive will be infected omicron				<40	Obese	Infection-naïve				4.15071	4.44869	2.27686		Positive
408	701.793	1	4037.03	N protein negative	230	201	-63	29	293	6M		Female	Naive will be infected omicron				<40	Obese	Infection-naïve				3.60606	2.84621	0		Negative
408	24383.7	211.757	93633.7	N protein negative	377	348	84	29	293	12M		Female	Naive will be infected omicron				<40	Obese	Infection-naïve				4.97143	4.3871	2.32584		Positive
409	1	1		N protein negative	0	-33	-298	33	298	0D		Female	Infected omicron				<40	Normal	Infected with omicron	5	77	342		0	0		Negative
409	1686.02	1		N protein negative	23	-10	-275	33	298	21D		Female	Infected omicron				<40	Normal	Infected with omicron	5	77	342		3.22686	0		Negative
409	21512.2	45.7319	15514.5	N protein negative	71	38	-227	33	298	2M		Female	Infected omicron				<40	Normal	Infected with omicron	5	77	342	4.19074	4.33268	1.66022		Negative
409	19389.4	16.815	111268	N protein positive	380	347	82	33	298	12M		Female	Infected omicron				<40	Normal	Infected with omicron	5	77	342	5.04637	4.28756	1.2257		Negative
410	1	1		N protein negative	0	-28	-304	28	304	0D		Female	Naive				<40	Normal	Infection-naïve					0	0		Negative
410	3387.47	1		N protein negative	27	-1	-277	28	304	21D		Female	Naive				<40	Normal	Infection-naïve					3.52988	0		Negative
410	13059.7	118.671	17507.7	N protein negative	88	60	-216	28	304	2M		Female	Naive				<40	Normal	Infection-naïve				4.24323	4.11593	2.07435		Positive
410	27756.2	209.323	104634	N protein negative	377	349	73	28	304	12M	1281.51	Female	Naive				<40	Normal	Infection-naïve				5.01967	4.44336	2.32082	3.10772	Positive
411	171.176	1		N protein negative	0	-31	-303	31	303	0D		Female	Naive will be infected omicron				>60	Overweight	Infection-naïve					2.23344	0		Negative
411	242.021	160.37		N protein negative	22	-9	-281	31	303	21D		Female	Naive will be infected omicron				>60	Overweight	Infection-naïve					2.38385	2.20512		Positive
411	10414.9	315.297	8028.58	N protein negative	56	25	-247	31	303	2M		Female	Naive will be infected omicron				>60	Overweight	Infection-naïve				3.90464	4.01766	2.49872		Positive
411	1357.8	1	1422.74	N protein negative	161	130	-142	31	303	6M		Female	Naive will be infected omicron				>60	Overweight	Infection-naïve				3.15313	3.13284	0		Negative
411	13136.7	344.26	40410.5	N protein negative	384	353	81	31	303	12M	962.993	Female	Naive will be infected omicron				>60	Overweight	Infection-naïve				4.60649	4.11849	2.53689	2.98362	Positive
412	1	1		N protein negative	0	-34	-295	34	295	0D		Female	Naive will be infected omicron				>40-60	Normal	Infection-naïve					0	0		Negative
412	5259.2	68.4051		N protein negative	24	-10	-271	34	295	21D		Female	Naive will be infected omicron				>40-60	Normal	Infection-naïve					3.72092	1.83509		Negative
412	29068.4	205.923	24153.4	N protein negative	56	22	-239	34	295	2M		Female	Naive will be infected omicron				>40-60	Normal	Infection-naïve				4.38298	4.46342	2.3137		Positive
412	5009.85	1	6353.02	N protein negative	162	128	-133	34	295	6M		Female	Naive will be infected omicron				>40-60	Normal	Infection-naïve				3.80298	3.69982	0		Negative
412	26281	749.705	201346	N protein negative	379	345	84	34	295	12M	9577.04	Female	Naive will be infected omicron				>40-60	Normal	Infection-naïve				5.30394	4.41964	2.87489	3.98123	Positive
413	1	1		N protein negative	0	-29	-286	29	286	0D		Female	Naive will be infected omicron				>40-60	Normal	Infection-naïve					0	0		Negative
413	3317.03	202.846		N protein negative	29	0	-257	29	286	21D		Female	Naive will be infected omicron				>40-60	Normal	Infection-naïve					3.52075	2.30717		Positive
413	548918	744.865	48492.1	N protein negative	40	11	-246	29	286	2M		Female	Naive will be infected omicron				>40-60	Normal	Infection-naïve				4.68567	5.73951	2.87208		Positive
413	22194.8	474.864	63964.2	N protein negative	159	130	-127	29	286	6M		Female	Naive will be infected omicron				>40-60	Normal	Infection-naïve				4.80594	4.34625	2.67657		Positive
413	181787	814.074	435999	N protein negative	375	346	89	29	286	12M	984.047	Female	Naive will be infected omicron				>40-60	Normal	Infection-naïve				5.63949	5.25956	2.91066	2.99302	Positive
414	1	1		N protein negative	0	-33	-299	33	299	0D		Male	Before omicron			After complete dose	>40-60		Infected before omicron					0	0		Negative
414	646.182	1		N protein negative	20	-13	-279	33	299	21D		Male	Before omicron			After complete dose	>40-60		Infected before omicron					2.81035	0		Negative
414	7659.71	220.339	14956.9	N protein negative	55	22	-244	33	299	2M		Male	Before omicron			After complete dose	>40-60		Infected before omicron				4.17484	3.88421	2.34309		Positive
414	1126.48	37.0873	3335.13	N protein negative	160	127	-139	33	299	6M		Male	Before omicron			After complete dose	>40-60		Infected before omicron				3.52311	3.05172	1.56923		Negative
414	8780.84	1004.95	87891.8	N protein negative	378	345	79	33	299	12M	438.592	Male	Before omicron			After complete dose	>40-60		Infected before omicron				4.94395	3.94354	3.00214	2.64206	Positive
415	1	1		N protein negative	0	-23	-286	23	286	0D		Female	Naive will be infected omicron				<40	Normal	Infection-naïve					0	0		Negative
415	3233.15	234.458		N protein negative	16	-7	-270	23	286	21D		Female	Naive will be infected omicron				<40	Normal	Infection-naïve					3.50963	2.37007		Positive
415	23824.3	1	7038.92	N protein negative	104	81	-182	23	286	6M		Female	Naive will be infected omicron				<40	Normal	Infection-naïve				3.84751	4.37702	0		Negative
415	6905.54	68.4051	7499.97	N protein negative	146	123	-140	23	286	6M		Female	Naive will be infected omicron				<40	Normal	Infection-naïve				3.87506	3.8392	1.83509		Negative
415	8016.37	1	25394.4	N protein negative	385	362	99	23	286	12M	753.641	Female	Naive will be infected omicron				<40	Normal	Infection-naïve				4.40474	3.90398	0	2.87716	Negative
416	84.0888	1		N protein negative	0	-29	-278	28	277	0D		Female	Naive will be infected omicron				<40	Overweight	Infection-naïve					1.92474	0		Negative
416	5381.57	1		N protein negative	25	-3	-252	28	277	21D		Female	Naive will be infected omicron				<40	Overweight	Infection-naïve					3.73091	0		Negative
416	84796.3	488.293	31054.8	N protein negative	60	32	-217	28	277	2M		Female	Naive will be infected omicron				<40	Overweight	Infection-naïve				4.49213	4.92838	2.68868		Positive
416	10579.1	10.9698	12099.2	N protein negative	154	126	-123	28	277	6M		Female	Naive will be infected omicron				<40	Overweight	Infection-naïve				4.08276	4.02445	1.0402		Negative
416	47576.2	342.701	118835	N protein negative	375	347	98	28	277	12M		Female	Naive will be infected omicron				<40	Overweight	Infection-naïve				5.07494	4.67739	2.53491		Positive
417	1	1		N protein negative	0	-31	-291	31	291	0D		Female	Naive				>40-60	Obese	Infection-naïve					0	0		Negative
417	55864.9	83.4898	11889.6	N protein negative	60	29	-231	31	291	2M		Female	Naive				>40-60	Obese	Infection-naïve				4.07517	4.74714	1.92163		Negative
417	3241.66	1	4661.24	N protein negative	186	155	-105	31	291	6M		Female	Naive				>40-60	Obese	Infection-naïve				3.6685	3.51077	0		Negative
417	43955.7	335.58	112294	N protein negative	368	337	77	31	291	12M		Female	Naive				>40-60	Obese	Infection-naïve				5.05036	4.64302	2.5258		Positive
418	24.727	1	1	N protein negative	0	-38	-304	32	298	0D		Female	Naive will be infected omicron				<40	Normal	Infection-naïve				0	1.39317	0		Negative
418	4340.39	1377.58		N protein negative	24	-8	-274	32	298	21D		Female	Naive will be infected omicron				<40	Normal	Infection-naïve					3.63753	3.13912		Positive
418	38211.3	709.024	32655.2	N protein negative	58	26	-240	32	298	2M		Female	Naive will be infected omicron				<40	Normal	Infection-naïve				4.51395	4.58219	2.85066		Positive
418	21741.8	462.732	224188	N protein negative	408	376	110	32	298	12M		Female	Naive will be infected omicron				<40	Normal	Infection-naïve				5.35061	4.3373	2.66533		Positive
419	1	1		N protein negative	0	-33	-315	33	315	0D		Female	Naive will be infected omicron				>40-60	Obese	Infection-naïve					0	0		Negative
419	2699.99	52.4222		N protein negative	20	-13	-295	33	315	21D		Female	Naive will be infected omicron				>40-60	Obese	Infection-naïve					3.43136	1.71952		Negative
419	28533.4	651.801	82779.6	N protein negative	55	22	-260	33	315	2M		Female	Naive will be infected omicron				>40-60	Obese	Infection-naïve				4.91792	4.45535	2.81412		Positive
419	2967.25	1	11293.5	N protein negative	173	140	-142	33	315	6M		Female	Naive will be infected omicron				>40-60	Obese	Infection-naïve				4.05283	3.47235	0		Negative
419	51080.7	629.972	2000000	N protein negative	378	345	63	33	315	12M	576.51	Female	Naive will be infected omicron				>40-60	Obese	Infection-naïve				6.30103	4.70826	2.79932	2.76081	Positive
420	350.078	1		N protein negative	0	-33	-295	33	295	0D		Female	Naive				>40-60	Overweight	Infection-naïve					2.54416	0		Negative
420	7944.49	1469.52		N protein negative	21	-12	-274	33	295	21D		Female	Naive				>40-60	Overweight	Infection-naïve					3.90007	3.16718		Positive
420	26127.5	2276.59	169334	N protein negative	62	29	-233	33	295	2M		Female	Naive				>40-60	Overweight	Infection-naïve				5.22875	4.4171	3.35728		Positive
420	6198.28	1329.43	84244.5	N protein negative	188	155	-107	33	295	6M		Female	Naive				>40-60	Overweight	Infection-naïve				4.92554	3.79227	3.12367		Positive
420	8502.94	863.888	59772	N protein negative	377	344	82	33	295	12M		Female	Naive				>40-60	Overweight	Infection-naïve				4.7765	3.92957	2.93646		Positive
421	1	1		N protein negative	0	-34	-314	34	314	0D		Female	Naive				>40-60	Overweight	Infection-naïve					0	0		Negative
421	763.279	1		N protein negative	29	-5	-285	34	314	21D		Female	Naive				>40-60	Overweight	Infection-naïve					2.88268	0		Negative
421	9204.61	256.233	6253.21	N protein negative	62	28	-252	34	314	2M		Female	Naive				>40-60	Overweight	Infection-naïve				3.7961	3.96401	2.40864		Positive
421	1381.69	136.362	3316.99	N protein negative	168	134	-146	34	314	6M		Female	Naive				>40-60	Overweight	Infection-naïve				3.52074	3.14041	2.13469		Positive
421	11760.6	1	35085.5	N protein negative	386	352	72	34	314	12M	424.951	Female	Naive				>40-60	Overweight	Infection-naïve				4.54513	4.07043	0	2.62834	Negative
422	1	1		N protein negative	0	-29	-282	29	282	0D		Female	Naive will be infected omicron				>40-60	Normal	Infection-naïve					0	0		Negative
422	705.428	1		N protein negative	21	-8	-261	29	282	21D		Female	Naive will be infected omicron				>40-60	Normal	Infection-naïve					2.84845	0		Negative
422	33738.5	168.062	10810.1	N protein negative	56	27	-226	29	282	2M		Female	Naive will be infected omicron				>40-60	Normal	Infection-naïve				4.03383	4.52813	2.22547		Positive
422	5438.92	1	5710.64	N protein negative	169	140	-113	29	282	6M		Female	Naive will be infected omicron				>40-60	Normal	Infection-naïve				3.75668	3.73551	0		Negative
422	13414.2	1	61494.5	N protein negative	368	339	86	29	282	12M	486.553	Female	Naive will be infected omicron				>40-60	Normal	Infection-naïve				4.78884	4.12757	0	2.68713	Negative
423	1	1		N protein negative	0	-33	-279	33	279	0D		Female	Naive will be infected omicron				<40	Normal	Infection-naïve					0	0		Negative
423	1206.6	1		N protein negative	26	-7	-253	33	279	21D		Female	Naive will be infected omicron				<40	Normal	Infection-naïve					3.08156	0		Negative
423	29934.1	471.627	32388.2	N protein negative	55	22	-224	33	279	2M		Female	Naive will be infected omicron				<40	Normal	Infection-naïve				4.51039	4.47617	2.6736		Positive
423	1450.34	1	3725.45	N protein negative	210	177	-69	33	279	6M		Female	Naive will be infected omicron				<40	Normal	Infection-naïve				3.57118	3.16147	0		Negative
423	8925.57	587.101	40234.2	N protein negative	376	343	97	33	279	12M		Female	Naive will be infected omicron				<40	Normal	Infection-naïve				4.6046	3.95064	2.76871		Positive
424	1	1	81.5534	N protein negative	0	-38	-303	30	295	0D		Female	Naive will be infected omicron				>60	Normal	Infection-naïve				1.91144	0	0		Negative
424	11034.7	1	6741.28	N protein negative	58	28	-237	30	295	2M		Female	Naive will be infected omicron				>60	Normal	Infection-naïve				3.82874	4.04276	0		Negative
424	10608.2	1	29935.8	N protein negative	385	355	90	30	295	12M		Female	Naive will be infected omicron				>60	Normal	Infection-naïve				4.47619	4.02564	0		Negative
425	1	1		N protein negative	0	-33	-319	33	319	0D		Female	Naive				>40-60	Normal	Infection-naïve					0	0		Negative
425	366.713	1		N protein negative	24.5	-8.5	-294.5	33	319	21D		Female	Naive				>40-60	Normal	Infection-naïve					2.56433	0		Negative
425	10967.9	1	10276.8	N protein negative	64	31	-255	33	319	2M		Female	Naive				>40-60	Normal	Infection-naïve				4.01186	4.04012	0		Negative
425	1977.74	1	3567.21	N protein negative	163	130	-156	33	319	6M		Female	Naive				>40-60	Normal	Infection-naïve				3.55233	3.29617	0		Negative
425	12089.3	1	57227.2	N protein negative	382	349	63	33	319	12M	391.431	Female	Naive				>40-60	Normal	Infection-naïve				4.7576	4.0824	0	2.59266	Negative
426	1	1		N protein negative	0	-34	-315	34	315	0D		Female	Naive will be infected omicron				>40-60	Normal	Infection-naïve					0	0		Negative
426	962.357	1		N protein negative	23	-11	-292	34	315	21D		Female	Naive will be infected omicron				>40-60	Normal	Infection-naïve					2.98334	0		Negative
426	14155.6	1	13227.6	N protein negative	63	29	-252	34	315	2M		Female	Naive will be infected omicron				>40-60	Normal	Infection-naïve				4.12148	4.15093	0		Negative
426	1858.46	1	7837.5	N protein negative	162	128	-153	34	315	6M		Female	Naive will be infected omicron				>40-60	Normal	Infection-naïve				3.89418	3.26915	0		Negative
426	21998.8	1	32636.5	N protein negative	373	339	58	34	315	12M	615.536	Female	Naive will be infected omicron				>40-60	Normal	Infection-naïve				4.5137	4.3424	0	2.78925	Negative
427	1	1		N protein negative	0	-33	-313	33	313	0D		Female	Before omicron			After complete dose	<40	Normal	Infected before omicron					0	0		Negative
427	1107.34	1		N protein negative	24	-9	-289	33	313	21D		Female	Before omicron			After complete dose	<40	Normal	Infected before omicron					3.04428	0		Negative
427	13013.8	577.486	26524.9	N protein negative	64	31	-249	33	313	2M		Female	Before omicron			After complete dose	<40	Normal	Infected before omicron				4.42365	4.1144	2.76154		Positive
427	39363.9	381.691	606700	N protein positive	386	353	73	33	313	12M	1137.19	Female	Before omicron			After complete dose	<40	Normal	Infected before omicron				5.78297	4.5951	2.58171	3.05583	Positive
428	1	1		N protein negative	0	-35	-371	28	364	0D		Female	Before omicron reinfected	Before 12M	Before omicron	Before complete dose	<40	Normal	Infected before omicron					0	0		Negative
428	3985.09	307.832	784.763	N protein negative	28	0	-336	28	364	21D		Female	Before omicron reinfected	Before 12M	Before omicron	Before complete dose	<40	Normal	Infected before omicron				2.89474	3.60044	2.48831		Positive
428	27841.8	450.623	7748.8	N protein negative	60	32	-304	28	364	2M		Female	Before omicron reinfected	Before 12M	Before omicron	Before complete dose	<40	Normal	Infected before omicron				3.88923	4.4447	2.65381		Positive
428	4684.89	190.46	3206.08	N protein negative	186	158	-178	28	364	6M		Female	Before omicron reinfected	Before 12M	Before omicron	Before complete dose	<40	Normal	Infected before omicron				3.50597	3.6707	2.2798		Positive
428	71712.2	648.202	235065	N protein positive	403	375	39	28	364	12M		Female	Before omicron reinfected	Before 12M	Before omicron	Before complete dose	<40	Normal	Infected before omicron				5.37119	4.85559	2.81171		Positive
429	1	1		N protein negative	0	-31	-295	31	295	0D		Female	Naive				>40-60	Obese	Infection-naïve					0	0		Negative
429	6823.08	974.838		N protein negative	20	-11	-275	31	295	21D		Female	Naive				>40-60	Obese	Infection-naïve					3.83398	2.98893		Positive
429	94336.6	528.18	75090.9	N protein negative	56	25	-239	31	295	2M		Female	Naive				>40-60	Obese	Infection-naïve				4.87559	4.97468	2.72278		Positive
429	8628.95	84.9902	23537	N protein negative	167	136	-128	31	295	6M		Female	Naive				>40-60	Obese	Infection-naïve				4.37175	3.93596	1.92937		Negative
429	65081.2	568.094	746008	N protein negative	378	347	83	31	295	12M	1725.02	Female	Naive				>40-60	Obese	Infection-naïve				5.87274	4.81346	2.75442	3.23679	Positive
430	144.891	1		N protein negative	0	-34	-308	34	308	0D		Female	Naive				<40		Infection-naïve					2.16104	0		Negative
430	4381.35	111.358		N protein negative	21	-13	-287	34	308	21D		Female	Naive				<40		Infection-naïve					3.64161	2.04672		Positive
430	23865.5	168.663	15854.9	N protein negative	56	22	-252	34	308	2M		Female	Naive				<40		Infection-naïve				4.20016	4.37777	2.22702		Positive
430	1829.49	1	2342.79	N protein negative	175	141	-133	34	308	6M		Female	Naive				<40		Infection-naïve				3.36973	3.26233	0		Negative
430	14068.3	1	56462	N protein negative	379	345	71	34	308	12M	1673.64	Female	Naive				<40		Infection-naïve				4.75176	4.14824	0	3.22366	Negative
431	1	1		N protein negative	0	-30	-286	30	286	0D		Male	Naive				>60	Overweight	Infection-naïve					0	0		Negative
431	369.553	1		N protein negative	22	-8	-264	30	286	21D		Male	Naive				>60	Overweight	Infection-naïve					2.56768	0		Negative
431	10565.9	188.798	6154.22	N protein negative	55	25	-231	30	286	2M		Male	Naive				>60	Overweight	Infection-naïve				3.78917	4.02391	2.276		Positive
431	1941.66	1	4619.82	N protein negative	161	131	-125	30	286	6M		Male	Naive				>60	Overweight	Infection-naïve				3.66463	3.28817	0		Negative
431	3930.67	1	14184	N protein negative	384	354	98	30	286	12M	483.372	Male	Naive				>60	Overweight	Infection-naïve				4.1518	3.59447	0	2.68428	Negative
[truncated: 4,145 more rows]

## Sheet: Figure 6a
id	AU_IgG	AU_IgA	AU_Neut	N_protein	Days_from_1st_vac	Days_from_2nd_vac	Days_from_3rd_vac	Days_bw_vac1_2	days_bw_vac1_3	Group	T_cell	Sex	Infection_status	Reinfected_when	Variant_reinfection	infected_when	Age_groups	BMI_groups	Variant_infection	Days_from_last_infection	Last_infection_3rd_dose	Last_infection_2nd_dose	log.Neut_AU	log.AU_IgG	log.AU_IgA	log.T_cell	IgA_binary
1	12788.9	1	33927.6	N protein negative	391	360	93	31	298	After third dose	639.222	Male	Naive				>60	Normal	Infection-naïve				4.53055	4.10683	0	2.80565	Negative
3	10600.9	427.321	37834.2	N protein negative	378	347	85	31	293	After third dose	432.794	Female	Naive will be infected omicron				>60	Overweight	Infection-naïve				4.57788	4.02534	2.63075	2.63628	Positive
8	20803.6	1	205325	N protein negative	398	365	60	33	338	After third dose	244.223	Female	Naive				<40		Infection-naïve				5.31244	4.31814	0	2.38779	Negative
9	48868.4	221.113	595812	N protein negative	379	349	76	30	303	After third dose	12949.4	Female	Naive will be infected omicron				>60	Normal	Infection-naïve				5.77511	4.68903	2.34461	4.11225	Positive
10	5401.61	464.826	15191.8	N protein negative	379	353	91	26	288	After third dose	291.542	Female	Naive				>40-60	Normal	Infection-naïve				4.18161	3.73252	2.66729	2.4647	Positive
15	8689.91	230.53	29166.1	N protein negative	386	356	94	30	292	After third dose	693.853	Female	Naive				>40-60	Obese	Infection-naïve				4.46488	3.93902	2.36273	2.84127	Positive
16	2048.09	2870.04	2815.93	N protein negative	383	350	81	33	302	After third dose	141.672	Female	Naive will be infected omicron				>40-60	Normal	Infection-naïve				3.44962	3.31135	3.45789	2.15128	Positive
17	13350.3	450.975	52420.7	N protein negative	394	358	89	36	305	After third dose	515.978	Female	Naive				>40-60	Normal	Infection-naïve				4.7195	4.12549	2.65415	2.71263	Positive
20	16410.7	1	73952.1	N protein negative	363	334	84	29	279	After third dose	2992.54	Female	Naive				<40	Overweight	Infection-naïve				4.86895	4.21513	0	3.47604	Negative
21	44217.5	408.204	232980	N protein negative	365	342	80	23	285	After third dose	2726.96	Male	Naive will be infected omicron				<40	Overweight	Infection-naïve				5.36732	4.64559	2.61088	3.43568	Positive
23	24457.1	178.766	176292	N protein negative	382	354	99	28	283	After third dose	4270.53	Female	Naive				>40-60	Obese	Infection-naïve				5.24623	4.38841	2.25229	3.63048	Positive
24	2217.63	1	4217.69	N protein negative	218	185	-78	33	296	Before third dose	1384.91	Female	Naive				<40	Normal	Infection-naïve				3.62507	3.34589	0	3.14142	Negative
26	4076.35	1	6093.72	N protein negative	216	182	-79	34	295	Before third dose	668.989	Female	Naive				<40	Normal	Infection-naïve				3.78488	3.61027	0	2.82542	Negative
26	15042.4	115.131	67338.4	N protein negative	384	350	89	34	295	After third dose	171.654	Female	Naive				<40	Normal	Infection-naïve				4.82826	4.17732	2.06119	2.23465	Positive
27	10081.3	1	26150.7	N protein negative	378	349	94	29	284	After third dose	1410.19	Male	Naive will be infected omicron				>40-60	Normal	Infection-naïve				4.41748	4.00352	0	3.14928	Negative
29	18770.4	270.846	66296.8	N protein negative	382	354	95	28	287	After third dose	4621.1	Female	Naive will be infected omicron				<40	Normal	Infection-naïve				4.82149	4.27347	2.43272	3.66475	Positive
31	12021.8	1	97930.1	N protein negative	371	338	78	33	293	After third dose	5138.7	Female	Naive will be infected omicron				>40-60	Normal	Infection-naïve				4.99092	4.07997	0	3.71085	Negative
33	10438.9	1	36649	N protein negative	372	341	83	31	289	After third dose	438.592	Female	Naive will be infected omicron				>60	Normal	Infection-naïve				4.56406	4.01866	0	2.64206	Negative
34	15628.2	1	47813.5	N protein negative	365	335	80	30	285	After third dose	1579.55	Female	Naive will be infected omicron				>40-60	Normal	Infection-naïve				4.67955	4.19391	0	3.19853	Negative
35	316.454	1	1006.65	N protein negative	222	192	-91	30	313	Before third dose	495.742	Female	Naive				<40	Normal	Infection-naïve				3.00288	2.50031	0	2.69526	Negative
35	4521.33	43.9303	24215.8	N protein negative	383	353	70	30	313	After third dose	738.51	Female	Naive				<40	Normal	Infection-naïve				4.3841	3.65527	1.64276	2.86836	Negative
36	22048.1	1	39567.5	N protein negative	384	354	92	30	292	After third dose	1256.52	Female	Naive will be infected omicron				>60	Normal	Infection-naïve				4.59734	4.34337	0	3.09917	Negative
37	35374	149.993	113759	N protein negative	368	336	66	32	302	After third dose	4506.1	Female	Naive will be infected omicron				>40-60	Normal	Infection-naïve				5.05599	4.54868	2.17607	3.6538	Positive
38	2756.42	1	2000000	N protein negative	218	188	-82	30	300	Before third dose	6383.18	Female	Naive				<40	Obese	Infection-naïve				6.30103	3.44035	0	3.80504	Negative
38	42970.9	231.736	92230.8	N protein negative	378	348	78	30	300	After third dose	6176.91	Female	Naive				<40	Obese	Infection-naïve				4.96488	4.63317	2.36499	3.79077	Positive
42	58467.5	1044.36	694701	N protein negative	378	345	79	33	299	After third dose	6549.22	Female	Naive will be infected omicron				>40-60		Infection-naïve				5.8418	4.76691	3.01885	3.81619	Positive
46	5799.5	1	12163.1	N protein negative	367	339	81	28	286	After third dose	518.151	Female	Naive				>40-60	Normal	Infection-naïve				4.08505	3.76339	0	2.71446	Negative
48	361.66	1	740.698	N protein negative	211	185	-98	26	309	Before third dose	743.176	Female	Naive				<40	Normal	Infection-naïve				2.86964	2.5583	0	2.87109	Negative
48	71184.4	1	370666	N protein negative	386	360	77	26	309	After third dose	4205.98	Female	Naive				<40	Normal	Infection-naïve				5.56898	4.85238	0	3.62387	Negative
50	15921.8	1	38788.3	N protein negative	391	360	97	31	294	After third dose	276.636	Male	Naive				>60		Infection-naïve				4.5887	4.20199	0	2.44191	Negative
52	8808.14	1	24190.9	N protein negative	372	342	87	30	285	After third dose	1574.86	Female	Naive				>40-60	Normal	Infection-naïve				4.38365	3.94488	0	3.19724	Negative
54	10054.9	1	169709	N protein negative	363	334	76	29	287	After third dose	1044.46	Female	Naive will be infected omicron				>40-60	Normal	Infection-naïve				5.22971	4.00238	0	3.01889	Negative
55	7056.51	1	24242.9	N protein negative	392	366	105	26	287	After third dose	489.693	Male	Naive				>60	Overweight	Infection-naïve				4.38459	3.84859	0	2.68992	Negative
59	75753.2	753.072	72511.8	N protein negative	363	338	82	25	281	After third dose	1625.86	Female	Naive will be infected omicron				>60	Obese	Infection-naïve				4.86041	4.8794	2.87684	3.21108	Positive
60	46236.2	566.617	315598	N protein negative	390	357	73	33	317	After third dose	1207.25	Female	Naive				<40		Infection-naïve				5.49913	4.66498	2.75329	3.0818	Positive
61	26868.2	350.196	147272	N protein negative	378	353	60	25	318	After third dose	3668.49	Female	Naive will be infected omicron				>40-60	Normal	Infection-naïve				5.16812	4.42924	2.54431	3.56449	Positive
64	20971	198.795	91104.4	N protein negative	374	346	96	28	278	After third dose	4956.54	Female	Naive				>40-60	Obese	Infection-naïve				4.95954	4.32162	2.29841	3.69518	Positive
66	18373.2	165.722	49869.4	N protein negative	378	344	84	34	294	After third dose	3967.84	Female	Naive will be infected omicron				<40		Infection-naïve				4.69783	4.26418	2.21938	3.59855	Positive
68	13945.5	694.343	216327	N protein negative	381	350	76	31	305	After third dose	8931.73	Female	Naive				>60	Normal	Infection-naïve				5.33511	4.14443	2.84157	3.95094	Positive
69	16224.9	1	45969.9	N protein negative	376	346	70	30	306	After third dose	456.129	Female	Naive will be infected omicron				>60		Infection-naïve				4.66247	4.21018	0	2.65909	Negative
73	25629.7	427.867	53476.4	N protein negative	379	349	63	30	316	After third dose	4352.43	Male	Naive will be infected omicron				<40	Normal	Infection-naïve				4.72816	4.40874	2.63131	3.63873	Positive
76	1312.52	1	5643.83	N protein negative	384	353	82	31	302	After third dose	125.252	Female	Naive will be infected omicron				>40-60	Normal	Infection-naïve				3.75157	3.11811	0	2.09778	Negative
78	45652.8	1657.23	213211	N protein negative	377	349	43	28	334	After third dose	5064.05	Female	Naive				>40-60	Obese	Infection-naïve				5.32881	4.65947	3.21938	3.7045	Positive
81	8266.39	1	42428.6	N protein negative	377	346	94	31	283	After third dose	967.183	Female	Naive				>40-60	Normal	Infection-naïve				4.62766	3.91732	0	2.98551	Negative
83	11919.1	103.935	41254.9	N protein negative	375	346	84	29	291	After third dose	1900.75	Female	Naive will be infected omicron				<40		Infection-naïve				4.61548	4.07624	2.01676	3.27892	Positive
84	14691.9	292.857	143311	N protein negative	381	349	84	32	297	After third dose	1169.12	Male	Naive				>60	Overweight	Infection-naïve				5.15628	4.16708	2.46666	3.06786	Positive
85	22287.4	1	36986.1	N protein negative	383	355	81	28	302	After third dose	1918.93	Male	Naive				<40	Normal	Infection-naïve				4.56804	4.34806	0	3.28306	Negative
86	9245.99	16.6098	45915	N protein negative	373	346	76	27	297	After third dose	1270.9	Male	Naive				>60	Overweight	Infection-naïve				4.66195	3.96595	1.22036	3.10411	Negative
87	2904	1	6434.09	N protein negative	387	356	93	31	294	After third dose	2212.18	Female	Naive				>60	Overweight	Infection-naïve				3.80849	3.463	0	3.34482	Negative
90	9195.31	197.671	107543	N protein negative	386	356	89	30	297	After third dose	2011.07	Female	Naive				>40-60	Underweight	Infection-naïve				5.03158	3.96357	2.29594	3.30343	Positive
91	25331.9	1	118558	N protein negative	384	353	91	31	293	After third dose	55.3892	Female	Naive				>40-60	Obese	Infection-naïve				5.07393	4.40367	0	1.74343	Negative
94	18905.5	1	37226	N protein negative	386	364	93	22	293	After third dose	3698.32	Female	Naive will be infected omicron				>40-60	Overweight	Infection-naïve				4.57085	4.27659	0	3.568	Negative
95	3214.6	1	15718	N protein negative	393	360	45	33	348	After third dose	1905.74	Female	Naive				>40-60	Normal	Infection-naïve				4.1964	3.50713	0	3.28006	Negative
96	9552.46	1	46942.2	N protein negative	377	347	70	30	307	After third dose	807.328	Female	Naive				>40-60	Normal	Infection-naïve				4.67156	3.98012	0	2.90705	Negative
97	5812.52	1	13769.4	N protein negative	373	342	77	31	296	After third dose	282.261	Female	Naive will be infected omicron				>40-60	Normal	Infection-naïve				4.13891	3.76436	0	2.45065	Negative
99	5265.66	1	13779.7	N protein negative	386	354	84	32	302	After third dose	874.192	Female	Naive will be infected omicron				>40-60	Overweight	Infection-naïve				4.13924	3.72145	0	2.94161	Negative
103	14212.9	1	58798.2	N protein negative	379	346	76	33	303	After third dose	33.4706	Female	Naive				>60	Overweight	Infection-naïve				4.76936	4.15268	0	1.52466	Negative
104	30016.9	827.633	276198	N protein negative	380	346	77	34	303	After third dose	2253.65	Female	Naive				>60	Normal	Infection-naïve				5.44122	4.47737	2.91784	3.35289	Positive
105	14186.2	157.168	73910	N protein negative	384	350	80	34	304	After third dose	1340.9	Female	Naive				>40-60	Overweight	Infection-naïve				4.8687	4.15187	2.19636	3.1274	Positive
107	23801.9	1	73230.2	N protein negative	373	339	80	34	293	After third dose	919.068	Female	Naive				>60	Normal	Infection-naïve				4.86469	4.37661	0	2.96335	Negative
110	16169.5	103.803	67436.9	N protein negative	379	345	77	34	302	After third dose	676.718	Female	Naive will be infected omicron				>40-60	Obese	Infection-naïve				4.8289	4.2087	2.01621	2.83041	Positive
111	2918.39	1	4679.32	N protein negative	217	186	-83	31	300	Before third dose	189.909	Female	Naive				<40		Infection-naïve				3.67018	3.46514	0	2.27855	Negative
111	7759.34	1	77069	N protein negative	415	384	115	31	300	After third dose	342.248	Female	Naive				<40		Infection-naïve				4.88688	3.88982	0	2.53434	Negative
112	738.965	1	1999.94	N protein negative	218	187	-78	31	296	Before third dose	254.752	Female	Naive will be infected omicron				>40-60		Infection-naïve				3.30102	2.86862	0	2.40612	Negative
112	7255.1	1	23531.2	N protein negative	372	341	76	31	296	After third dose	1382.91	Female	Naive will be infected omicron				>40-60		Infection-naïve				4.37164	3.86064	0	3.14079	Negative
116	585.954	1	1330.83	N protein negative	215	182	-77	33	292	Before third dose	232.269	Female	Naive will be infected omicron				>40-60		Infection-naïve				3.12412	2.76786	0	2.36599	Negative
116	9847.7	1	35277.5	N protein negative	371	338	79	33	292	After third dose	1804.79	Female	Naive will be infected omicron				>40-60		Infection-naïve				4.5475	3.99333	0	3.25643	Negative
118	6001.38	1	2000000	N protein negative	202	174	-83	28	285	Before third dose	226.54	Female	Naive will be infected omicron				>40-60	Overweight	Infection-naïve				6.30103	3.77825	0	2.35514	Negative
118	10831.4	1	15757	N protein negative	367	339	82	28	285	After third dose	277.196	Female	Naive will be infected omicron				>40-60	Overweight	Infection-naïve				4.19747	4.03469	0	2.44279	Negative
119	16228.2	50.8561	106462	N protein negative	399	369	84	30	315	After third dose	1380.17	Female	Naive				<40	Overweight	Infection-naïve				5.02719	4.21027	1.70634	3.13993	Negative
120	9878.6	1	66074.5	N protein negative	378	331	91	47	287	After third dose	438.576	Female	Naive will be infected omicron				>60		Infection-naïve				4.82003	3.9947	0	2.64205	Negative
121	12425.2	76.4953	83002.1	N protein negative	388	356	12	32	376	After third dose	2460.87	Female	Naive will be infected omicron				<40	Overweight	Infection-naïve				4.91909	4.0943	1.88363	3.39109	Negative
122	10394	311.47	152508	N protein negative	363	331	62	32	301	After third dose	4308.11	Female	Naive will be infected omicron				<40	Normal	Infection-naïve				5.18329	4.01678	2.49342	3.63429	Positive
125	12524	1	90169.3	N protein negative	392	361	90	31	302	After third dose	3471.56	Female	Naive				>40-60	Normal	Infection-naïve				4.95506	4.09774	0	3.54052	Negative
126	28843.4	335.883	51018.6	N protein negative	364	339	79	25	285	After third dose	3540.57	Male	Naive will be infected omicron				>40-60	Normal	Infection-naïve				4.70773	4.46005	2.52619	3.54907	Positive
129	13342.1	63.7914	77569.4	N protein negative	368	339	86	29	282	After third dose	435.153	Female	Naive will be infected omicron				>40-60	Normal	Infection-naïve				4.88969	4.12522	1.80476	2.63864	Negative
130	2034.92	1	158399	N protein negative	372	342	76	30	296	After third dose	4176.6	Female	Naive				<40	Normal	Infection-naïve				5.19975	3.30855	0	3.62082	Negative
132	2211.19	1	4210.21	N protein negative	226	196	-68	30	294	Before third dose	852.002	Female	Naive				>60	Normal	Infection-naïve				3.6243	3.34463	0	2.93044	Negative
132	4150.18	1	73432.8	N protein negative	380	350	86	30	294	After third dose	1420.36	Female	Naive				>60	Normal	Infection-naïve				4.86589	3.61807	0	3.1524	Negative
134	8617.49	1	30368.1	N protein negative	375	347	83	28	292	After third dose	2041.66	Female	Naive				>40-60	Normal	Infection-naïve				4.48242	3.93538	0	3.30998	Negative
138	8152.74	1	9968.16	N protein negative	384	350	97	34	287	After third dose	639.222	Male	Naive				>40-60	Overweight	Infection-naïve				3.99861	3.9113	0	2.80565	Negative
145	11282.8	50.8687	50760.2	N protein negative	363	332	85	31	278	After third dose	2093.64	Female	Naive will be infected omicron				>40-60	Normal	Infection-naïve				4.70552	4.05242	1.70645	3.3209	Negative
147	10652.4	1	37226.3	N protein negative	393	360	70	33	323	After third dose	5299.83	Female	Naive will be infected omicron				<40	Normal	Infection-naïve				4.57085	4.02745	0	3.72426	Negative
148	9716.37	1	23957.1	N protein negative	400	369	94	31	306	After third dose	709.899	Female	Naive				>40-60	Normal	Infection-naïve				4.37944	3.9875	0	2.8512	Negative
149	9416.15	701.125	26276.9	N protein negative	371	338	76	33	295	After third dose	80.7513	Female	Naive will be infected omicron				>40-60	Overweight	Infection-naïve				4.41957	3.97387	2.8458	1.90715	Positive
150	9123.66	115.106	58688.8	N protein negative	379	345	79	34	300	After third dose	361.05	Female	Naive				>40-60	Normal	Infection-naïve				4.76856	3.96017	2.0611	2.55757	Positive
152	14426.9	89.1238	45709.8	N protein negative	385	354	87	31	298	After third dose	1050	Female	Naive will be infected omicron				>40-60	Obese	Infection-naïve				4.66001	4.15917	1.94999	3.02119	Negative
154	8409.72	1	26407.7	N protein negative	379	346	77	33	302	After third dose	394.022	Female	Naive				<40	Normal	Infection-naïve				4.42173	3.92478	0	2.59552	Negative
155	6731.52	1	25373.8	N protein negative	387	356	85	31	302	After third dose	891.07	Female	Naive				<40	Underweight	Infection-naïve				4.40439	3.82811	0	2.94991	Negative
156	12960.3	15.4423	30521.9	N protein negative	368	339	93	29	275	After third dose	452.979	Female	Naive				>60	Normal	Infection-naïve				4.48461	4.11261	1.18871	2.65608	Negative
157	10355.8	35.8905	44373	N protein negative	363	335	76	28	287	After third dose	1675.15	Female	Naive will be infected omicron				>40-60	Obese	Infection-naïve				4.64712	4.01518	1.55498	3.22405	Negative
158	13103.4	1	19752	N protein negative	379	346	82	33	297	After third dose	77.211	Female	Naive				>40-60	Normal	Infection-naïve				4.29561	4.11739	0	1.88768	Negative
162	953.451	1	2708.39	N protein negative	226	193	-67	33	293	Before third dose	228.486	Female	Naive will be infected omicron				>40-60	Normal	Infection-naïve				3.43271	2.9793	0	2.35886	Negative
162	6313.67	1	18006.8	N protein negative	382	349	89	33	293	After third dose	1214.19	Female	Naive will be infected omicron				>40-60	Normal	Infection-naïve				4.25544	3.80028	0	3.08429	Negative
163	21114	109.625	81654.4	N protein negative	375	347	40	28	335	After third dose	2226.95	Female	Naive will be infected omicron				<40	Normal	Infection-naïve				4.91198	4.32457	2.03991	3.34771	Positive
166	18449.7	1	72027.3	N protein negative	371	341	34	30	337	After third dose	801.063	Male	Naive				>40-60	Normal	Infection-naïve				4.8575	4.26599	0	2.90367	Negative
167	23335.1	191.61	246676	N protein negative	372	338	78	34	294	After third dose	6234.69	Female	Naive will be infected omicron				>40-60	Obese	Infection-naïve				5.39213	4.36801	2.28242	3.79481	Positive
170	7227.6	58.9451	25776.9	N protein negative	380	349	80	31	300	After third dose	1	Male	Naive				>40-60	Normal	Infection-naïve				4.41123	3.85899	1.77045	0	Negative
172	3249.59	1	13467.6	N protein negative	391	358	99	33	292	After third dose	2565.36	Female	Naive will be infected omicron				>40-60		Infection-naïve				4.12929	3.51183	0	3.40915	Negative
176	10092	1	85402	N protein negative	363	334	79	29	284	After third dose	2405.09	Female	Naive				>60	Overweight	Infection-naïve				4.93147	4.00398	0	3.38113	Negative
181	262728	868.182	814305	N protein negative	378	345	78	33	300	After third dose	1156.9	Male	Naive will be infected omicron				>40-60	Obese	Infection-naïve				5.91079	5.41951	2.93861	3.0633	Positive
182	8023.2	1	12789.3	N protein negative	364	332	85	32	279	After third dose	1199.44	Male	Naive				>40-60	Overweight	Infection-naïve				4.10685	3.90435	0	3.07898	Negative
187	4162.82	1	26380.7	N protein negative	216	182	-74	34	290	Before third dose	211.777	Female	Naive				>40-60	Overweight	Infection-naïve				4.42129	3.61939	0	2.32588	Negative
187	14435.7	188.595	23624.2	N protein negative	385	351	95	34	290	After third dose	1407.55	Female	Naive				>40-60	Overweight	Infection-naïve				4.37336	4.15944	2.27553	3.14846	Positive
188	14586.3	33.2002	41123.4	N protein negative	378	349	78	29	300	After third dose	1988.16	Female	Naive will be infected omicron				>40-60	Normal	Infection-naïve				4.61409	4.16395	1.52114	3.29845	Negative
189	6080.58	108.214	25860.4	N protein negative	392	359	92	33	300	After third dose	585.519	Female	Naive				>40-60		Infection-naïve				4.41263	3.78395	2.03428	2.76754	Positive
191	7606.61	1	34751.8	N protein negative	374	343	98	31	276	After third dose	2644.82	Female	Naive will be infected omicron				<40	Normal	Infection-naïve				4.54098	3.88119	0	3.4224	Negative
194	34687.9	291.808	266413	N protein negative	386	353	70	33	316	After third dose	1184.18	Female	Naive				>60	Normal	Infection-naïve				5.42556	4.54018	2.4651	3.07342	Positive
196	31408.1	1	89540.8	N protein negative	400	367	54	33	346	After third dose	8271.15	Female	Naive will be infected omicron				<40	Overweight	Infection-naïve				4.95202	4.49704	0	3.91757	Negative
197	8248.95	32.0912	48261	N protein negative	381	345	78	36	303	After third dose	1614.01	Female	Naive				<40		Infection-naïve				4.6836	3.9164	1.50639	3.20791	Negative
199	9106.46	1	60904.8	N protein negative	381	345	75	36	306	After third dose	1766.37	Female	Naive will be infected omicron				>40-60	Normal	Infection-naïve				4.78465	3.95935	0	3.24708	Negative
200	5893.02	1	14647.9	N protein negative	201	179	-93	22	294	Before third dose	2227.08	Female	Naive will be infected omicron				<40	Normal	Infection-naïve				4.16577	3.77034	0	3.34774	Negative
200	13628.8	1	30512	N protein negative	383	361	89	22	294	After third dose	7743.39	Female	Naive will be infected omicron				<40	Normal	Infection-naïve				4.48447	4.13446	0	3.88893	Negative
202	16566.7	468.93	64169.5	N protein negative	380	349	84	31	296	After third dose	1	Female	Naive				>60	Overweight	Infection-naïve				4.80733	4.21924	2.67111	0	Positive
203	38170.8	239.541	88375.1	N protein negative	369	341	86	28	283	After third dose	1681.46	Female	Naive will be infected omicron				>60	Overweight	Infection-naïve				4.94633	4.58173	2.37938	3.22569	Positive
205	1045.84	1	366.329	N protein negative	218	185	-89	33	307	Before third dose	43.9988	Female	Naive will be infected omicron				>40-60	Overweight	Infection-naïve				2.56387	3.01946	0	1.64344	Negative
205	5131.03	1	15924.2	N protein negative	392	359	85	33	307	After third dose	749.669	Female	Naive will be infected omicron				>40-60	Overweight	Infection-naïve				4.20206	3.7102	0	2.87487	Negative
206	43423.6	414.313	174485	N protein negative	421	388	102	33	319	After third dose	770.351	Female	Naive				>40-60	Normal	Infection-naïve				5.24176	4.63773	2.61733	2.88669	Positive
208	30425.1	38.5148	91597.5	N protein negative	363	335	76	28	287	After third dose	4737.71	Female	Naive will be infected omicron				<40	Overweight	Infection-naïve				4.96188	4.48323	1.58563	3.67557	Negative
209	11584.9	1	49588.2	N protein negative	372	342	76	30	296	After third dose	944.345	Female	Naive				>40-60	Normal	Infection-naïve				4.69538	4.06389	0	2.97513	Negative
210	2107.4	1	11283.7	N protein negative	228	192	-119	36	347	Before third dose	318.25	Female	Naive				<40	Obese	Infection-naïve				4.05245	3.32375	0	2.50277	Negative
210	59099.9	701.332	775675	N protein negative	388	352	41	36	347	After third dose	2820.74	Female	Naive				<40	Obese	Infection-naïve				5.88968	4.77159	2.84592	3.45036	Positive
212	19534.6	208.044	127356	N protein negative	373	339	84	34	289	After third dose	1135.86	Male	Naive will be infected omicron				>40-60	Overweight	Infection-naïve				5.10502	4.2908	2.31815	3.05532	Positive
217	1458.39	1	5569.05	N protein negative	216	182	-78	34	294	Before third dose	522.287	Female	Naive will be infected omicron				>40-60	Normal	Infection-naïve				3.74578	3.16387	0	2.71791	Negative
217	3989.64	1	11229.3	N protein negative	386	352	92	34	294	After third dose	1067.45	Female	Naive will be infected omicron				>40-60	Normal	Infection-naïve				4.05035	3.60093	0	3.02835	Negative
219	8636.24	211.908	57625.7	N protein negative	372	339	86	33	286	After third dose	430.986	Female	Naive				>40-60	Normal	Infection-naïve				4.76062	3.93632	2.32615	2.63446	Positive
220	12611.7	1	67424.8	N protein negative	368	337	80	31	288	After third dose	3489.03	Female	Naive will be infected omicron				>40-60	Normal	Infection-naïve				4.82882	4.10077	0	3.5427	Negative
222	8053.6	1	42659.9	N protein negative	377	343	84	34	293	After third dose	526.093	Female	Naive will be infected omicron				>60	Normal	Infection-naïve				4.63002	3.90599	0	2.72106	Negative
223	20559.9	1	68039.5	N protein negative	377	346	93	31	284	After third dose	309.734	Male	Naive				>60	Overweight	Infection-naïve				4.83276	4.31302	0	2.49099	Negative
224	9335.56	1	66954.3	N protein negative	373	339	82	34	291	After third dose	631.343	Female	Naive				>40-60	Normal	Infection-naïve				4.82578	3.97014	0	2.80027	Negative
226	14240.5	237.005	1.19562e+06	N protein negative	379	345	82	34	297	After third dose	846.464	Female	Naive will be infected omicron				>40-60	Obese	Infection-naïve				6.07759	4.15352	2.37476	2.92761	Positive
227	39661.3	423.607	309406	N protein negative	390	360	62	30	328	After third dose	423.609	Female	Naive				<40		Infection-naïve				5.49053	4.59837	2.62696	2.62697	Positive
228	16142.2	1	35874.2	N protein negative	386	352	42	34	344	After third dose	495.632	Female	Naive				>40-60	Normal	Infection-naïve				4.55478	4.20796	0	2.69516	Negative
229	79180.3	52.8174	849799	N protein negative	378	353	91	25	287	After third dose	4932.76	Male	Naive				>40-60	Obese	Infection-naïve				5.92932	4.89862	1.72278	3.69309	Negative
230	19496.1	139.117	44648.2	N protein negative	375	346	87	29	288	After third dose	1923.37	Female	Naive will be infected omicron				>40-60	Obese	Infection-naïve				4.6498	4.28995	2.14338	3.28406	Positive
231	29089.9	89.4842	41567.2	N protein negative	383	353	88	30	295	After third dose	5887.39	Female	Naive will be infected omicron				<40	Obese	Infection-naïve				4.61875	4.46374	1.95175	3.76992	Negative
232	576.92	1	1608.29	N protein negative	210	184	-132	26	342	Before third dose	2437.68	Female	Naive will be infected omicron				<40	Overweight	Infection-naïve				3.20636	2.76112	0	3.38698	Negative
232	33730.1	26.4462	29791.2	N protein negative	371	345	29	26	342	After third dose	3868.75	Female	Naive will be infected omicron				<40	Overweight	Infection-naïve				4.47409	4.52802	1.42236	3.58757	Negative
236	81364	136.288	289375	N protein negative	381	348	76	33	305	After third dose	1458.95	Male	Naive				>60	Normal	Infection-naïve				5.46146	4.91043	2.13446	3.16404	Positive
238	38731.8	1	159150	N protein negative	392	361	98	31	294	After third dose	601.97	Male	Naive will be infected omicron				>40-60		Infection-naïve				5.20181	4.58807	0	2.77957	Negative
239	6525.34	1	25858.4	N protein negative	384	355	106	29	278	After third dose	253.386	Female	Naive				>40-60	Normal	Infection-naïve				4.4126	3.8146	0	2.40378	Negative
248	10801.2	1	29906.8	N protein negative	378	347	89	31	289	After third dose	980.655	Male	Naive will be infected omicron				>40-60	Normal	Infection-naïve				4.47577	4.03347	0	2.99152	Negative
249	262.2	1	477.617	N protein negative	206	175	-76	31	282	Before third dose	4528.44	Female	Naive				>40-60	Obese	Infection-naïve				2.67908	2.41863	0	3.65595	Negative
249	9828.5	1	15222.8	N protein negative	376	345	94	31	282	After third dose	3297.09	Female	Naive				>40-60	Obese	Infection-naïve				4.18249	3.99249	0	3.51813	Negative
250	5581.93	174.908	20195.4	N protein negative	385	355	110	30	275	After third dose	1124.88	Male	Naive				>60		Infection-naïve				4.30525	3.74678	2.24281	3.0511	Positive
251	45242.4	704.739	248931	N protein negative	379	349	82	30	297	After third dose	6925.82	Female	Naive will be infected omicron				>60	Normal	Infection-naïve				5.39608	4.65555	2.84803	3.84047	Positive
252	1353.44	1	4471.98	N protein negative	226	193	-69	33	295	Before third dose	420.773	Female	Naive				>40-60	Obese	Infection-naïve				3.6505	3.13144	0	2.62405	Negative
252	5343.06	1	25380.5	N protein negative	379	346	84	33	295	After third dose	1487.53	Female	Naive				>40-60	Obese	Infection-naïve				4.4045	3.72779	0	3.17247	Negative
253	33827.5	644.689	212553	N protein negative	380	349	79	31	301	After third dose	2769.33	Female	Naive will be infected omicron				>40-60	Overweight	Infection-naïve				5.32747	4.52927	2.80935	3.44237	Positive
254	18324.4	242.818	261540	N protein negative	381	349	75	32	306	After third dose	780.818	Female	Naive				>40-60	Normal	Infection-naïve				5.41754	4.26303	2.38528	2.89255	Positive
256	3282.72	1	6607.34	N protein negative	209	177	-79	32	288	Before third dose	485.434	Female	Naive				<40	Normal	Infection-naïve				3.82003	3.51623	0	2.68613	Negative
256	5392.18	1	23931.3	N protein negative	368	336	80	32	288	After third dose	916.264	Female	Naive				<40	Normal	Infection-naïve				4.37897	3.73176	0	2.96202	Negative
260	459.561	1	879.372	N protein negative	386	353	100	33	286	After third dose	227.786	Female	Naive				>40-60	Normal	Infection-naïve				2.94417	2.66234	0	2.35753	Negative
261	1379.11	1	2012.56	N protein negative	225	189	-87	36	312	Before third dose	726.202	Female	Naive				>40-60	Underweight	Infection-naïve				3.30375	3.1396	0	2.86106	Negative
261	9469.22	872.159	42666.9	N protein negative	387	351	75	36	312	After third dose	676.913	Female	Naive				>40-60	Underweight	Infection-naïve				4.63009	3.97631	2.9406	2.83053	Positive
264	11855.4	1	34261.8	N protein negative	384	351	98	33	286	After third dose	764.079	Male	Naive will be infected omicron				<40	Normal	Infection-naïve				4.53481	4.07392	0	2.88314	Negative
265	6629.69	1	20834.5	N protein negative	362	334	123	28	239	After third dose	196.665	Female	Naive will be infected omicron				>60		Infection-naïve				4.31878	3.82149	0	2.29373	Negative
266	21637.2	940.326	120779	N protein negative	370	340	84	30	286	After third dose	1281.27	Female	Naive				>60	Normal	Infection-naïve				5.08199	4.3352	2.97328	3.10764	Positive
269	18003.1	205.717	607606	N protein negative	363	338	78	25	285	After third dose	4554.63	Female	Naive will be infected omicron				>40-60	Normal	Infection-naïve				5.78362	4.25535	2.31327	3.65845	Positive
273	4583.09	1	16390.6	N protein negative	399	332	61	67	338	After third dose	403.47	Female	Naive will be infected omicron				<40		Infection-naïve				4.21459	3.66116	0	2.60581	Negative
275	26365.1	499.218	200122	N protein negative	378	349	93	29	285	After third dose	7076.96	Female	Naive will be infected omicron				>40-60	Obese	Infection-naïve				5.30129	4.42103	2.69829	3.84985	Positive
278	47148.9	67.6627	552410	N protein negative	399	365	70	34	329	After third dose	3417.9	Female	Naive will be infected omicron				>40-60		Infection-naïve				5.74226	4.67347	1.83035	3.53376	Negative
281	51789.3	641.299	559106	N protein negative	378	348	37	30	341	After third dose	2354.7	Female	Naive				<40		Infection-naïve				5.74749	4.71424	2.80706	3.37194	Positive
283	7724.06	1	2000000	N protein negative	209	179	-80	30	289	Before third dose	674.454	Female	Naive will be infected omicron				>40-60		Infection-naïve				6.30103	3.88785	0	2.82895	Negative
283	19324.5	1	49155.8	N protein negative	371	341	82	30	289	After third dose	4893.46	Female	Naive will be infected omicron				>40-60		Infection-naïve				4.69157	4.28611	0	3.68962	Negative
286	4146.01	1	11630.5	N protein negative	378	346	94	32	284	After third dose	1536.6	Female	Naive				>40-60	Overweight	Infection-naïve				4.0656	3.61763	0	3.18656	Negative
287	14057.8	302.707	61211.3	N protein negative	369	339	87	30	282	After third dose	2265.81	Female	Naive will be infected omicron				<40	Normal	Infection-naïve				4.78683	4.14792	2.48102	3.35522	Positive
288	63417.7	464.603		N protein negative	385	354	91	31	294	After third dose	8733.36	Female	Naive				>60	Obese	Infection-naïve					4.80221	2.66708	3.94118	Positive
292	3124.61	1	3519.44	N protein negative	215	182	-86	33	301	Before third dose	335.599	Female	Naive will be infected omicron				>40-60	Normal	Infection-naïve				3.54647	3.4948	0	2.52582	Negative
292	23634.5	108.568	388964	N protein negative	384	351	83	33	301	After third dose	1481.28	Female	Naive will be infected omicron				>40-60	Normal	Infection-naïve				5.58991	4.37355	2.0357	3.17064	Positive
294	11374.1	260.03	41164.4	N protein negative	371	338	83	33	288	After third dose	2700.42	Female	Naive				>40-60	Normal	Infection-naïve				4.61452	4.05592	2.41502	3.43143	Positive
298	7137.87	1	25002.6	N protein negative	369	339	74	30	295	After third dose	396.045	Female	Naive will be infected omicron				<40		Infection-naïve				4.39799	3.85357	0	2.59774	Negative
299	63201	599.954	639634	N protein negative	383	353	84	30	299	After third dose	3024.46	Female	Naive				>40-60	Obese	Infection-naïve				5.80593	4.80072	2.77812	3.48065	Positive
303	35127.3	709.094	121408	N protein negative	363	335	85	28	278	After third dose	415.828	Female	Naive will be infected omicron				<40		Infection-naïve				5.08425	4.54564	2.8507	2.61891	Positive
306	17398.5	1216.48	64619.9	N protein negative	384	351	75	33	309	After third dose	581.641	Female	Naive will be infected omicron				>40-60		Infection-naïve				4.81037	4.24051	3.08511	2.76466	Positive
310	5935.55	1	21277.3	N protein negative	391	357	98	34	293	After third dose	1855.13	Female	Naive will be infected omicron				>60	Overweight	Infection-naïve				4.32792	3.77346	0	3.26838	Negative
311	33308.3	48.4845	70082.3	N protein negative	380	350	76	30	304	After third dose	718.138	Male	Naive will be infected omicron				>40-60	Normal	Infection-naïve				4.84561	4.52255	1.6856	2.85621	Negative
313	74643.5	492.353	341256	N protein negative	379	346	30	33	349	After third dose	1975.21	Female	Naive				>60	Overweight	Infection-naïve				5.53308	4.87299	2.69228	3.29561	Positive
314	36518.2	197.126	132709	N protein negative	364	331	70	33	294	After third dose	1865.89	Female	Naive will be infected omicron				>40-60	Normal	Infection-naïve				5.1229	4.56251	2.29474	3.27089	Positive
316	117625	934.661	779916	N protein negative	377	343	80	34	297	After third dose	4139.61	Female	Naive will be infected omicron				>60		Infection-naïve				5.89205	5.0705	2.97065	3.61696	Positive
317	6137.12	1	34265.1	N protein negative	368	340	71	28	297	After third dose	1967.64	Female	Naive				>60	Normal	Infection-naïve				4.53485	3.78796	0	3.29394	Negative
319	19380.8	477.782	53096	N protein negative	377	347	88	30	289	After third dose	403.41	Female	Naive				>60	Overweight	Infection-naïve				4.72506	4.28737	2.67923	2.60575	Positive
322	9129.8	1	28794.5	N protein negative	399	369	84	30	315	After third dose	2807.89	Female	Naive will be infected omicron				>40-60	Obese	Infection-naïve				4.45931	3.96046	0	3.44838	Negative
325	19364.8	351.058	82029.6	N protein negative	363	339	76	24	287	After third dose	1258.97	Female	Naive				>60	Normal	Infection-naïve				4.91397	4.28701	2.54538	3.10001	Positive
327	83666.5	1	427640	N protein negative	393	357	87	36	306	After third dose	2919.36	Female	Naive will be infected omicron				<40	Normal	Infection-naïve				5.63108	4.92255	0	3.46529	Negative
328	16887.3	1	93129.1	N protein negative	392	362	89	30	303	After third dose	3063.53	Female	Naive				>60	Overweight	Infection-naïve				4.96909	4.22756	0	3.48622	Negative
331	8092.24	1	24634.8	N protein negative	385	357	83	28	302	After third dose	704.676	Female	Naive will be infected omicron				>60	Normal	Infection-naïve				4.39155	3.90807	0	2.84799	Negative
332	20259.1	1	80755.3	N protein negative	379	348	76	31	303	After third dose	2100.09	Female	Naive				>40-60	Normal	Infection-naïve				4.90717	4.30662	0	3.32224	Negative
333	5100.25	1	12893.8	N protein negative	364	332	89	32	275	After third dose	206.177	Female	Naive will be infected omicron				<40	Normal	Infection-naïve				4.11038	3.70759	0	2.31424	Negative
336	1135.24	1	3561.42	N protein negative	215	185	-81	30	296	Before third dose	654.482	Female	Naive				<40	Overweight	Infection-naïve				3.55162	3.05509	0	2.8159	Negative
336	13745.1	1	279388	N protein negative	371	341	75	30	296	After third dose	2328.8	Female	Naive				<40	Overweight	Infection-naïve				5.44621	4.13815	0	3.36713	Negative
337	20096.4	201.042	119980	N protein negative	379	346	76	33	303	After third dose	2949.82	Female	Naive will be infected omicron				>60		Infection-naïve				5.07911	4.30312	2.30329	3.4698	Positive
339	13270.1	1	59477.8	N protein negative	378	348	85	30	293	After third dose	2989.77	Female	Naive				>40-60	Normal	Infection-naïve				4.77436	4.12287	0	3.47564	Negative
341	3459.03	1	14626.3	N protein negative	385	352	86	33	299	After third dose	118.666	Female	Naive will be infected omicron				<40	Normal	Infection-naïve				4.16513	3.53895	0	2.07433	Negative
343	8746.23	1	45463.1	N protein negative	384	354	86	30	298	After third dose	2015.11	Female	Naive				>60	Normal	Infection-naïve				4.65766	3.94182	0	3.3043	Negative
347	4173.51	1	25509	N protein negative	384	356	103	28	281	After third dose	706.728	Female	Naive will be infected omicron				>40-60	Overweight	Infection-naïve				4.40669	3.6205	0	2.84925	Negative
349	15130.5	1	117831	N protein negative	393	362	93	31	300	After third dose	4747	Female	Naive				>40-60	Normal	Infection-naïve				5.07126	4.17985	0	3.67642	Negative
352	14156	1	33875.2	N protein negative	385	354	89	31	296	After third dose	1233.09	Female	Naive will be infected omicron				>40-60		Infection-naïve				4.52988	4.15094	0	3.091	Negative
353	4321.84	1	26931.3	N protein negative	386	352	92	34	294	After third dose	3353.64	Female	Naive will be infected omicron				>40-60		Infection-naïve				4.43026	3.63567	0	3.52552	Negative
355	15362.6	329.333	59830.7	N protein negative	383	350	83	33	300	After third dose	1693.97	Female	Naive				>40-60	Obese	Infection-naïve				4.77692	4.18646	2.51764	3.22891	Positive
357	3238.32	1	18285.6	N protein negative	400	370	104	30	296	After third dose	2173.97	Female	Naive will be infected omicron				>60	Overweight	Infection-naïve				4.26211	3.51032	0	3.33725	Negative
359	62998.4	769.812	221251	N protein negative	391	360	98	31	293	After third dose	2220.68	Female	Naive				>40-60	Normal	Infection-naïve				5.34488	4.79933	2.88638	3.34649	Positive
363	28720.1	1643.11	334217	N protein negative	384	353	87	31	297	After third dose	842.416	Female	Naive will be infected omicron				>40-60		Infection-naïve				5.52403	4.45819	3.21567	2.92553	Positive
365	139242	281.172	121404	N protein negative	378	348	82	30	296	After third dose	332.512	Female	Naive will be infected omicron				>40-60	Obese	Infection-naïve				5.08423	5.14377	2.44897	2.52181	Positive
366	2607.96	1	4543.69	N protein negative	200	175	-84	25	284	Before third dose	1560.72	Female	Naive				>40-60	Overweight	Infection-naïve				3.65741	3.4163	0	3.19332	Negative
366	16619.6	1	58504.1	N protein negative	368	343	84	25	284	After third dose	1952.71	Female	Naive				>40-60	Overweight	Infection-naïve				4.76719	4.22062	0	3.29064	Negative
367	23475	38.2881	57494.6	N protein negative	379	346	79	33	300	After third dose	610.835	Female	Naive will be infected omicron				<40	Obese	Infection-naïve				4.75963	4.37061	1.58306	2.78592	Negative
371	656.428	1	2555.63	N protein negative	216	182	-70	34	286	Before third dose	182.133	Female	Naive will be infected omicron				<40	Normal	Infection-naïve				3.4075	2.81719	0	2.26039	Negative
371	6615.98	1	16579	N protein negative	392	358	106	34	286	After third dose	913.195	Female	Naive will be infected omicron				<40	Normal	Infection-naïve				4.21956	3.82059	0	2.96056	Negative
374	10568.7	1	16519.7	N protein negative	371	342	83	29	288	After third dose	135.509	Female	Naive				>40-60	Normal	Infection-naïve				4.218	4.02402	0	2.13197	Negative
375	4490.04	760.079	292768	N protein negative	369	348	92	21	277	After third dose	353.648	Female	Naive will be infected omicron				>40-60	Overweight	Infection-naïve				5.46652	3.65225	2.88086	2.54857	Positive
378	48087.6	181.253	271961	N protein negative	386	353	42	33	344	After third dose	1194.06	Female	Naive				<40	Normal	Infection-naïve				5.43451	4.68203	2.25828	3.07703	Positive
382	12358.2	1	133831	N protein negative	384	354	83	30	301	After third dose	2717.97	Female	Naive				>40-60	Normal	Infection-naïve				5.12656	4.09196	0	3.43425	Negative
383	7633.35	1	42702.7	N protein negative	363	331	62	32	301	After third dose	1725.6	Female	Naive				>40-60	Normal	Infection-naïve				4.63046	3.88271	0	3.23694	Negative
386	946.191	1	2648.34	N protein negative	216	182	-81	34	297	Before third dose	282.339	Female	Naive				>60		Infection-naïve				3.42297	2.97598	0	2.45077	Negative
386	13083.3	1	28424.8	N protein negative	387	353	90	34	297	After third dose	256.26	Female	Naive				>60		Infection-naïve				4.4537	4.11672	0	2.40868	Negative
391	39810.3	699.994	315823	N protein negative	363	334	37	29	326	After third dose	1747.19	Male	Naive will be infected omicron				>60		Infection-naïve				5.49944	4.6	2.84509	3.24234	Positive
393	6666.39	1	18302.2	N protein negative	385	354	80	31	305	After third dose	160.831	Female	Naive will be infected omicron				<40	Normal	Infection-naïve				4.2625	3.82389	0	2.20637	Negative
396	24357.9	35.1008	87066.2	N protein negative	390	357	87	33	303	After third dose	1867.42	Female	Naive				<40	Overweight	Infection-naïve				4.93985	4.38664	1.54532	3.27124	Negative
398	58295.8	319.004	598955	N protein negative	371	342	45	29	326	After third dose	3036.83	Female	Naive will be infected omicron				<40	Obese	Infection-naïve				5.77739	4.76564	2.5038	3.48242	Positive
399	15818.3	1	78281	N protein negative	371	338	85	33	286	After third dose	471.736	Male	Naive will be infected omicron				<40	Normal	Infection-naïve				4.89366	4.19916	0	2.6737	Negative
400	51963.3	1554.33	205475	N protein negative	389	357	7	32	382	After third dose	5397.52	Female	Naive will be infected omicron				<40	Normal	Infection-naïve				5.31276	4.7157	3.19154	3.73219	Positive
402	37681.7	908.87	37948.1	N protein negative	378	348	78	30	300	After third dose	2814.69	Female	Naive will be infected omicron				>40-60		Infection-naïve				4.57919	4.57613	2.9585	3.44943	Positive
403	11750.9	1	64498.4	N protein negative	377	344	84	33	293	After third dose	1759.76	Female	Naive will be infected omicron				>60	Normal	Infection-naïve				4.80955	4.07007	0	3.24545	Negative
404	13518.4	450.125	68868.9	N protein negative	376	353	86	23	290	After third dose	2069.23	Female	Naive will be infected omicron				>40-60	Normal	Infection-naïve				4.83802	4.13093	2.65333	3.31581	Positive
405	754.549	1	1690.59	N protein negative	223	192	-78	31	301	Before third dose	217.981	Female	Naive will be infected omicron				>40-60	Obese	Infection-naïve				3.22804	2.87769	0	2.33842	Negative
405	7142.83	1	54571.5	N protein negative	385	354	84	31	301	After third dose	870.184	Female	Naive will be infected omicron				>40-60	Obese	Infection-naïve				4.73697	3.85387	0	2.93961	Negative
406	21924.7	1	83925.1	N protein negative	387	353	103	34	284	After third dose	405.155	Female	Naive will be infected omicron				>60	Normal	Infection-naïve				4.92389	4.34093	0	2.60762	Negative
407	12226.2	121.532	156498	N protein negative	363	331	63	32	300	After third dose	1623.68	Female	Naive will be infected omicron				>40-60	Overweight	Infection-naïve				5.19451	4.08729	2.08469	3.2105	Positive
410	27756.2	209.323	104634	N protein negative	377	349	73	28	304	After third dose	1281.51	Female	Naive				<40	Normal	Infection-naïve				5.01967	4.44336	2.32082	3.10772	Positive
411	13136.7	344.26	40410.5	N protein negative	384	353	81	31	303	After third dose	962.993	Female	Naive will be infected omicron				>60	Overweight	Infection-naïve				4.60649	4.11849	2.53689	2.98362	Positive
412	26281	749.705	201346	N protein negative	379	345	84	34	295	After third dose	9577.04	Female	Naive will be infected omicron				>40-60	Normal	Infection-naïve				5.30394	4.41964	2.87489	3.98123	Positive
413	181787	814.074	435999	N protein negative	375	346	89	29	286	After third dose	984.047	Female	Naive will be infected omicron				>40-60	Normal	Infection-naïve				5.63949	5.25956	2.91066	2.99302	Positive
415	8016.37	1	25394.4	N protein negative	385	362	99	23	286	After third dose	753.641	Female	Naive will be infected omicron				<40	Normal	Infection-naïve				4.40474	3.90398	0	2.87716	Negative
419	51080.7	629.972	2000000	N protein negative	378	345	63	33	315	After third dose	576.51	Female	Naive will be infected omicron				>40-60	Obese	Infection-naïve				6.30103	4.70826	2.79932	2.76081	Positive
421	11760.6	1	35085.5	N protein negative	386	352	72	34	314	After third dose	424.951	Female	Naive				>40-60	Overweight	Infection-naïve				4.54513	4.07043	0	2.62834	Negative
422	13414.2	1	61494.5	N protein negative	368	339	86	29	282	After third dose	486.553	Female	Naive will be infected omicron				>40-60	Normal	Infection-naïve				4.78884	4.12757	0	2.68713	Negative
425	12089.3	1	57227.2	N protein negative	382	349	63	33	319	After third dose	391.431	Female	Naive				>40-60	Normal	Infection-naïve				4.7576	4.0824	0	2.59266	Negative
426	21998.8	1	32636.5	N protein negative	373	339	58	34	315	After third dose	615.536	Female	Naive will be infected omicron				>40-60	Normal	Infection-naïve				4.5137	4.3424	0	2.78925	Negative
429	65081.2	568.094	746008	N protein negative	378	347	83	31	295	After third dose	1725.02	Female	Naive				>40-60	Obese	Infection-naïve				5.87274	4.81346	2.75442	3.23679	Positive
430	14068.3	1	56462	N protein negative	379	345	71	34	308	After third dose	1673.64	Female	Naive				<40		Infection-naïve				4.75176	4.14824	0	3.22366	Negative
431	3930.67	1	14184	N protein negative	384	354	98	30	286	After third dose	483.372	Male	Naive				>60	Overweight	Infection-naïve				4.1518	3.59447	0	2.68428	Negative
436	16216.7	1	50713.6	N protein negative	399	365	98	34	301	After third dose	326.376	Female	Naive will be infected omicron				>40-60	Normal	Infection-naïve				4.70512	4.20996	0	2.51372	Negative
438	22494.6	137.156	91095.9	N protein negative	364	338	62	26	302	After third dose	3957.98	Female	Naive will be infected omicron				<40	Normal	Infection-naïve				4.9595	4.35208	2.13721	3.59747	Positive
439	45786.6	1	3310.14	N protein negative	378	348	85	30	293	After third dose	5001.23	Female	Naive				>60	Normal	Infection-naïve				3.51985	4.66074	0	3.69908	Negative
440	1267.31	1	1978.92	N protein negative	200	171	-85	29	285	Before third dose	85.0878	Female	Naive				>40-60		Infection-naïve				3.29643	3.10288	0	1.92987	Negative
440	3516.23	1	8193.14	N protein negative	368	339	83	29	285	After third dose	579.644	Female	Naive				>40-60		Infection-naïve				3.91345	3.54608	0	2.76316	Negative
442	7173.07	1	232614	N protein negative	371	341	82	30	289	After third dose	413.608	Male	Naive will be infected omicron				>60	Obese	Infection-naïve				5.36664	3.85571	0	2.61659	Negative
443	18932.1	1	141829	N protein negative	380	350	78	30	302	After third dose	983.125	Female	Naive will be infected omicron				>60	Overweight	Infection-naïve				5.15177	4.2772	0	2.99261	Negative
444	20306.3	30.41	72783.5	N protein negative	383	354	98	29	285	After third dose	677.404	Female	Naive will be infected omicron				>40-60	Normal	Infection-naïve				4.86203	4.30763	1.48302	2.83085	Negative
446	14106.7	1	67165.6	N protein negative	395	363	98	32	297	After third dose	991.423	Male	Naive				>40-60	Overweight	Infection-naïve				4.82715	4.14942	0	2.99626	Negative
448	15577.6	1	23931.3	N protein negative	385	351	81	34	304	After third dose	1119.31	Female	Naive				>60	Obese	Infection-naïve				4.37897	4.1925	0	3.04895	Negative
449	29829.2	281.775	129190	N protein negative	381	349	76	32	305	After third dose	8826.48	Female	Naive				>40-60	Obese	Infection-naïve				5.11123	4.47464	2.4499	3.94579	Positive
450	10508.7	1	41769.9	N protein negative	384	355	96	29	288	After third dose	1088.6	Female	Naive				>40-60	Normal	Infection-naïve				4.62086	4.02155	0	3.03687	Negative
452	13811.2	719.771	33300.6	N protein negative	374	346	94	28	280	After third dose	1900.75	Female	Naive will be infected omicron				>40-60	Normal	Infection-naïve				4.52245	4.14023	2.85719	3.27892	Positive
453	14557.9	1	110949	N protein negative	384	350	76	34	308	After third dose	1400.59	Female	Naive				>40-60	Normal	Infection-naïve				5.04512	4.1631	0	3.14631	Negative
459	17865.6	1	134220	N protein negative	363	342	35	21	328	After third dose	285.662	Female	Naive				>40-60		Infection-naïve				5.12782	4.25202	0	2.45585	Negative
460	765.935	1	1385.56	N protein negative	202	173	-85	29	287	Before third dose	94.2462	Female	Naive will be infected omicron				>60		Infection-naïve				3.14163	2.88419	0	1.97426	Negative
460	3651.01	1	19161.8	N protein negative	378	349	91	29	287	After third dose	411.89	Female	Naive will be infected omicron				>60		Infection-naïve				4.28244	3.56241	0	2.61478	Negative
461	4835.1	1	6537.3	N protein negative	332	310	92	22	240	After third dose	987.148	Male	Naive				>60	Normal	Infection-naïve				3.8154	3.68441	0	2.99438	Negative
462	11806	305.556	45915	N protein negative	364	338	72	26	292	After third dose	212.973	Female	Naive will be infected omicron				>40-60	Overweight	Infection-naïve				4.66195	4.0721	2.48509	2.32833	Positive
463	2255.31	1	5109.94	N protein negative	202	177	-83	25	285	Before third dose	1075.44	Female	Naive will be infected omicron				>40-60		Infection-naïve				3.70842	3.35321	0	3.03159	Negative
463	16093.7	1	144605	N protein negative	363	338	78	25	285	After third dose	1335.91	Female	Naive will be infected omicron				>40-60		Infection-naïve				5.16018	4.20666	0	3.12578	Negative
465	7113.3	1	3271.61	N protein negative	384	350	86	34	298	After third dose	342.626	Female	Naive will be infected omicron				<40	Overweight	Infection-naïve				3.51476	3.85207	0	2.53482	Negative
466	14746.7	87.5896	46253.4	N protein negative	386	357	65	29	321	After third dose	476.029	Female	Naive				<40	Overweight	Infection-naïve				4.66514	4.1687	1.94245	2.67763	Negative
467	3167.76	1	3845.73	N protein negative	210	178	-131	32	341	Before third dose	1065.62	Female	Naive				<40	Normal	Infection-naïve				3.58498	3.50075	0	3.0276	Negative
467	25576.7	1436.13	128823	N protein negative	370	338	29	32	341	After third dose	2166.58	Female	Naive				<40	Normal	Infection-naïve				5.10999	4.40784	3.15719	3.33578	Positive
468	5202.5	39.8047	32290.4	N protein negative	378	345	85	33	293	After third dose	74.7429	Female	Naive				>40-60	Normal	Infection-naïve				4.50907	3.71621	1.59993	1.87357	Negative
471	8558	56.0467	45478.4	N protein negative	398	369	102	29	296	After third dose	1113.93	Female	Naive will be infected omicron				>40-60	Normal	Infection-naïve				4.65781	3.93237	1.74855	3.04686	Negative
473	21999	1	46680.6	N protein negative	369	340	91	29	278	After third dose	1481.41	Female	Naive				<40	Overweight	Infection-naïve				4.66914	4.3424	0	3.17068	Negative
477	6849.97	1	41101.8	N protein negative	376	348	90	28	286	After third dose	2021.06	Female	Naive will be infected omicron				<40	Normal	Infection-naïve				4.61386	3.83569	0	3.30558	Negative
479	16115.3	1	83394.6	N protein negative	376	339	83	37	293	After third dose	3330.15	Female	Naive will be infected omicron				>60	Overweight	Infection-naïve				4.92114	4.20724	0	3.52246	Negative
480	4355.68	1	14831.3	N protein negative	393	360	100	33	293	After third dose	1500.22	Male	Naive will be infected omicron				>40-60	Overweight	Infection-naïve				4.17118	3.63906	0	3.17615	Negative
484	9856.63	1	41235.3	N protein negative	379	346	78	33	301	After third dose	1946.27	Female	Naive will be infected omicron				<40	Normal	Infection-naïve				4.61527	3.99373	0	3.2892	Negative
485	4029.76	173.991	12026.1	N protein negative	380	349	70	31	310	After third dose	357.277	Female	Naive will be infected omicron				>60		Infection-naïve				4.08012	3.60528	2.24053	2.55301	Positive
486	8055.45	1	30658.9	N protein negative	364	335	76	29	288	After third dose	2009.41	Female	Naive will be infected omicron				>40-60	Normal	Infection-naïve				4.48656	3.90609	0	3.30307	Negative
489	5586.26	1	24141	N protein negative	365	335	77	30	288	After third dose	536.661	Female	Naive will be infected omicron				>40-60	Overweight	Infection-naïve				4.38276	3.74712	0	2.7297	Negative
490	17645.3	1	90473.1	N protein negative	379	346	72	33	307	After third dose	992.796	Female	Naive				>40-60	Normal	Infection-naïve				4.95652	4.24663	0	2.99686	Negative
491	7842.19	667.158	18613.4	N protein negative	368	339	81	29	287	After third dose	78.9972	Female	Naive will be infected omicron				>40-60	Obese	Infection-naïve				4.26983	3.89444	2.82423	1.89761	Positive
497	15657.9	485.196	92151.1	N protein negative	383	353	89	30	294	After third dose	848.612	Female	Naive				>40-60	Normal	Infection-naïve				4.9645	4.19473	2.68592	2.92871	Positive
506	38135.3	114.931	250395	N protein negative	376	346	74	30	302	After third dose	1617.58	Female	Naive				>60	Normal	Infection-naïve				5.39863	4.58133	2.06044	3.20887	Positive
509	11710.9	23.1021	84454.4	N protein negative	373	342	82	31	291	After third dose	772.125	Female	Naive				<40	Normal	Infection-naïve				4.92662	4.06859	1.36365	2.88769	Negative
511	36164.4	190.879	171603	N protein negative	391	358	97	33	294	After third dose	11374.9	Female	Naive will be infected omicron				<40	Normal	Infection-naïve				5.23452	4.55828	2.28076	4.05595	Positive
512	27929.6	1	221768	N protein negative	363	338	114	25	249	After third dose	12720.3	Female	Naive will be infected omicron				>60	Obese	Infection-naïve				5.3459	4.44606	0	4.1045	Negative
514	26257.8	1	127729	N protein negative	376	343	84	33	292	After third dose	1642.45	Female	Naive will be infected omicron				<40	Normal	Infection-naïve				5.10629	4.41926	0	3.21549	Negative
516	10048	1	92446.6	N protein negative	384	354	90	30	294	After third dose	172.353	Male	Naive will be infected omicron				>40-60	Normal	Infection-naïve				4.96589	4.00208	0	2.23642	Negative
519	16206	1	104864	N protein negative	400	370	98	30	302	After third dose	1966.36	Female	Naive				<40		Infection-naïve				5.02063	4.20968	0	3.29366	Negative
520	19296.8	1	33623.5	N protein negative	379	349	88	30	291	After third dose	161.66	Male	Naive will be infected omicron				>40-60	Normal	Infection-naïve				4.52664	4.28548	0	2.2086	Negative
522	120821	629.388		N protein negative	364	332	76	32	288	After third dose	2123.35	Female	Naive				>40-60	Obese	Infection-naïve					5.08214	2.79892	3.32702	Positive
523	18945.4	1	37732.6	N protein negative	385	355	82	30	303	After third dose	1335.31	Female	Naive				<40	Obese	Infection-naïve				4.57672	4.2775	0	3.12558	Negative
524	28720.1	278.41	208816	N protein negative	383	350	91	33	292	After third dose	2943.48	Female	Naive will be infected omicron				>60	Normal	Infection-naïve				5.31976	4.45819	2.44468	3.46886	Positive
526	5816.53	1	33233.2	N protein negative	380	346	77	34	303	After third dose	523.354	Female	Naive				>40-60	Overweight	Infection-naïve				4.52157	3.76466	0	2.7188	Negative
527	19633.8	107.551	124133	N protein negative	380	349	84	31	296	After third dose	1157.1	Female	Naive				>40-60	Obese	Infection-naïve				5.09389	4.293	2.03161	3.06337	Positive
528	1412	1	2000000	N protein negative	224	193	-79	31	303	Before third dose	69.6046	Female	Naive will be infected omicron				>40-60	Normal	Infection-naïve				6.30103	3.14983	0	1.84264	Negative
528	18467	1	183572	N protein negative	392	361	89	31	303	After third dose	503.97	Female	Naive will be infected omicron				>40-60	Normal	Infection-naïve				5.26381	4.2664	0	2.7024	Negative
530	38788.9	827.266	171780	N protein negative	382	358	88	24	294	After third dose	312.795	Female	Naive				>60	Obese	Infection-naïve				5.23497	4.58871	2.91764	2.49526	Positive
531	2420.29	1	4778.59	N protein negative	225	193	-94	32	319	Before third dose	226.138	Female	Naive				>40-60	Obese	Infection-naïve				3.6793	3.38387	0	2.35437	Negative
531	88036.1	614.89	746607	N protein negative	401	369	82	32	319	After third dose	1979.02	Female	Naive				>40-60	Obese	Infection-naïve				5.87309	4.94466	2.7888	3.29645	Positive
532	12576.4	1	77343	N protein negative	379	345	82	34	297	After third dose	312.515	Male	Naive will be infected omicron				>40-60	Overweight	Infection-naïve				4.88842	4.09956	0	2.49487	Negative
533	23206.9	1	96215.5	N protein negative	363	335	83	28	280	After third dose	930.064	Female	Naive will be infected omicron				>40-60	Normal	Infection-naïve				4.98325	4.36562	0	2.96851	Negative
535	7666.26	1	33617.8	N protein negative	388	355	83	33	305	After third dose	501.675	Female	Naive will be infected omicron				<40	Overweight	Infection-naïve				4.52657	3.88458	0	2.70042	Negative
536	11096.7	1	66583.3	N protein negative	383	350	70	33	313	After third dose	902.955	Female	Naive will be infected omicron				<40	Normal	Infection-naïve				4.82337	4.04519	0	2.95567	Negative
541	4714.57	1	13493.3	N protein negative	379	345	97	34	282	After third dose	1240.16	Female	Naive will be infected omicron				>40-60	Overweight	Infection-naïve				4.13012	3.67344	0	3.09348	Negative
542	16372.3	201.523	158434	N protein negative	363	334	79	29	284	After third dose	4966.99	Female	Naive				>40-60	Overweight	Infection-naïve				5.19985	4.21411	2.30433	3.69609	Positive
544	43597.9	121.246	143224	N protein negative	379	348	79	31	300	After third dose	1048.29	Female	Naive will be infected omicron				>60	Overweight	Infection-naïve				5.15602	4.63947	2.08367	3.02048	Positive
546	7119.43	1	22788.8	N protein negative	377	346	88	31	289	After third dose	1186.8	Female	Naive				>40-60	Normal	Infection-naïve				4.35772	3.85245	0	3.07438	Negative
547	17353.7	66.6748	70252.2	N protein negative	363	341	81	22	282	After third dose	2646.7	Female	Naive will be infected omicron				>40-60	Overweight	Infection-naïve				4.84666	4.23939	1.82396	3.42271	Negative
550	8684.07	1	35460.1	N protein negative	384	354	81	30	303	After third dose	4252.89	Female	Naive will be infected omicron				<40	Normal	Infection-naïve				4.54974	3.93872	0	3.62868	Negative
555	8709.81	1	35023.1	N protein negative	367	346	80	21	287	After third dose	3186.86	Male	Naive will be infected omicron				<40	Normal	Infection-naïve				4.54435	3.94001	0	3.50336	Negative
556	44532.8	338.349	178952	N protein negative	397	368	95	29	302	After third dose	4251.55	Female	Naive				>60	Normal	Infection-naïve				5.25274	4.64868	2.52937	3.62855	Positive
558	28818.1	619.957	157519	N protein negative	398	365	75	33	323	After third dose	3455.92	Female	Naive				>40-60	Normal	Infection-naïve				5.19733	4.45967	2.79236	3.53856	Positive
559	14864.9	27.5819	43631.6	N protein negative	379	345	67	34	312	After third dose	4301.01	Female	Naive				<40	Normal	Infection-naïve				4.6398	4.17216	1.44062	3.63357	Negative
561	22660.6	337.135	215712	N protein negative	367	343	82	24	285	After third dose	3540.91	Female	Naive will be infected omicron				>40-60	Normal	Infection-naïve				5.33387	4.35527	2.5278	3.54911	Positive
563	13132.4	1	63725.1	N protein negative	372	341	85	31	287	After third dose	5164.8	Female	Naive				>60	Overweight	Infection-naïve				4.80431	4.11834	0	3.71305	Negative
566	20626.5	1	48628.4	N protein negative	399	368	54	31	345	After third dose	1187.11	Female	Naive will be infected omicron				<40	Normal	Infection-naïve				4.68689	4.31443	0	3.07449	Negative
567	6827.64	293.414	30451.8	N protein negative	379	346	70	33	309	After third dose	1	Female	Naive will be infected omicron				>60	Overweight	Infection-naïve				4.48361	3.83427	2.46748	0	Positive
569	877.965	1	1337.86	N protein negative	216	183	-79	33	295	Before third dose	1	Female	Naive will be infected omicron				>40-60	Overweight	Infection-naïve				3.12641	2.94348	0	0	Negative
569	3210.93	1	15373.4	N protein negative	397	364	102	33	295	After third dose	2.64842	Female	Naive will be infected omicron				>40-60	Overweight	Infection-naïve				4.18677	3.50663	0	0.422987	Negative
570	12887.2	18.9996	56966.4	N protein negative	391	361	132	30	259	After third dose	2986.44	Female	Naive				>40-60	Overweight	Infection-naïve				4.75562	4.11016	1.27874	3.47515	Negative
572	70579.7	155.668		N protein negative	385	352	86	33	299	After third dose	13788.2	Male	Naive will be infected omicron				>40-60	Overweight	Infection-naïve					4.84868	2.1922	4.13951	Positive
573	6669.88	1	32159	N protein negative	379	345	69	34	310	After third dose	286.014	Female	Naive will be infected omicron				>40-60	Obese	Infection-naïve				4.5073	3.82412	0	2.45639	Negative
574	19332.4	7.00851	99284.2	N protein negative	385	354	84	31	301	After third dose	3024.58	Female	Naive				<40	Normal	Infection-naïve				4.99688	4.28629	0.845626	3.48066	Negative
575	9436.53	1	29184.5	N protein negative	399	369	95	30	304	After third dose	3726.29	Female	Naive				>40-60	Normal	Infection-naïve				4.46515	3.97481	0	3.57128	Negative
577	32117.3	1	122640	N protein negative	363	334	76	29	287	After third dose	2288.09	Female	Naive will be infected omicron				>60	Obese	Infection-naïve				5.08863	4.50674	0	3.35947	Negative
581	4171.09	1	18813.1	N protein negative	379	345	84	34	295	After third dose	1127.25	Female	Naive will be infected omicron				<40	Overweight	Infection-naïve				4.27446	3.62025	0	3.05202	Negative
582	324.283	1	677.733	N protein negative	224	194	-71	30	295	Before third dose	32.49	Male	Naive				>40-60	Overweight	Infection-naïve				2.83106	2.51092	0	1.51175	Negative
582	12372.6	169.921	44426.8	N protein negative	379	349	84	30	295	After third dose	136.196	Male	Naive				>40-60	Overweight	Infection-naïve				4.64764	4.09246	2.23025	2.13416	Positive
584	10033.5	32.8327	278.662	N protein negative	201	172	-77	29	278	Before third dose	2825.57	Female	Naive will be infected omicron				>40-60	Overweight	Infection-naïve				2.44508	4.00145	1.51631	3.45111	Negative
584	18324.3	588.215	38385.7	N protein negative	377	348	99	29	278	After third dose	2198.36	Female	Naive will be infected omicron				>40-60	Overweight	Infection-naïve				4.58417	4.26303	2.76954	3.3421	Positive
585	13305.1	7.72414	62858.1	N protein negative	389	356	90	33	299	After third dose	2160.09	Female	Naive will be infected omicron				>40-60	Normal	Infection-naïve				4.79836	4.12402	0.88785	3.33447	Negative
586	7457.57	1	20041.6	N protein negative	377	345	97	32	280	After third dose	1697.95	Female	Naive will be infected omicron				>40-60	Normal	Infection-naïve				4.30193	3.8726	0	3.22992	Negative
588	12062.6	1380.57	26127.2	N protein negative	384	356	100	28	284	After third dose	1056.25	Male	Naive will be infected omicron				>60	Normal	Infection-naïve				4.41709	4.08144	3.14006	3.02377	Positive
589	569.297	1	1309.52	N protein negative	212	181	-85	31	297	Before third dose	27343.7	Female	Naive				>60	Obese	Infection-naïve				3.11711	2.75534	0	4.43686	Negative
589	19483.2	1	30114.9	N protein negative	380	349	83	31	297	After third dose	22564.5	Female	Naive				>60	Obese	Infection-naïve				4.47878	4.28966	0	4.35343	Negative
592	10618.3	1	38748.3	N protein negative	382	351	74	31	308	After third dose	7756.8	Female	Naive will be infected omicron				<40	Normal	Infection-naïve				4.58825	4.02605	0	3.88968	Negative
593	24146.9	1	85514.9	N protein negative	379	348	75	31	304	After third dose	589.028	Female	Naive				>60	Obese	Infection-naïve				4.93204	4.38286	0	2.77014	Negative
597	12680.4	372.178	973974	N protein negative	385	356	95	29	290	After third dose	196.798	Female	Naive				>60		Infection-naïve				5.98855	4.10313	2.57075	2.29402	Positive
600	29330.2	47.2779	64254.2	N protein negative	379	350	99	29	280	After third dose	5366.95	Male	Naive				>60	Normal	Infection-naïve				4.8079	4.46732	1.67466	3.72973	Negative
603	18808.1	218.245	84557.3	N protein negative	370	341	90	29	280	After third dose	1317.93	Female	Naive				>40-60	Obese	Infection-naïve				4.92715	4.27434	2.33894	3.11989	Positive
604	12096.8	1	34421.8	N protein negative	368	339	88	29	280	After third dose	1057.43	Female	Naive				<40	Obese	Infection-naïve				4.53683	4.08267	0	3.02425	Negative
606	13035.4	352.554	38608.8	N protein negative	383	361	81	22	302	After third dose	5208.09	Female	Naive				<40	Normal	Infection-naïve				4.58669	4.11513	2.54723	3.71668	Positive
607	14192.4	1	57765.9	N protein negative	380	349	107	31	273	After third dose	5673.42	Female	Naive will be infected omicron				>40-60	Normal	Infection-naïve				4.76167	4.15206	0	3.75385	Negative
614	256.208	1	667.345	N protein negative	215	185	-68	30	283	Before third dose	103.534	Male	Naive				>40-60	Normal	Infection-naïve				2.82435	2.40859	0	2.01508	Negative
614	3516.23	173.179	9495.77	N protein negative	372	342	89	30	283	After third dose	259.933	Male	Naive				>40-60	Normal	Infection-naïve				3.97753	3.54608	2.2385	2.41486	Positive
615	28825.3	2756.01	85382.2	N protein negative	383	353	87	30	296	After third dose	3238.49	Female	Naive will be infected omicron				>40-60	Obese	Infection-naïve				4.93137	4.45977	3.44028	3.51034	Positive
617	1984.21	1	1093.07	N protein negative	216	186	-79	30	295	Before third dose	360.228	Female	Naive will be infected omicron				>60	Normal	Infection-naïve				3.03865	3.29759	0	2.55658	Negative
617	28590	1	23538.1	N protein negative	393	363	98	30	295	After third dose	2009.75	Female	Naive will be infected omicron				>60	Normal	Infection-naïve				4.37177	4.45621	0	3.30314	Negative
618	5798.82	57.1432	21775.5	N protein negative	382	350	79	32	303	After third dose	1228.12	Male	Naive will be infected omicron				>40-60	Normal	Infection-naïve				4.33797	3.76334	1.75696	3.08924	Negative
619	12383.3	1	42976.6	N protein negative	368	340	87	28	281	After third dose	1802.87	Female	Naive will be infected omicron				>40-60	Normal	Infection-naïve				4.63323	4.09284	0	3.25596	Negative
622	6700.28	111.364	51066.6	N protein negative	381	350	85	31	296	After third dose	597.934	Female	Naive				>60	Normal	Infection-naïve				4.70814	3.82609	2.04674	2.77665	Positive
624	17745.5	190.86	61376.9	N protein negative	386	353	85	33	301	After third dose	188.271	Female	Naive will be infected omicron				<40	Normal	Infection-naïve				4.788	4.24909	2.28071	2.27478	Positive
625	65822.3	1819.41	694701	N protein negative	386	353	84	33	302	After third dose	2041.21	Female	Naive				>60	Normal	Infection-naïve				5.8418	4.81837	3.25993	3.30989	Positive
626	42859.7	1377.59	271961	N protein negative	372	342	79	30	293	After third dose	3115.44	Female	Naive				>60	Normal	Infection-naïve				5.43451	4.63205	3.13912	3.49352	Positive
627	2184.81	1	3660.76	N protein negative	201	171	-79	30	280	Before third dose	793.883	Female	Naive				>40-60	Overweight	Infection-naïve				3.56357	3.33941	0	2.89976	Negative
627	7920.18	119.313	22254	N protein negative	372	342	92	30	280	After third dose	1270.86	Female	Naive				>40-60	Overweight	Infection-naïve				4.34741	3.89874	2.07669	3.1041	Positive
628	4452.88	1	29131.5	N protein negative	371	348	69	23	302	After third dose	693.553	Female	Naive				>40-60	Normal	Infection-naïve				4.46436	3.64864	0	2.84108	Negative
631	10692.6	1	43085.1	N protein negative	363	334	41	29	322	After third dose	995.254	Female	Naive will be infected omicron				<40	Normal	Infection-naïve				4.63433	4.02908	0	2.99793	Negative
632	13252.7	1	97659.7	N protein negative	379	349	76	30	303	After third dose	4026.45	Female	Naive will be infected omicron				>60	Obese	Infection-naïve				4.98972	4.12231	0	3.60492	Negative
633	46725.2	201.371	299063	N protein negative	379	346	84	33	295	After third dose	1176.73	Female	Naive				>60	Normal	Infection-naïve				5.47576	4.66955	2.304	3.07068	Positive
634	3330.72	1	9667.22	N protein negative	389	357	89	32	300	After third dose	284.472	Female	Naive will be infected omicron				>40-60	Overweight	Infection-naïve				3.9853	3.52254	0	2.45404	Negative
639	7231.24	1	29042.4	N protein negative	386	350	90	36	296	After third dose	958.246	Female	Naive will be infected omicron				>60	Normal	Infection-naïve				4.46303	3.85921	0	2.98148	Negative
641	13374.5	1	47400.8	N protein negative	399	366	99	33	300	After third dose	781.172	Female	Naive				>40-60	Overweight	Infection-naïve				4.67579	4.12628	0	2.89275	Negative
642	21336.3	316.797	55635.7	N protein negative	369	340	81	29	288	After third dose	445.775	Male	Naive				>60	Overweight	Infection-naïve				4.74535	4.32912	2.50078	2.64912	Positive
643	1118.31	1	3069.68	N protein negative	207	178	-87	29	294	Before third dose	724.974	Female	Naive				>40-60	Normal	Infection-naïve				3.48709	3.04856	0	2.86032	Negative
643	7553.55	1	61337.2	N protein negative	371	342	77	29	294	After third dose	1911.55	Female	Naive				>40-60	Normal	Infection-naïve				4.78772	3.87815	0	3.28138	Negative
645	785.258	32.4397	12459.9	N protein negative	223	193	-77	30	300	Before third dose	385.012	Female	Naive will be infected omicron				<40	Normal	Infection-naïve				4.09552	2.89501	1.51108	2.58547	Negative
645	5363.11	156.376	11346.9	N protein negative	398	368	98	30	300	After third dose	734.282	Female	Naive will be infected omicron				<40	Normal	Infection-naïve				4.05488	3.72942	2.19417	2.86586	Positive
646	641.478	1	1925.06	N protein negative	202	178	-76	24	278	Before third dose	33.438	Female	Naive will be infected omicron				>60	Overweight	Infection-naïve				3.28444	2.80718	0	1.52424	Negative
646	4599.37	1	15736.5	N protein negative	363	339	85	24	278	After third dose	807.721	Female	Naive will be infected omicron				>60	Overweight	Infection-naïve				4.19691	3.6627	0	2.90726	Negative
648	37445.6	33.2002	271543	N protein negative	363	339	80	24	283	After third dose	3474.73	Female	Naive				>60	Normal	Infection-naïve				5.43384	4.5734	1.52114	3.54092	Negative
650	2284.98	1	6231.29	N protein negative	223	193	-77	30	300	Before third dose	2760.95	Female	Naive				>40-60	Normal	Infection-naïve				3.79458	3.35888	0	3.44106	Negative
650	52894.3	123.067	492624	N protein negative	380	350	80	30	300	After third dose	5201	Female	Naive				>40-60	Normal	Infection-naïve				5.69252	4.72341	2.09014	3.71609	Positive
651	7950.78	58.4942	27881.4	N protein negative	409	376	111	33	298	After third dose	2737.55	Female	Naive				>60	Overweight	Infection-naïve				4.44531	3.90041	1.76711	3.43736	Negative
652	892.863	1	3018.37	N protein negative	207	178	-81	29	288	Before third dose	3001.87	Female	Naive will be infected omicron				>40-60	Overweight	Infection-naïve				3.47977	2.95079	0	3.47739	Negative
652	31413.3	994.566	42009.2	N protein negative	363	334	75	29	288	After third dose	3481.58	Female	Naive will be infected omicron				>40-60	Overweight	Infection-naïve				4.62334	4.49711	2.99763	3.54178	Positive
653	186756	2665.9	821556	N protein negative	393	360	130	33	263	After third dose	5955.48	Male	Naive				>40-60	Normal	Infection-naïve				5.91464	5.27127	3.42584	3.77492	Positive
655	13364.1	1	79627.5	N protein negative	379	348	78	31	301	After third dose	364.277	Male	Naive will be infected omicron				>40-60	Normal	Infection-naïve				4.90106	4.12594	0	2.56143	Negative
659	14121.4	19.9462	73769.9	N protein negative	378	348	75	30	303	After third dose	106.49	Female	Naive				>40-60	Normal	Infection-naïve				4.86788	4.14988	1.29986	2.02731	Negative
662	9368.03	1	19911.8	N protein negative	379	345	78	34	301	After third dose	218.487	Female	Naive will be infected omicron				>40-60	Overweight	Infection-naïve				4.29911	3.97165	0	2.33943	Negative
663	4847.75	1	832.412	N protein negative	208	179	-79	29	287	Before third dose	790.476	Female	Naive will be infected omicron				>40-60	Overweight	Infection-naïve				2.92034	3.68554	0	2.89789	Negative
663	24659.3	176.42	186897	N protein negative	363	334	76	29	287	After third dose	2754.46	Female	Naive will be infected omicron				>40-60	Overweight	Infection-naïve				5.2716	4.39198	2.24655	3.44004	Positive
664	3738.25	1	9198.03	N protein negative	386	353	88	33	298	After third dose	228.033	Female	Naive will be infected omicron				<40	Normal	Infection-naïve				3.96369	3.57267	0	2.358	Negative
666	9538.39	1	83933	N protein negative	378	347	88	31	290	After third dose	549.793	Female	Naive will be infected omicron				>40-60	Overweight	Infection-naïve				4.92393	3.97948	0	2.7402	Negative
667	10659.7	74.1249	64424.1	N protein negative	382	349	83	33	299	After third dose	436.168	Female	Naive				<40	Normal	Infection-naïve				4.80905	4.02774	1.86996	2.63965	Negative
668	1787.02	1	8438.91	N protein negative	202	172	-84	30	286	Before third dose	314.958	Female	Naive				>60	Overweight	Infection-naïve				3.92629	3.25213	0	2.49825	Negative
668	13313.2	1	28877.2	N protein negative	364	334	78	30	286	After third dose	413.532	Female	Naive				>60	Overweight	Infection-naïve				4.46056	4.12428	0	2.61651	Negative
670	3833.92	650.015	167549	N protein negative	367	339	82	28	285	After third dose	1170.75	Female	Naive				>40-60	Normal	Infection-naïve				5.22414	3.58364	2.81292	3.06846	Positive
671	8718.34	2774.88	33614.6	N protein negative	368	339	74	29	294	After third dose	2093.61	Female	Naive				>40-60	Normal	Infection-naïve				4.52653	3.94043	3.44324	3.3209	Positive
672	2160.85	1	4116.42	N protein negative	216	183	-86	33	302	Before third dose	120.996	Female	Naive will be infected omicron				>40-60		Infection-naïve				3.61452	3.33462	0	2.08277	Negative
672	7127.09	1	39660.1	N protein negative	399	366	97	33	302	After third dose	351.374	Female	Naive will be infected omicron				>40-60		Infection-naïve				4.59835	3.85291	0	2.54577	Negative
673	5572.88	1	17253.7	N protein negative	377	346	91	31	286	After third dose	338.741	Female	Naive				>40-60	Overweight	Infection-naïve				4.23688	3.74608	0	2.52987	Negative
675	17146.4	1	56826.9	N protein negative	380	346	89	34	291	After third dose	306.904	Female	Naive will be infected omicron				>40-60	Normal	Infection-naïve				4.75455	4.23417	0	2.487	Negative
676	24830.2	27.7099	85486.3	N protein negative	378	345	71	33	307	After third dose	2395.98	Male	Naive will be infected omicron				<40	Normal	Infection-naïve				4.9319	4.39498	1.44263	3.37948	Negative
677	7162.24	1	24681.2	N protein negative	378	349	85	29	293	After third dose	700.836	Male	Naive will be infected omicron				<40	Normal	Infection-naïve				4.39237	3.85505	0	2.84562	Negative
679	10516.3	1	28395.2	N protein negative	363	332	69	31	294	After third dose	676.674	Female	Naive				<40	Normal	Infection-naïve				4.45325	4.02186	0	2.83038	Negative
680	11162.1	145.52	54268.6	N protein negative	387	353	86	34	301	After third dose	564.794	Female	Naive				>40-60	Overweight	Infection-naïve				4.73455	4.04775	2.16292	2.75189	Positive
681	590.831	1	730.585	N protein negative	210	179	-74	31	284	Before third dose	484.751	Female	Naive will be infected omicron				>60	Overweight	Infection-naïve				2.86367	2.77146	0	2.68552	Negative
681	6354.37	1	15660.4	N protein negative	373	342	89	31	284	After third dose	697.528	Female	Naive will be infected omicron				>60	Overweight	Infection-naïve				4.1948	3.80307	0	2.84356	Negative
682	6201.36	275.969	14271.5	N protein negative	403	372	104	31	299	After third dose	344.961	Male	Naive				>60	Overweight	Infection-naïve				4.15447	3.79249	2.44086	2.53777	Positive
684	31938.8	3105.57	113962	N protein negative	386	364	45	22	341	After third dose	8274.56	Female	Naive will be infected omicron				>40-60	Normal	Infection-naïve				5.05676	4.50432	3.49214	3.91774	Positive
685	14347.9	134.244	122763	N protein negative	369	348	60	21	309	After third dose	2263.7	Female	Naive				>40-60	Normal	Infection-naïve				5.08907	4.15679	2.12789	3.35482	Positive
686	19836	88.6186	61641.5	N protein negative	379	348	85	31	294	After third dose	1464.94	Female	Naive will be infected omicron				<40	Obese	Infection-naïve				4.78987	4.29745	1.94752	3.16582	Negative
691	43044.7	401.376	109149	N protein negative	391	361	90	30	301	After third dose	2188.13	Female	Naive				>60	Normal	Infection-naïve				5.03802	4.63392	2.60355	3.34007	Positive
696	959.115	1	4310.35	N protein negative	211	180	-93	31	304	Before third dose	657.673	Female	Naive				>40-60	Overweight	Infection-naïve				3.63451	2.98187	0	2.81801	Negative
696	8128.5	1	92060.4	N protein negative	394	363	90	31	304	After third dose	1367.01	Female	Naive				>40-60	Overweight	Infection-naïve				4.96407	3.91001	0	3.13577	Negative
699	2005.75	159.281	1556.62	N protein negative	211	185	-77	26	288	Before third dose	470.513	Male	Naive				>60		Infection-naïve				3.19218	3.30228	2.20216	2.67257	Positive
699	15994.8	157.365	50816.9	N protein negative	379	353	91	26	288	After third dose	1445.12	Male	Naive				>60		Infection-naïve				4.70601	4.20398	2.19691	3.1599	Positive
700	4334.73	57.8144	8301.12	N protein negative	363	342	79	21	284	After third dose	185.08	Female	Naive will be infected omicron				>60	Normal	Infection-naïve				3.91914	3.63696	1.76204	2.26736	Negative
702	18104.8	1	69119.5	N protein negative	384	361	61	23	323	After third dose	2066.24	Female	Naive will be infected omicron				>40-60	Overweight	Infection-naïve				4.8396	4.25779	0	3.31518	Negative
704	12801.6	1	59320.2	N protein negative	379	348	76	31	303	After third dose	379.683	Female	Naive will be infected omicron				>60	Normal	Infection-naïve				4.7732	4.10726	0	2.57942	Negative
705	10459.9	231.698	25610.5	N protein negative	371	341	85	30	286	After third dose	642.657	Female	Naive will be infected omicron				>60	Normal	Infection-naïve				4.40842	4.01953	2.36492	2.80798	Positive
706	331.503	1	272.997	N protein negative	208	183	-74	25	282	Before third dose	74.2514	Female	Naive				>40-60	Normal	Infection-naïve				2.43616	2.52049	0	1.8707	Negative
706	5881.19	1	10117.2	N protein negative	376	351	94	25	282	After third dose	538.396	Female	Naive				>40-60	Normal	Infection-naïve				4.00506	3.76947	0	2.7311	Negative
707	33181.1	1	524424	N protein negative	370	340	68	30	302	After third dose	3090.86	Female	Naive				>40-60	Normal	Infection-naïve				5.71968	4.52089	0	3.49008	Negative
709	14816.4	1	62915.5	N protein negative	380	350	76	30	304	After third dose	1157.06	Female	Naive will be infected omicron				>40-60	Overweight	Infection-naïve				4.79876	4.17074	0	3.06336	Negative
712	17244.4	1	40747.7	N protein negative	375	346	95	29	280	After third dose	1151.13	Female	Naive				>40-60	Normal	Infection-naïve				4.6101	4.23665	0	3.06112	Negative
713	9117.37	1	25621.9	N protein negative	386	354	89	32	297	After third dose	620.127	Female	Naive will be infected omicron				>40-60	Normal	Infection-naïve				4.40861	3.95987	0	2.79248	Negative
715	11865	1	162248	N protein negative	363	334	84	29	279	After third dose	394.138	Female	Naive will be infected omicron				>40-60	Overweight	Infection-naïve				5.21018	4.07427	0	2.59565	Negative
716	9726.01	398.677	46077.4	N protein negative	378	345	78	33	300	After third dose	2438.84	Female	Naive				>40-60		Infection-naïve				4.66349	3.98793	2.60062	3.38718	Positive
717	1867.83	1	3884.82	N protein negative	226	195	-123	31	349	Before third dose	1131.21	Female	Naive				>40-60	Normal	Infection-naïve				3.58937	3.27134	0	3.05354	Negative
717	52967.7	1	122431	N protein negative	400	369	51	31	349	After third dose	5027.93	Female	Naive				>40-60	Normal	Infection-naïve				5.08789	4.72401	0	3.70139	Negative
727	27834.8	1	243827	N protein negative	364	338	69	26	295	After third dose	433.21	Female	Naive				>40-60	Normal	Infection-naïve				5.38708	4.44459	0	2.6367	Negative
728	8823.09	103.865	71636.8	N protein negative	393	360	100	33	293	After third dose	689.462	Female	Naive				>40-60	Normal	Infection-naïve				4.85514	3.94562	2.01647	2.83851	Positive
[truncated: 342 more rows]

## Sheet: Figure 6b
id	AU_IgG	AU_IgA	AU_Neut	N_protein	Days_from_1st_vac	Days_from_2nd_vac	Days_from_3rd_vac	Days_bw_vac1_2	days_bw_vac1_3	Group	T_cell	Sex	Infection_status	Reinfected_when	Variant_reinfection	infected_when	Age_groups	BMI_groups	Variant_infection	Days_from_last_infection	Last_infection_3rd_dose	Last_infection_2nd_dose	log.Neut_AU	log.AU_IgG	log.AU_IgA	log.T_cell	IgA_binary
[truncated: 145 more rows]

[truncated: 11 more sheets: Figure 6c, Figure 6d-e, Figure 6f-g, Figure 7, Figure 8, Figure 9, Sup Fig1-3 1st part, Sup Fig1-3 2nd part, Sup Fig 5-8, Sup Fig 9-12, Sup Fig 13-16]
