# Supplementary material for: Previous immunity shapes immune responses to SARS-CoV-2 booster vaccination and Omicron breakthrough infection risk
Source: Nat Commun. 2023 Sep 12;14:5624. doi: 10.1038/s41467-023-41342-2 (PMC10497567; doi:10.1038/s41467-023-41342-2)
Supplement: Supplementary file 4 — Source Data [file 41467_2023_41342_MOESM4_ESM.zip › Source_data_tables.xlsx]

## Sheet: Data description
	Source data description			Note from the authors:
	Table number	Excel Sheet		All the different datasets presented in this Excel file are derived from the main dataset ()
	Supplementary Table 2	Sup Table 2		The specific datasets used in each table can be obtained using the main dataset and the R code ()
	Supplementary Table 3	Sup Table 3		IgG, neutralizing antibody and IFN-γ data are reported as log10 values. Values reported in the manuscript were backtransformed
	Supplementary Table 4	Sup Table 4		IgA data are reported in a range from 0 to 1. Values reported in the manuscript are transformed to %
	Supplementary Table 5	Sup Table 5
	Supplementary Table 6	Sup Table 6		Raw data used to generate Supplementary Table 18 can be found in the Figures raw data file (Source_data_figures.xlsx)
	Supplementary Table 7	Sup Table 7
	Supplementary Table 8	Sup Table 8
	Supplementary Table 9	Sup Table 9
	Supplementary Table 10	Sup Table 10
	Supplementary Table 11	Sup Table 11
	Supplementary Table 12	Sup Table 12
	Supplementary Table 13	Sup Table 13
	Supplementary Table 14	Sup Table 14
	Supplementary Table 15	Sup Table 15
	Supplementary Table 16	Sup Table 16
	Supplementary Table 17	Sup Table 17

## Sheet: Sup Table 2
	id	Days_from_1st_vac	Variant_infection	Age_groups	Sex	predicted	conf.low	conf.high	std.error
1	new	0	Infection-naïve	<40	Female	0.294409	0.248524	0.346328	0.0250222
2	new	1	Infection-naïve	<40	Female	0.37833	0.323046	0.44032	0.0298882
3	new	2	Infection-naïve	<40	Female	0.480486	0.414558	0.554131	0.0354936
4	new	3	Infection-naïve	<40	Female	0.602057	0.523284	0.688476	0.0418094
5	new	4	Infection-naïve	<40	Female	0.743068	0.650287	0.843237	0.0486621
6	new	5	Infection-naïve	<40	Female	0.902064	0.795223	1.01596	0.0556903
7	new	6	Infection-naïve	<40	Female	1.07601	0.955377	1.20123	0.0623565
8	new	7	Infection-naïve	<40	Female	1.26047	1.12724	1.3966	0.0680347
9	new	8	Infection-naïve	<40	Female	1.45017	1.30749	1.59337	0.0721499
10	new	9	Infection-naïve	<40	Female	1.63963	1.49085	1.78561	0.0743181
11	new	10	Infection-naïve	<40	Female	1.82392	1.67283	1.96907	0.0744297
12	new	11	Infection-naïve	<40	Female	1.99913	1.85135	2.13838	0.0726522
13	new	12	Infection-naïve	<40	Female	2.16265	2.02038	2.29285	0.0693624
14	new	13	Infection-naïve	<40	Female	2.31312	2.17919	2.43346	0.0650468
15	new	14	Infection-naïve	<40	Female	2.45026	2.32595	2.5616	0.0602057
16	new	15	Infection-naïve	<40	Female	2.57456	2.46048	2.67614	0.0552837
17	new	16	Infection-naïve	<40	Female	2.68699	2.58332	2.78085	0.0506314
18	new	17	Infection-naïve	<40	Female	2.78878	2.69443	2.87594	0.0464918
19	new	18	Infection-naïve	<40	Female	2.88124	2.7945	2.96258	0.0430045
20	new	19	Infection-naïve	<40	Female	2.96559	2.88492	3.04152	0.0402174
21	new	20	Infection-naïve	<40	Female	3.04299	2.96705	3.11603	0.0381056
22	new	21	Infection-naïve	<40	Female	3.11441	3.04189	3.18516	0.0365932
23	new	22	Infection-naïve	<40	Female	3.18069	3.11023	3.24954	0.0355755
24	new	23	Infection-naïve	<40	Female	3.24252	3.17332	3.31047	0.0349396
25	new	24	Infection-naïve	<40	Female	3.30047	3.2327	3.36793	0.0345798
26	new	25	Infection-naïve	<40	Female	3.35505	3.28726	3.42244	0.0344083
27	new	26	Infection-naïve	<40	Female	3.40669	3.33926	3.47386	0.0343567
28	new	27	Infection-naïve	<40	Female	3.45574	3.38788	3.52283	0.0343735
29	new	28	Infection-naïve	<40	Female	3.50248	3.4349	3.56985	0.0344215
30	new	29	Infection-naïve	<40	Female	3.54714	3.47946	3.61482	0.0344749
31	new	30	Infection-naïve	<40	Female	3.58991	3.52225	3.65761	0.0345163
32	new	31	Infection-naïve	<40	Female	3.63094	3.56319	3.6987	0.0345345
33	new	32	Infection-naïve	<40	Female	3.67034	3.60277	3.73801	0.0345229
34	new	33	Infection-naïve	<40	Female	3.70822	3.64059	3.77574	0.0344782
35	new	34	Infection-naïve	<40	Female	3.74467	3.67744	3.81211	0.0343995
36	new	35	Infection-naïve	<40	Female	3.77976	3.71256	3.84704	0.0342877
37	new	36	Infection-naïve	<40	Female	3.81354	3.74669	3.88075	0.034145
38	new	37	Infection-naïve	<40	Female	3.84606	3.77936	3.91297	0.0339746
39	new	38	Infection-naïve	<40	Female	3.87738	3.81084	3.94368	0.0337804
40	new	39	Infection-naïve	<40	Female	3.90752	3.84107	3.9732	0.0335669
41	new	40	Infection-naïve	<40	Female	3.93653	3.87047	4.00179	0.0333392
42	new	41	Infection-naïve	<40	Female	3.96443	3.89877	4.02917	0.0331026
43	new	42	Infection-naïve	<40	Female	3.99125	3.92626	4.05542	0.0328626
44	new	43	Infection-naïve	<40	Female	4.01702	3.95213	4.08078	0.032625
45	new	44	Infection-naïve	<40	Female	4.04177	3.9772	4.10537	0.0323952
46	new	45	Infection-naïve	<40	Female	4.06552	4.00156	4.12874	0.0321791
47	new	46	Infection-naïve	<40	Female	4.0883	4.02441	4.15112	0.0319819
48	new	47	Infection-naïve	<40	Female	4.11012	4.04658	4.17251	0.0318089
49	new	48	Infection-naïve	<40	Female	4.13101	4.06784	4.19315	0.0316648
50	new	49	Infection-naïve	<40	Female	4.15098	4.0881	4.21262	0.0315537
51	new	50	Infection-naïve	<40	Female	4.17007	4.10752	4.23185	0.0314792
52	new	51	Infection-naïve	<40	Female	4.18829	4.12586	4.24987	0.0314442
53	new	52	Infection-naïve	<40	Female	4.20566	4.14362	4.26766	0.0314509
54	new	53	Infection-naïve	<40	Female	4.22221	4.16037	4.2837	0.0315003
55	new	54	Infection-naïve	<40	Female	4.23794	4.17557	4.29956	0.0315929
56	new	55	Infection-naïve	<40	Female	4.2529	4.19066	4.3145	0.0317281
57	new	56	Infection-naïve	<40	Female	4.26708	4.20444	4.32933	0.0319046
58	new	57	Infection-naïve	<40	Female	4.28052	4.21756	4.34345	0.0321199
59	new	58	Infection-naïve	<40	Female	4.29323	4.22985	4.35686	0.0323712
60	new	59	Infection-naïve	<40	Female	4.30524	4.2414	4.36943	0.0326548
61	new	60	Infection-naïve	<40	Female	4.31656	4.25219	4.38104	0.0329662
62	new	61	Infection-naïve	<40	Female	4.32721	4.26202	4.39242	0.0333006
63	new	62	Infection-naïve	<40	Female	4.33722	4.27141	4.40322	0.0336532
64	new	63	Infection-naïve	<40	Female	4.34658	4.27973	4.41301	0.0340197
65	new	64	Infection-naïve	<40	Female	4.35532	4.28773	4.42222	0.0343963
66	new	65	Infection-naïve	<40	Female	4.36344	4.2948	4.431	0.0347796
67	new	66	Infection-naïve	<40	Female	4.37095	4.30217	4.43918	0.0351667
68	new	67	Infection-naïve	<40	Female	4.37786	4.30834	4.44665	0.0355548
69	new	68	Infection-naïve	<40	Female	4.38416	4.31404	4.45372	0.0359414
70	new	69	Infection-naïve	<40	Female	4.38989	4.3192	4.46017	0.0363243
71	new	70	Infection-naïve	<40	Female	4.39503	4.32353	4.46633	0.0367015
72	new	71	Infection-naïve	<40	Female	4.39961	4.32723	4.47166	0.0370714
73	new	72	Infection-naïve	<40	Female	4.40363	4.33027	4.47628	0.0374325
74	new	73	Infection-naïve	<40	Female	4.40709	4.33293	4.48025	0.0377833
75	new	74	Infection-naïve	<40	Female	4.41001	4.33502	4.48389	0.0381227
76	new	75	Infection-naïve	<40	Female	4.4124	4.33664	4.48729	0.0384497
77	new	76	Infection-naïve	<40	Female	4.41426	4.33795	4.48978	0.0387634
78	new	77	Infection-naïve	<40	Female	4.4156	4.33863	4.4919	0.0390632
79	new	78	Infection-naïve	<40	Female	4.41643	4.33866	4.49345	0.0393483
80	new	79	Infection-naïve	<40	Female	4.41676	4.33843	4.49426	0.0396183
81	new	80	Infection-naïve	<40	Female	4.4166	4.33778	4.49467	0.0398726
82	new	81	Infection-naïve	<40	Female	4.41596	4.33691	4.49462	0.0401111
83	new	82	Infection-naïve	<40	Female	4.41484	4.33541	4.49397	0.0403334
84	new	83	Infection-naïve	<40	Female	4.41325	4.33353	4.49282	0.0405393
85	new	84	Infection-naïve	<40	Female	4.41121	4.33116	4.49112	0.0407287
86	new	85	Infection-naïve	<40	Female	4.40871	4.32822	4.48905	0.0409015
87	new	86	Infection-naïve	<40	Female	4.40578	4.32473	4.48622	0.0410578
88	new	87	Infection-naïve	<40	Female	4.40241	4.32106	4.48316	0.0411975
89	new	88	Infection-naïve	<40	Female	4.39862	4.31689	4.47936	0.0413207
90	new	89	Infection-naïve	<40	Female	4.39441	4.31249	4.47528	0.0414277
91	new	90	Infection-naïve	<40	Female	4.3898	4.30802	4.47112	0.0415184
92	new	91	Infection-naïve	<40	Female	4.38479	4.30295	4.46628	0.0415932
93	new	92	Infection-naïve	<40	Female	4.37938	4.29719	4.46122	0.0416523
94	new	93	Infection-naïve	<40	Female	4.3736	4.29161	4.45524	0.0416959
95	new	94	Infection-naïve	<40	Female	4.36745	4.28557	4.4494	0.0417242
96	new	95	Infection-naïve	<40	Female	4.36093	4.2791	4.443	0.0417377
97	new	96	Infection-naïve	<40	Female	4.35405	4.2723	4.43589	0.0417367
98	new	97	Infection-naïve	<40	Female	4.34683	4.26493	4.42888	0.0417214
99	new	98	Infection-naïve	<40	Female	4.33927	4.25746	4.42126	0.0416924
100	new	99	Infection-naïve	<40	Female	4.33137	4.24964	4.41323	0.0416499
101	new	100	Infection-naïve	<40	Female	4.32316	4.24166	4.40475	0.0415944
102	new	101	Infection-naïve	<40	Female	4.31464	4.23339	4.39595	0.0415264
103	new	102	Infection-naïve	<40	Female	4.30581	4.22436	4.38687	0.0414462
104	new	103	Infection-naïve	<40	Female	4.29668	4.21528	4.37753	0.0413544
105	new	104	Infection-naïve	<40	Female	4.28727	4.20602	4.3679	0.0412514
106	new	105	Infection-naïve	<40	Female	4.27757	4.19677	4.35794	0.0411377
107	new	106	Infection-naïve	<40	Female	4.26761	4.18704	4.34758	0.0410139
108	new	107	Infection-naïve	<40	Female	4.25739	4.17709	4.33745	0.0408803
109	new	108	Infection-naïve	<40	Female	4.24691	4.16689	4.32653	0.0407376
110	new	109	Infection-naïve	<40	Female	4.23619	4.15653	4.31505	0.0405862
111	new	110	Infection-naïve	<40	Female	4.22523	4.14598	4.30402	0.0404268
112	new	111	Infection-naïve	<40	Female	4.21404	4.13499	4.29225	0.0402598
113	new	112	Infection-naïve	<40	Female	4.20264	4.12361	4.28026	0.0400858
114	new	113	Infection-naïve	<40	Female	4.19102	4.11237	4.26845	0.0399054
115	new	114	Infection-naïve	<40	Female	4.1792	4.10072	4.25621	0.0397192
116	new	115	Infection-naïve	<40	Female	4.16719	4.08877	4.24365	0.0395277
117	new	116	Infection-naïve	<40	Female	4.15499	4.07706	4.23109	0.0393315
118	new	117	Infection-naïve	<40	Female	4.14262	4.06518	4.21829	0.0391311
119	new	118	Infection-naïve	<40	Female	4.13008	4.05327	4.20538	0.0389272
120	new	119	Infection-naïve	<40	Female	4.11738	4.04085	4.19217	0.0387203
121	new	120	Infection-naïve	<40	Female	4.10453	4.02883	4.17901	0.0385111
122	new	121	Infection-naïve	<40	Female	4.09154	4.0162	4.16562	0.0383001
123	new	122	Infection-naïve	<40	Female	4.07841	4.00365	4.15195	0.0380879
124	new	123	Infection-naïve	<40	Female	4.06516	3.99057	4.13858	0.037875
125	new	124	Infection-naïve	<40	Female	4.05179	3.97761	4.12499	0.0376621
126	new	125	Infection-naïve	<40	Female	4.03831	3.96438	4.11123	0.0374497
127	new	126	Infection-naïve	<40	Female	4.02474	3.95125	4.09741	0.0372384
128	new	127	Infection-naïve	<40	Female	4.01107	3.93791	4.08334	0.0370288
129	new	128	Infection-naïve	<40	Female	3.99732	3.92456	4.06956	0.0368213
130	new	129	Infection-naïve	<40	Female	3.9835	3.91117	4.05517	0.0366165
131	new	130	Infection-naïve	<40	Female	3.96961	3.89786	4.04104	0.036415
132	new	131	Infection-naïve	<40	Female	3.95566	3.88425	4.0266	0.0362173
133	new	132	Infection-naïve	<40	Female	3.94167	3.87038	4.0122	0.0360237
134	new	133	Infection-naïve	<40	Female	3.92763	3.85666	3.99784	0.035835
135	new	134	Infection-naïve	<40	Female	3.91356	3.8429	3.98327	0.0356513
136	new	135	Infection-naïve	<40	Female	3.89948	3.82917	3.96884	0.0354733
137	new	136	Infection-naïve	<40	Female	3.88537	3.81547	3.95418	0.0353013
138	new	137	Infection-naïve	<40	Female	3.87126	3.80158	3.93967	0.0351358
139	new	138	Infection-naïve	<40	Female	3.85716	3.78783	3.92512	0.034977
140	new	139	Infection-naïve	<40	Female	3.84306	3.77422	3.91118	0.0348253
141	new	140	Infection-naïve	<40	Female	3.82899	3.76035	3.89702	0.034681
142	new	141	Infection-naïve	<40	Female	3.81494	3.74637	3.88281	0.0345444
143	new	142	Infection-naïve	<40	Female	3.80093	3.73254	3.86867	0.0344157
144	new	143	Infection-naïve	<40	Female	3.78697	3.7192	3.85431	0.0342952
145	new	144	Infection-naïve	<40	Female	3.77306	3.70568	3.8401	0.034183
146	new	145	Infection-naïve	<40	Female	3.75921	3.692	3.82614	0.0340792
147	new	146	Infection-naïve	<40	Female	3.74544	3.67851	3.81236	0.033984
148	new	147	Infection-naïve	<40	Female	3.73174	3.66511	3.79824	0.0338974
149	new	148	Infection-naïve	<40	Female	3.71813	3.65159	3.78468	0.0338195
150	new	149	Infection-naïve	<40	Female	3.70462	3.63831	3.77109	0.0337503
151	new	150	Infection-naïve	<40	Female	3.69122	3.62489	3.75728	0.0336896
152	new	151	Infection-naïve	<40	Female	3.67792	3.61161	3.74391	0.0336376
153	new	152	Infection-naïve	<40	Female	3.66475	3.59879	3.73063	0.0335939
154	new	153	Infection-naïve	<40	Female	3.65172	3.58584	3.71735	0.0335585
155	new	154	Infection-naïve	<40	Female	3.63882	3.57305	3.70454	0.0335312
156	new	155	Infection-naïve	<40	Female	3.62606	3.56042	3.69167	0.0335119
157	new	156	Infection-naïve	<40	Female	3.61347	3.54794	3.67925	0.0335001
158	new	157	Infection-naïve	<40	Female	3.60104	3.53559	3.66666	0.0334958
159	new	158	Infection-naïve	<40	Female	3.58878	3.5232	3.65473	0.0334985
160	new	159	Infection-naïve	<40	Female	3.57671	3.51132	3.64284	0.033508
161	new	160	Infection-naïve	<40	Female	3.56482	3.49922	3.63096	0.0335238
162	new	161	Infection-naïve	<40	Female	3.55314	3.48788	3.61957	0.0335457
163	new	162	Infection-naïve	<40	Female	3.54166	3.47642	3.60841	0.0335733
164	new	163	Infection-naïve	<40	Female	3.5304	3.46467	3.59722	0.033606
165	new	164	Infection-naïve	<40	Female	3.51936	3.45359	3.58644	0.0336436
166	new	165	Infection-naïve	<40	Female	3.50856	3.4427	3.57574	0.0336856
167	new	166	Infection-naïve	<40	Female	3.498	3.43211	3.56542	0.0337314
168	new	167	Infection-naïve	<40	Female	3.48769	3.42169	3.55533	0.0337807
169	new	168	Infection-naïve	<40	Female	3.47764	3.41142	3.54535	0.0338331
170	new	169	Infection-naïve	<40	Female	3.46785	3.40131	3.53575	0.033888
171	new	170	Infection-naïve	<40	Female	3.45833	3.39179	3.52636	0.0339451
172	new	171	Infection-naïve	<40	Female	3.44907	3.38213	3.517	0.0340043
173	new	172	Infection-naïve	<40	Female	3.44008	3.37316	3.50817	0.0340653
174	new	173	Infection-naïve	<40	Female	3.43134	3.36468	3.49959	0.0341278
175	new	174	Infection-naïve	<40	Female	3.42286	3.35623	3.49127	0.0341918
176	new	175	Infection-naïve	<40	Female	3.41464	3.34794	3.48324	0.0342569
177	new	176	Infection-naïve	<40	Female	3.40667	3.34023	3.47547	0.0343232
178	new	177	Infection-naïve	<40	Female	3.39895	3.33241	3.46794	0.0343904
179	new	178	Infection-naïve	<40	Female	3.39148	3.32466	3.4605	0.0344584
180	new	179	Infection-naïve	<40	Female	3.38425	3.31738	3.45322	0.0345272
181	new	180	Infection-naïve	<40	Female	3.37727	3.31019	3.44659	0.0345967
182	new	181	Infection-naïve	<40	Female	3.37054	3.30331	3.43986	0.0346668
183	new	182	Infection-naïve	<40	Female	3.36405	3.29662	3.4334	0.0347374
184	new	183	Infection-naïve	<40	Female	3.35779	3.29036	3.42712	0.0348087
185	new	184	Infection-naïve	<40	Female	3.35177	3.28417	3.4213	0.0348804
186	new	185	Infection-naïve	<40	Female	3.34599	3.27826	3.41567	0.0349527
187	new	186	Infection-naïve	<40	Female	3.34044	3.2727	3.41044	0.0350255
188	new	187	Infection-naïve	<40	Female	3.33512	3.26709	3.40542	0.0350989
189	new	188	Infection-naïve	<40	Female	3.33003	3.26174	3.4	0.0351728
190	new	189	Infection-naïve	<40	Female	3.32517	3.25664	3.39507	0.0352474
191	new	190	Infection-naïve	<40	Female	3.32053	3.2517	3.39045	0.0353226
192	new	191	Infection-naïve	<40	Female	3.31612	3.24757	3.38591	0.0353986
193	new	192	Infection-naïve	<40	Female	3.31192	3.24327	3.38207	0.0354753
194	new	193	Infection-naïve	<40	Female	3.30795	3.23915	3.37816	0.0355529
195	new	194	Infection-naïve	<40	Female	3.30419	3.23491	3.37456	0.0356313
196	new	195	Infection-naïve	<40	Female	3.30065	3.23103	3.37124	0.0357108
197	new	196	Infection-naïve	<40	Female	3.29732	3.22728	3.36777	0.0357914
198	new	197	Infection-naïve	<40	Female	3.2942	3.22405	3.36482	0.0358731
199	new	198	Infection-naïve	<40	Female	3.29128	3.22099	3.36225	0.0359561
200	new	199	Infection-naïve	<40	Female	3.28858	3.21796	3.36015	0.0360404
201	new	200	Infection-naïve	<40	Female	3.28608	3.21512	3.35791	0.0361262
202	new	201	Infection-naïve	<40	Female	3.28378	3.21251	3.35567	0.0362135
203	new	202	Infection-naïve	<40	Female	3.28169	3.21027	3.35375	0.0363024
204	new	203	Infection-naïve	<40	Female	3.27979	3.20833	3.35196	0.0363931
205	new	204	Infection-naïve	<40	Female	3.27809	3.20648	3.35052	0.0364856
206	new	205	Infection-naïve	<40	Female	3.27658	3.20478	3.34927	0.0365801
207	new	206	Infection-naïve	<40	Female	3.27527	3.20302	3.34839	0.0366766
208	new	207	Infection-naïve	<40	Female	3.27414	3.20186	3.34737	0.0367752
209	new	208	Infection-naïve	<40	Female	3.27321	3.2008	3.34677	0.0368761
210	new	209	Infection-naïve	<40	Female	3.27246	3.19995	3.34601	0.0369793
211	new	210	Infection-naïve	<40	Female	3.2719	3.19944	3.34606	0.0370849
212	new	211	Infection-naïve	<40	Female	3.27151	3.19915	3.34573	0.037193
213	new	212	Infection-naïve	<40	Female	3.27131	3.19892	3.34581	0.0373037
214	new	213	Infection-naïve	<40	Female	3.27129	3.1983	3.34623	0.037417
215	new	214	Infection-naïve	<40	Female	3.27144	3.19796	3.34651	0.0375331
216	new	215	Infection-naïve	<40	Female	3.27177	3.19782	3.34684	0.037652
217	new	216	Infection-naïve	<40	Female	3.27227	3.19804	3.34756	0.0377738
218	new	217	Infection-naïve	<40	Female	3.27294	3.19827	3.34845	0.0378986
219	new	218	Infection-naïve	<40	Female	3.27378	3.19875	3.34968	0.0380263
220	new	219	Infection-naïve	<40	Female	3.27478	3.19929	3.35077	0.0381572
221	new	220	Infection-naïve	<40	Female	3.27595	3.20029	3.35241	0.0382911
222	new	221	Infection-naïve	<40	Female	3.27728	3.20122	3.35427	0.0384282
223	new	222	Infection-naïve	<40	Female	3.27878	3.20248	3.35577	0.0385684
224	new	223	Infection-naïve	<40	Female	3.28043	3.20391	3.35763	0.0387119
225	new	224	Infection-naïve	<40	Female	3.28223	3.20522	3.35982	0.0388586
226	new	225	Infection-naïve	<40	Female	3.28419	3.20667	3.36226	0.0390086
227	new	226	Infection-naïve	<40	Female	3.2863	3.20845	3.3645	0.0391618
228	new	227	Infection-naïve	<40	Female	3.28856	3.21036	3.36723	0.0393183
229	new	228	Infection-naïve	<40	Female	3.29097	3.21253	3.36963	0.039478
230	new	229	Infection-naïve	<40	Female	3.29353	3.21468	3.37269	0.039641
231	new	230	Infection-naïve	<40	Female	3.29623	3.21729	3.37567	0.0398073
232	new	231	Infection-naïve	<40	Female	3.29907	3.21999	3.37901	0.0399767
233	new	232	Infection-naïve	<40	Female	3.30205	3.2227	3.38255	0.0401494
234	new	233	Infection-naïve	<40	Female	3.30517	3.22546	3.38589	0.0403251
235	new	234	Infection-naïve	<40	Female	3.30843	3.22884	3.38911	0.040504
236	new	235	Infection-naïve	<40	Female	3.31182	3.23176	3.39278	0.0406859
237	new	236	Infection-naïve	<40	Female	3.31534	3.235	3.3968	0.0408708
238	new	237	Infection-naïve	<40	Female	3.31899	3.23809	3.40073	0.0410587
239	new	238	Infection-naïve	<40	Female	3.32277	3.24168	3.40475	0.0412493
240	new	239	Infection-naïve	<40	Female	3.32667	3.24526	3.40923	0.0414428
241	new	240	Infection-naïve	<40	Female	3.3307	3.24909	3.41351	0.041639
242	new	241	Infection-naïve	<40	Female	3.33485	3.2529	3.4178	0.0418377
243	new	242	Infection-naïve	<40	Female	3.33912	3.25693	3.4225	0.042039
244	new	243	Infection-naïve	<40	Female	3.34351	3.26095	3.42738	0.0422427
245	new	244	Infection-naïve	<40	Female	3.34801	3.26513	3.4322	0.0424487
246	new	245	Infection-naïve	<40	Female	3.35263	3.26948	3.43728	0.0426569
247	new	246	Infection-naïve	<40	Female	3.35736	3.27379	3.44224	0.0428672
248	new	247	Infection-naïve	<40	Female	3.3622	3.27818	3.44721	0.0430794
249	new	248	Infection-naïve	<40	Female	3.36714	3.28272	3.45267	0.0432934
250	new	249	Infection-naïve	<40	Female	3.37219	3.28736	3.45809	0.0435092
251	new	250	Infection-naïve	<40	Female	3.37735	3.29195	3.46374	0.0437265
252	new	251	Infection-naïve	<40	Female	3.3826	3.29703	3.46963	0.0439452
253	new	252	Infection-naïve	<40	Female	3.38796	3.3018	3.47542	0.0441651
254	new	253	Infection-naïve	<40	Female	3.39341	3.30656	3.48123	0.0443863
255	new	254	Infection-naïve	<40	Female	3.39896	3.31177	3.48755	0.0446083
256	new	255	Infection-naïve	<40	Female	3.4046	3.3169	3.49385	0.0448312
257	new	256	Infection-naïve	<40	Female	3.41033	3.32219	3.49986	0.0450547
258	new	257	Infection-naïve	<40	Female	3.41615	3.32725	3.5062	0.0452787
259	new	258	Infection-naïve	<40	Female	3.42206	3.33299	3.51239	0.0455031
260	new	259	Infection-naïve	<40	Female	3.42806	3.3383	3.51918	0.0457275
261	new	260	Infection-naïve	<40	Female	3.43414	3.34368	3.52541	0.045952
262	new	261	Infection-naïve	<40	Female	3.4403	3.34941	3.53227	0.0461763
263	new	262	Infection-naïve	<40	Female	3.44653	3.35511	3.53919	0.0464001
264	new	263	Infection-naïve	<40	Female	3.45285	3.36096	3.54578	0.0466235
265	new	264	Infection-naïve	<40	Female	3.45924	3.36704	3.55288	0.046846
266	new	265	Infection-naïve	<40	Female	3.4657	3.37321	3.5598	0.0470677
267	new	266	Infection-naïve	<40	Female	3.47224	3.37975	3.56651	0.0472882
268	new	267	Infection-naïve	<40	Female	3.47884	3.38603	3.57351	0.0475075
269	new	268	Infection-naïve	<40	Female	3.48551	3.39222	3.58051	0.0477252
270	new	269	Infection-naïve	<40	Female	3.49225	3.39844	3.58764	0.0479413
271	new	270	Infection-naïve	<40	Female	3.49905	3.4048	3.59467	0.0481555
272	new	271	Infection-naïve	<40	Female	3.50591	3.4113	3.60199	0.0483676
273	new	272	Infection-naïve	<40	Female	3.51283	3.41778	3.60932	0.0485775
274	new	273	Infection-naïve	<40	Female	3.51981	3.42415	3.61653	0.0487849
275	new	274	Infection-naïve	<40	Female	3.52684	3.43074	3.62411	0.0489896
276	new	275	Infection-naïve	<40	Female	3.53392	3.43711	3.63164	0.0491915
277	new	276	Infection-naïve	<40	Female	3.54106	3.44362	3.63926	0.0493904
278	new	277	Infection-naïve	<40	Female	3.54824	3.45026	3.64691	0.049586
279	new	278	Infection-naïve	<40	Female	3.55547	3.45709	3.65442	0.0497781
280	new	279	Infection-naïve	<40	Female	3.56275	3.46428	3.66206	0.0499666
281	new	280	Infection-naïve	<40	Female	3.57006	3.47116	3.6696	0.0501513
282	new	281	Infection-naïve	<40	Female	3.57742	3.4782	3.67721	0.0503319
283	new	282	Infection-naïve	<40	Female	3.58482	3.48517	3.68495	0.0505082
284	new	283	Infection-naïve	<40	Female	3.59226	3.49256	3.69262	0.0506801
285	new	284	Infection-naïve	<40	Female	3.59972	3.49999	3.70061	0.0508474
286	new	285	Infection-naïve	<40	Female	3.60723	3.50706	3.70834	0.0510098
287	new	286	Infection-naïve	<40	Female	3.61476	3.51416	3.71601	0.0511671
288	new	287	Infection-naïve	<40	Female	3.62232	3.52151	3.72374	0.0513192
289	new	288	Infection-naïve	<40	Female	3.62991	3.52892	3.73153	0.0514659
290	new	289	Infection-naïve	<40	Female	3.63752	3.53607	3.7393	0.0516069
291	new	290	Infection-naïve	<40	Female	3.64515	3.54358	3.74695	0.0517421
292	new	291	Infection-naïve	<40	Female	3.65281	3.55093	3.75493	0.0518712
293	new	292	Infection-naïve	<40	Female	3.66048	3.55853	3.76273	0.0519941
294	new	293	Infection-naïve	<40	Female	3.66817	3.56603	3.77065	0.0521106
295	new	294	Infection-naïve	<40	Female	3.67588	3.57346	3.77876	0.0522204
296	new	295	Infection-naïve	<40	Female	3.68359	3.58109	3.78672	0.0523234
297	new	296	Infection-naïve	<40	Female	3.69132	3.58856	3.79457	0.0524194
298	new	297	Infection-naïve	<40	Female	3.69906	3.59614	3.80227	0.0525082
299	new	298	Infection-naïve	<40	Female	3.7068	3.60372	3.81006	0.0525896
300	new	299	Infection-naïve	<40	Female	3.71455	3.61127	3.81776	0.0526634
301	new	300	Infection-naïve	<40	Female	3.7223	3.61901	3.82549	0.0527294
302	new	301	Infection-naïve	<40	Female	3.73005	3.62671	3.83326	0.0527875
303	new	302	Infection-naïve	<40	Female	3.73779	3.63443	3.84091	0.0528374
304	new	303	Infection-naïve	<40	Female	3.74554	3.64196	3.84876	0.052879
305	new	304	Infection-naïve	<40	Female	3.75327	3.64976	3.85675	0.052912
306	new	305	Infection-naïve	<40	Female	3.761	3.65716	3.86441	0.0529364
307	new	306	Infection-naïve	<40	Female	3.76872	3.6649	3.87208	0.0529518
308	new	307	Infection-naïve	<40	Female	3.77643	3.67273	3.87981	0.0529582
309	new	308	Infection-naïve	<40	Female	3.78413	3.68067	3.88747	0.0529554
310	new	309	Infection-naïve	<40	Female	3.79181	3.68839	3.89503	0.0529432
311	new	310	Infection-naïve	<40	Female	3.79947	3.69609	3.90277	0.0529214
312	new	311	Infection-naïve	<40	Female	3.80711	3.70373	3.91038	0.0528898
313	new	312	Infection-naïve	<40	Female	3.81473	3.71131	3.91792	0.0528483
314	new	313	Infection-naïve	<40	Female	3.82232	3.71918	3.92549	0.0527967
315	new	314	Infection-naïve	<40	Female	3.82989	3.72682	3.93298	0.0527349
316	new	315	Infection-naïve	<40	Female	3.83743	3.73456	3.94026	0.0526627
317	new	316	Infection-naïve	<40	Female	3.84494	3.74228	3.94771	0.0525799
318	new	317	Infection-naïve	<40	Female	3.85242	3.74986	3.95521	0.0524864
319	new	318	Infection-naïve	<40	Female	3.85986	3.75753	3.96261	0.0523821
320	new	319	Infection-naïve	<40	Female	3.86727	3.76516	3.96991	0.0522667
321	new	320	Infection-naïve	<40	Female	3.87464	3.77254	3.97707	0.0521402
322	new	321	Infection-naïve	<40	Female	3.88197	3.78017	3.98413	0.0520024
323	new	322	Infection-naïve	<40	Female	3.88926	3.78758	3.99115	0.0518532
324	new	323	Infection-naïve	<40	Female	3.8965	3.79506	3.99803	0.0516924
325	new	324	Infection-naïve	<40	Female	3.9037	3.80262	4.00491	0.05152
326	new	325	Infection-naïve	<40	Female	3.91085	3.81021	4.01177	0.0513357
327	new	326	Infection-naïve	<40	Female	3.91795	3.81714	4.01825	0.0511396
328	new	327	Infection-naïve	<40	Female	3.92499	3.82465	4.02481	0.0509314
329	new	328	Infection-naïve	<40	Female	3.93198	3.83207	4.03143	0.0507111
330	new	329	Infection-naïve	<40	Female	3.93892	3.83948	4.03777	0.0504786
331	new	330	Infection-naïve	<40	Female	3.9458	3.84684	4.04424	0.0502338
332	new	331	Infection-naïve	<40	Female	3.95261	3.85414	4.05065	0.0499767
333	new	332	Infection-naïve	<40	Female	3.95937	3.86125	4.05701	0.0497071
334	new	333	Infection-naïve	<40	Female	3.96606	3.86856	4.06319	0.049425
335	new	334	Infection-naïve	<40	Female	3.97268	3.87556	4.06922	0.0491303
336	new	335	Infection-naïve	<40	Female	3.97923	3.8826	4.07507	0.0488231
337	new	336	Infection-naïve	<40	Female	3.98572	3.88967	4.0811	0.0485032
338	new	337	Infection-naïve	<40	Female	3.99213	3.89684	4.08698	0.0481707
339	new	338	Infection-naïve	<40	Female	3.99847	3.90401	4.0926	0.0478256
340	new	339	Infection-naïve	<40	Female	4.00473	3.91101	4.09809	0.0474678
341	new	340	Infection-naïve	<40	Female	4.01091	3.91807	4.10347	0.0470974
342	new	341	Infection-naïve	<40	Female	4.01701	3.925	4.10869	0.0467145
343	new	342	Infection-naïve	<40	Female	4.02303	3.93193	4.11393	0.0463192
344	new	343	Infection-naïve	<40	Female	4.02896	3.93881	4.11905	0.0459114
345	new	344	Infection-naïve	<40	Female	4.03481	3.94571	4.12404	0.0454913
346	new	345	Infection-naïve	<40	Female	4.04057	3.95219	4.12881	0.0450592
347	new	346	Infection-naïve	<40	Female	4.04623	3.95846	4.13368	0.044615
348	new	347	Infection-naïve	<40	Female	4.05181	3.96484	4.13851	0.044159
349	new	348	Infection-naïve	<40	Female	4.05729	3.97126	4.14328	0.0436915
350	new	349	Infection-naïve	<40	Female	4.06267	3.97769	4.14775	0.0432126
351	new	350	Infection-naïve	<40	Female	4.06795	3.98402	4.1521	0.0427228
352	new	351	Infection-naïve	<40	Female	4.07314	3.99015	4.15657	0.0422223
353	new	352	Infection-naïve	<40	Female	4.07822	3.99639	4.16058	0.0417116
354	new	353	Infection-naïve	<40	Female	4.08319	4.00251	4.16448	0.041191
355	new	354	Infection-naïve	<40	Female	4.08806	4.0085	4.16842	0.0406611
356	new	355	Infection-naïve	<40	Female	4.09282	4.01411	4.17181	0.0401224
357	new	356	Infection-naïve	<40	Female	4.09747	4.01959	4.17523	0.0395757
358	new	357	Infection-naïve	<40	Female	4.102	4.02494	4.17862	0.0390215
359	new	358	Infection-naïve	<40	Female	4.10642	4.03038	4.18176	0.0384607
360	new	359	Infection-naïve	<40	Female	4.11072	4.03594	4.18488	0.0378943
361	new	360	Infection-naïve	<40	Female	4.11491	4.04152	4.1881	0.0373231
362	new	361	Infection-naïve	<40	Female	4.11897	4.04711	4.19096	0.0367483
363	new	362	Infection-naïve	<40	Female	4.12291	4.0521	4.19366	0.0361712
364	new	363	Infection-naïve	<40	Female	4.12672	4.05706	4.1964	0.035593
365	new	364	Infection-naïve	<40	Female	4.13041	4.06159	4.19875	0.0350155
366	new	365	Infection-naïve	<40	Female	4.13397	4.06631	4.20093	0.0344401
367	new	366	Infection-naïve	<40	Female	4.13739	4.07055	4.20343	0.0338689
368	new	367	Infection-naïve	<40	Female	4.14069	4.07476	4.20576	0.0333038
369	new	368	Infection-naïve	<40	Female	4.14384	4.07921	4.208	0.0327472
370	new	369	Infection-naïve	<40	Female	4.14686	4.08354	4.2104	0.0322016
371	new	370	Infection-naïve	<40	Female	4.14975	4.08755	4.21244	0.0316697
372	new	371	Infection-naïve	<40	Female	4.15249	4.09125	4.21442	0.0311545
373	new	372	Infection-naïve	<40	Female	4.15508	4.09527	4.21603	0.0306592
374	new	373	Infection-naïve	<40	Female	4.15753	4.09862	4.21761	0.0301874
375	new	374	Infection-naïve	<40	Female	4.15984	4.1016	4.219	0.0297428
376	new	375	Infection-naïve	<40	Female	4.16199	4.10412	4.2206	0.0293295
377	new	376	Infection-naïve	<40	Female	4.16399	4.10726	4.22163	0.0289516
378	new	377	Infection-naïve	<40	Female	4.16584	4.11008	4.22274	0.0286137
379	new	378	Infection-naïve	<40	Female	4.16753	4.11231	4.2236	0.0283203
380	new	379	Infection-naïve	<40	Female	4.16907	4.1145	4.22413	0.0280761
381	new	380	Infection-naïve	<40	Female	4.17045	4.11639	4.22498	0.0278858
382	new	381	Infection-naïve	<40	Female	4.17167	4.11805	4.2259	0.0277542
383	new	382	Infection-naïve	<40	Female	4.17273	4.11911	4.22675	0.0276857
384	new	383	Infection-naïve	<40	Female	4.17364	4.1197	4.22813	0.0276844
385	new	384	Infection-naïve	<40	Female	4.17441	4.12038	4.22897	0.0277539
386	new	385	Infection-naïve	<40	Female	4.17502	4.12091	4.22986	0.0278973
387	new	386	Infection-naïve	<40	Female	4.1755	4.12103	4.23067	0.0281168
388	new	387	Infection-naïve	<40	Female	4.17583	4.12107	4.2318	0.0284142
389	new	388	Infection-naïve	<40	Female	4.17602	4.1204	4.23289	0.0287905
390	new	389	Infection-naïve	<40	Female	4.17607	4.11936	4.23378	0.029246
391	new	390	Infection-naïve	<40	Female	4.17599	4.11814	4.23481	0.0297801
392	new	391	Infection-naïve	<40	Female	4.17577	4.11624	4.23603	0.0303919
393	new	392	Infection-naïve	<40	Female	4.17543	4.11462	4.23668	0.0310799
394	new	393	Infection-naïve	<40	Female	4.17496	4.11257	4.23853	0.0318419
395	new	394	Infection-naïve	<40	Female	4.17436	4.11018	4.23948	0.0326756
396	new	395	Infection-naïve	<40	Female	4.17364	4.10774	4.24073	0.0335783
397	new	396	Infection-naïve	<40	Female	4.17281	4.10489	4.24202	0.0345472
398	new	397	Infection-naïve	<40	Female	4.17185	4.10176	4.24318	0.0355793
399	new	398	Infection-naïve	<40	Female	4.17078	4.09879	4.24399	0.0366716
400	new	399	Infection-naïve	<40	Female	4.1696	4.09591	4.24528	0.0378211
401	new	400	Infection-naïve	<40	Female	4.16831	4.09207	4.24638	0.0390249
402	new	401	Infection-naïve	<40	Female	4.16691	4.0881	4.24733	0.04028
403	new	402	Infection-naïve	<40	Female	4.16541	4.08435	4.24843	0.0415838
404	new	403	Infection-naïve	<40	Female	4.1638	4.07969	4.24947	0.0429334
405	new	404	Infection-naïve	<40	Female	4.1621	4.07534	4.25048	0.0443266
406	new	405	Infection-naïve	<40	Female	4.16029	4.07035	4.25158	0.0457608
407	new	406	Infection-naïve	<40	Female	4.1584	4.06516	4.2527	0.0472337
408	new	407	Infection-naïve	<40	Female	4.15641	4.06015	4.2533	0.0487434
409	new	408	Infection-naïve	<40	Female	4.15433	4.05482	4.25457	0.0502877
410	new	409	Infection-naïve	<40	Female	4.15216	4.04917	4.2554	0.0518649
411	new	410	Infection-naïve	<40	Female	4.14991	4.04373	4.25648	0.0534731
412	new	411	Infection-naïve	<40	Female	4.14757	4.03807	4.25775	0.0551106
413	new	412	Infection-naïve	<40	Female	4.14516	4.03205	4.259	0.056776
414	new	413	Infection-naïve	<40	Female	4.14267	4.02675	4.25951	0.0584678
415	new	414	Infection-naïve	<40	Female	4.1401	4.02022	4.25991	0.0601846
416	new	415	Infection-naïve	<40	Female	4.13747	4.01367	4.26085	0.0619251
417	new	416	Infection-naïve	<40	Female	4.13476	4.00744	4.26119	0.063688
418	new	417	Infection-naïve	<40	Female	4.13198	4.00102	4.26158	0.0654723
419	new	418	Infection-naïve	<40	Female	4.12914	3.99453	4.26237	0.0672767
420	new	419	Infection-naïve	<40	Female	4.12624	3.98785	4.2634	0.0691003
421	new	420	Infection-naïve	<40	Female	4.12328	3.98104	4.26425	0.0709421
422	new	421	Infection-naïve	<40	Female	4.12026	3.97429	4.26471	0.0728012
423	new	422	Infection-naïve	<40	Female	4.11718	3.96746	4.26516	0.0746765
424	new	423	Infection-naïve	<40	Female	4.11406	3.96054	4.26539	0.0765673
425	new	424	Infection-naïve	<40	Female	4.11088	3.95352	4.26581	0.0784728
426	new	425	Infection-naïve	<40	Female	4.10766	3.9465	4.26576	0.080392
427	new	426	Infection-naïve	<40	Female	4.10439	3.93947	4.26636	0.0823244
428	new	427	Infection-naïve	<40	Female	4.10108	3.93218	4.26655	0.084269
429	new	428	Infection-naïve	<40	Female	4.09773	3.92485	4.26723	0.0862253
430	new	429	Infection-naïve	<40	Female	4.09434	3.91766	4.26749	0.0881925
431	new	430	Infection-naïve	<40	Female	4.09091	3.91057	4.26818	0.0901699
432	new	431	Infection-naïve	<40	Female	4.08746	3.90345	4.26866	0.0921569
433	new	432	Infection-naïve	<40	Female	4.08397	3.89645	4.26892	0.0941529
434	new	433	Infection-naïve	<40	Female	4.08046	3.88922	4.26958	0.0961572
435	new	434	Infection-naïve	<40	Female	4.07692	3.8822	4.27044	0.0981692
436	new	435	Infection-naïve	<40	Female	4.07336	3.87494	4.27127	0.100188
437	new	436	Infection-naïve	<40	Female	4.06978	3.8674	4.27146	0.102214
438	new	437	Infection-naïve	<40	Female	4.06618	3.86031	4.27179	0.104246
439	new	438	Infection-naïve	<40	Female	4.06257	3.85302	4.27221	0.106283
440	new	439	Infection-naïve	<40	Female	4.05894	3.84559	4.27269	0.108325
441	new	440	Infection-naïve	<40	Female	4.05531	3.83791	4.27331	0.110371
442	new	441	Infection-naïve	<40	Female	4.05166	3.82982	4.27427	0.112422
443	new	442	Infection-naïve	<40	Female	4.04801	3.82202	4.27477	0.114475
444	new	443	Infection-naïve	<40	Female	4.04436	3.81441	4.27558	0.116532
445	new	0	Infected before omicron	<40	Female	1.28023	1.09976	1.46192	0.0925653
446	new	1	Infected before omicron	<40	Female	1.4781	1.29208	1.65906	0.093749
447	new	2	Infected before omicron	<40	Female	1.67728	1.491	1.85442	0.0928144
448	new	3	Infected before omicron	<40	Female	1.87251	1.68997	2.04284	0.0900506
449	new	4	Infected before omicron	<40	Female	2.05951	1.88556	2.22174	0.0859044
450	new	5	Infected before omicron	<40	Female	2.23525	2.07245	2.38845	0.080891
451	new	6	Infected before omicron	<40	Female	2.39805	2.2459	2.54194	0.0755111
452	new	7	Infected before omicron	<40	Female	2.54734	2.40779	2.68032	0.0701919
453	new	8	Infected before omicron	<40	Female	2.68347	2.55485	2.80885	0.0652553
454	new	9	Infected before omicron	<40	Female	2.8073	2.68731	2.92435	0.0609109
455	new	10	Infected before omicron	<40	Female	2.92006	2.80762	3.02994	0.0572651
456	new	11	Infected before omicron	<40	Female	3.02302	2.91634	3.12793	0.0543408
457	new	12	Infected before omicron	<40	Female	3.11748	3.01618	3.21909	0.0521003
458	new	13	Infected before omicron	<40	Female	3.2046	3.10734	3.30375	0.0504681
459	new	14	Infected before omicron	<40	Female	3.2854	3.19038	3.38195	0.0493514
460	new	15	Infected before omicron	<40	Female	3.36076	3.26666	3.45667	0.0486543
461	new	16	Infected before omicron	<40	Female	3.43138	3.33726	3.52644	0.0482874
462	new	17	Infected before omicron	<40	Female	3.49785	3.40422	3.59288	0.0481725
463	new	18	Infected before omicron	<40	Female	3.56061	3.46722	3.65599	0.0482436
464	new	19	Infected before omicron	<40	Female	3.62001	3.52624	3.71611	0.0484463
465	new	20	Infected before omicron	<40	Female	3.67633	3.58149	3.77349	0.048736
466	new	21	Infected before omicron	<40	Female	3.72976	3.63377	3.82763	0.0490765
467	new	22	Infected before omicron	<40	Female	3.78043	3.68388	3.87813	0.0494378
468	new	23	Infected before omicron	<40	Female	3.82843	3.73019	3.92643	0.049795
469	new	24	Infected before omicron	<40	Female	3.87383	3.77474	3.97227	0.0501284
470	new	25	Infected before omicron	<40	Female	3.91678	3.81662	4.01582	0.050426
471	new	26	Infected before omicron	<40	Female	3.9574	3.85693	4.05713	0.0506802
472	new	27	Infected before omicron	<40	Female	3.99582	3.89557	4.09531	0.050886
473	new	28	Infected before omicron	<40	Female	4.03215	3.9316	4.132	0.0510407
474	new	29	Infected before omicron	<40	Female	4.06646	3.96515	4.16618	0.0511431
475	new	30	Infected before omicron	<40	Female	4.09885	3.99755	4.19816	0.0511934
476	new	31	Infected before omicron	<40	Female	4.12939	4.02795	4.22894	0.0511931
477	new	32	Infected before omicron	<40	Female	4.15814	4.05695	4.2576	0.0511444
478	new	33	Infected before omicron	<40	Female	4.18518	4.08407	4.28446	0.0510505
479	new	34	Infected before omicron	<40	Female	4.21055	4.10984	4.30899	0.050915
480	new	35	Infected before omicron	<40	Female	4.23433	4.13423	4.33305	0.0507425
481	new	36	Infected before omicron	<40	Female	4.25656	4.15693	4.35456	0.0505377
482	new	37	Infected before omicron	<40	Female	4.2773	4.17837	4.37496	0.0503058
483	new	38	Infected before omicron	<40	Female	4.2966	4.19829	4.39349	0.0500523
484	new	39	Infected before omicron	<40	Female	4.31452	4.21651	4.41138	0.0497831
485	new	40	Infected before omicron	<40	Female	4.3311	4.23321	4.42711	0.0495041
486	new	41	Infected before omicron	<40	Female	4.3464	4.24922	4.44217	0.0492213
487	new	42	Infected before omicron	<40	Female	4.36046	4.26366	4.456	0.0489409
488	new	43	Infected before omicron	<40	Female	4.37333	4.27727	4.46834	0.0486687
489	new	44	Infected before omicron	<40	Female	4.38507	4.28941	4.47981	0.0484107
490	new	45	Infected before omicron	<40	Female	4.39571	4.30027	4.49007	0.0481725
491	new	46	Infected before omicron	<40	Female	4.40532	4.31009	4.49888	0.0479593
492	new	47	Infected before omicron	<40	Female	4.41394	4.31903	4.50723	0.047776
493	new	48	Infected before omicron	<40	Female	4.42161	4.32739	4.51508	0.047627
494	new	49	Infected before omicron	<40	Female	4.42839	4.33436	4.52209	0.0475159
495	new	50	Infected before omicron	<40	Female	4.43432	4.34047	4.52855	0.047446
496	new	51	Infected before omicron	<40	Female	4.43946	4.34595	4.53388	0.0474194
497	new	52	Infected before omicron	<40	Female	4.44384	4.34945	4.53851	0.0474379
498	new	53	Infected before omicron	<40	Female	4.44752	4.35307	4.54283	0.047502
499	new	54	Infected before omicron	<40	Female	4.45055	4.35606	4.54588	0.0476119
500	new	55	Infected before omicron	<40	Female	4.45297	4.35857	4.54864	0.0477664
501	new	56	Infected before omicron	<40	Female	4.45483	4.35995	4.55103	0.0479638
502	new	57	Infected before omicron	<40	Female	4.45618	4.36085	4.55328	0.0482018
503	new	58	Infected before omicron	<40	Female	4.45707	4.36123	4.55395	0.0484769
504	new	59	Infected before omicron	<40	Female	4.45754	4.36108	4.55523	0.0487854
505	new	60	Infected before omicron	<40	Female	4.45765	4.36065	4.55611	0.0491228
506	new	61	Infected before omicron	<40	Female	4.45744	4.35984	4.55744	0.0494841
507	new	62	Infected before omicron	<40	Female	4.45695	4.35835	4.55761	0.0498642
508	new	63	Infected before omicron	<40	Female	4.45619	4.35666	4.55769	0.0502588
509	new	64	Infected before omicron	<40	Female	4.45517	4.35471	4.55728	0.0506641
510	new	65	Infected before omicron	<40	Female	4.4539	4.35269	4.55683	0.0510766
511	new	66	Infected before omicron	<40	Female	4.45237	4.35012	4.55618	0.051493
512	new	67	Infected before omicron	<40	Female	4.45059	4.34768	4.55508	0.0519105
513	new	68	Infected before omicron	<40	Female	4.44857	4.34491	4.55416	0.0523265
514	new	69	Infected before omicron	<40	Female	4.4463	4.3419	4.55251	0.0527385
515	new	70	Infected before omicron	<40	Female	4.4438	4.33884	4.55066	0.0531444
516	new	71	Infected before omicron	<40	Female	4.44107	4.33573	4.54871	0.0535424
517	new	72	Infected before omicron	<40	Female	4.4381	4.3323	4.54616	0.0539307
518	new	73	Infected before omicron	<40	Female	4.43492	4.32858	4.54354	0.0543078
519	new	74	Infected before omicron	<40	Female	4.43151	4.32437	4.54083	0.0546724
520	new	75	Infected before omicron	<40	Female	4.42789	4.32014	4.53809	0.0550232
521	new	76	Infected before omicron	<40	Female	4.42406	4.31593	4.53471	0.0553594
522	new	77	Infected before omicron	<40	Female	4.42002	4.31134	4.53119	0.05568
523	new	78	Infected before omicron	<40	Female	4.41578	4.30645	4.52784	0.0559842
524	new	79	Infected before omicron	<40	Female	4.41134	4.30148	4.52411	0.0562714
525	new	80	Infected before omicron	<40	Female	4.4067	4.2962	4.51956	0.0565411
526	new	81	Infected before omicron	<40	Female	4.40188	4.29069	4.5155	0.0567929
527	new	82	Infected before omicron	<40	Female	4.39687	4.28552	4.51101	0.0570264
528	new	83	Infected before omicron	<40	Female	4.39167	4.28065	4.50625	0.0572414
529	new	84	Infected before omicron	<40	Female	4.3863	4.27511	4.50093	0.0574376
530	new	85	Infected before omicron	<40	Female	4.38076	4.26942	4.49556	0.057615
531	new	86	Infected before omicron	<40	Female	4.37505	4.26356	4.48999	0.0577735
532	new	87	Infected before omicron	<40	Female	4.36917	4.25736	4.48462	0.0579131
533	new	88	Infected before omicron	<40	Female	4.36314	4.25114	4.47891	0.058034
534	new	89	Infected before omicron	<40	Female	4.35694	4.24456	4.47298	0.0581362
535	new	90	Infected before omicron	<40	Female	4.3506	4.2381	4.46648	0.0582199
536	new	91	Infected before omicron	<40	Female	4.34411	4.23146	4.46009	0.0582852
537	new	92	Infected before omicron	<40	Female	4.33747	4.22474	4.45339	0.0583326
538	new	93	Infected before omicron	<40	Female	4.3307	4.21793	4.44655	0.0583622
539	new	94	Infected before omicron	<40	Female	4.32379	4.21097	4.43972	0.0583743
540	new	95	Infected before omicron	<40	Female	4.31675	4.20438	4.43253	0.0583694
541	new	96	Infected before omicron	<40	Female	4.30958	4.19733	4.42519	0.0583479
542	new	97	Infected before omicron	<40	Female	4.30229	4.19033	4.41799	0.05831
543	new	98	Infected before omicron	<40	Female	4.29488	4.18292	4.41061	0.0582564
544	new	99	Infected before omicron	<40	Female	4.28736	4.17541	4.40287	0.0581874
545	new	100	Infected before omicron	<40	Female	4.27973	4.16796	4.39497	0.0581035
546	new	101	Infected before omicron	<40	Female	4.27199	4.16029	4.38678	0.0580053
547	new	102	Infected before omicron	<40	Female	4.26416	4.15246	4.37912	0.0578933
548	new	103	Infected before omicron	<40	Female	4.25622	4.14481	4.37113	0.057768
549	new	104	Infected before omicron	<40	Female	4.2482	4.13695	4.36273	0.0576301
550	new	105	Infected before omicron	<40	Female	4.24008	4.12876	4.35439	0.05748
551	new	106	Infected before omicron	<40	Female	4.23189	4.12066	4.34564	0.0573184
552	new	107	Infected before omicron	<40	Female	4.22361	4.1129	4.33692	0.057146
553	new	108	Infected before omicron	<40	Female	4.21525	4.10518	4.32839	0.0569633
554	new	109	Infected before omicron	<40	Female	4.20683	4.09679	4.31942	0.0567709
555	new	110	Infected before omicron	<40	Female	4.19833	4.08828	4.31032	0.0565696
556	new	111	Infected before omicron	<40	Female	4.18978	4.07984	4.3016	0.05636
557	new	112	Infected before omicron	<40	Female	4.18117	4.07162	4.29263	0.0561427
558	new	113	Infected before omicron	<40	Female	4.1725	4.06317	4.28334	0.0559185
559	new	114	Infected before omicron	<40	Female	4.16378	4.05513	4.27405	0.055688
560	new	115	Infected before omicron	<40	Female	4.15501	4.04684	4.26512	0.055452
561	new	116	Infected before omicron	<40	Female	4.14621	4.03862	4.25564	0.055211
562	new	117	Infected before omicron	<40	Female	4.13736	4.03009	4.24613	0.0549658
563	new	118	Infected before omicron	<40	Female	4.12849	4.02165	4.23653	0.0547172
564	new	119	Infected before omicron	<40	Female	4.11958	4.01296	4.22687	0.0544657
565	new	120	Infected before omicron	<40	Female	4.11065	4.00478	4.21718	0.0542122
566	new	121	Infected before omicron	<40	Female	4.1017	3.99648	4.20769	0.0539572
567	new	122	Infected before omicron	<40	Female	4.09273	3.98808	4.19838	0.0537016
568	new	123	Infected before omicron	<40	Female	4.08375	3.97949	4.18878	0.0534459
569	new	124	Infected before omicron	<40	Female	4.07476	3.97112	4.17926	0.0531909
570	new	125	Infected before omicron	<40	Female	4.06577	3.96272	4.16993	0.0529373
571	new	126	Infected before omicron	<40	Female	4.05678	3.95408	4.16061	0.0526857
572	new	127	Infected before omicron	<40	Female	4.0478	3.94571	4.15128	0.0524367
573	new	128	Infected before omicron	<40	Female	4.03882	3.93713	4.14187	0.0521911
574	new	129	Infected before omicron	<40	Female	4.02986	3.92848	4.13266	0.0519494
575	new	130	Infected before omicron	<40	Female	4.02092	3.92023	4.12381	0.0517123
576	new	131	Infected before omicron	<40	Female	4.01199	3.91165	4.11462	0.0514803
577	new	132	Infected before omicron	<40	Female	4.0031	3.9036	4.10511	0.0512541
578	new	133	Infected before omicron	<40	Female	3.99423	3.89507	4.09592	0.0510341
579	new	134	Infected before omicron	<40	Female	3.9854	3.88698	4.0867	0.050821
580	new	135	Infected before omicron	<40	Female	3.9766	3.87837	4.07756	0.0506151
581	new	136	Infected before omicron	<40	Female	3.96785	3.8701	4.06842	0.0504171
582	new	137	Infected before omicron	<40	Female	3.95915	3.86169	4.05891	0.0502273
583	new	138	Infected before omicron	<40	Female	3.9505	3.85357	4.0499	0.0500461
584	new	139	Infected before omicron	<40	Female	3.9419	3.84539	4.04097	0.0498739
585	new	140	Infected before omicron	<40	Female	3.93337	3.83707	4.03227	0.0497112
586	new	141	Infected before omicron	<40	Female	3.9249	3.82832	4.02322	0.0495581
587	new	142	Infected before omicron	<40	Female	3.9165	3.81985	4.01484	0.049415
588	new	143	Infected before omicron	<40	Female	3.90817	3.81146	4.0064	0.0492821
589	new	144	Infected before omicron	<40	Female	3.89991	3.80346	3.9977	0.0491596
590	new	145	Infected before omicron	<40	Female	3.89174	3.79569	3.98908	0.0490476
591	new	146	Infected before omicron	<40	Female	3.88365	3.78727	3.98061	0.0489463
592	new	147	Infected before omicron	<40	Female	3.87566	3.77952	3.97199	0.0488558
593	new	148	Infected before omicron	<40	Female	3.86776	3.77143	3.96364	0.0487761
594	new	149	Infected before omicron	<40	Female	3.85995	3.76343	3.95601	0.0487072
595	new	150	Infected before omicron	<40	Female	3.85225	3.75649	3.94856	0.048649
596	new	151	Infected before omicron	<40	Female	3.84465	3.74881	3.94091	0.0486015
597	new	152	Infected before omicron	<40	Female	3.83717	3.7414	3.93339	0.0485645
598	new	153	Infected before omicron	<40	Female	3.8298	3.73411	3.92547	0.0485379
599	new	154	Infected before omicron	<40	Female	3.82255	3.72707	3.91817	0.0485215
600	new	155	Infected before omicron	<40	Female	3.81542	3.72005	3.91086	0.048515
601	new	156	Infected before omicron	<40	Female	3.80843	3.71234	3.90353	0.0485182
602	new	157	Infected before omicron	<40	Female	3.80156	3.70523	3.89661	0.0485307
603	new	158	Infected before omicron	<40	Female	3.79483	3.69845	3.88993	0.0485522
604	new	159	Infected before omicron	<40	Female	3.78824	3.6919	3.88361	0.0485824
605	new	160	Infected before omicron	<40	Female	3.7818	3.68544	3.87705	0.0486209
606	new	161	Infected before omicron	<40	Female	3.7755	3.67896	3.871	0.0486672
607	new	162	Infected before omicron	<40	Female	3.76936	3.67302	3.86458	0.0487209
608	new	163	Infected before omicron	<40	Female	3.76337	3.66665	3.85859	0.0487815
609	new	164	Infected before omicron	<40	Female	3.75755	3.66073	3.85298	0.0488486
610	new	165	Infected before omicron	<40	Female	3.75189	3.65474	3.84787	0.0489217
611	new	166	Infected before omicron	<40	Female	3.74641	3.64892	3.84249	0.0490002
612	new	167	Infected before omicron	<40	Female	3.74109	3.64356	3.83722	0.0490837
613	new	168	Infected before omicron	<40	Female	3.73596	3.63848	3.83229	0.0491716
614	new	169	Infected before omicron	<40	Female	3.73101	3.6337	3.82691	0.0492634
615	new	170	Infected before omicron	<40	Female	3.72624	3.62908	3.82174	0.0493588
616	new	171	Infected before omicron	<40	Female	3.72165	3.62448	3.81746	0.0494574
617	new	172	Infected before omicron	<40	Female	3.71724	3.62006	3.81306	0.0495589
618	new	173	Infected before omicron	<40	Female	3.713	3.61578	3.80888	0.0496631
619	new	174	Infected before omicron	<40	Female	3.70894	3.61169	3.80516	0.0497697
620	new	175	Infected before omicron	<40	Female	3.70506	3.60729	3.80169	0.0498784
621	new	176	Infected before omicron	<40	Female	3.70134	3.60331	3.7984	0.0499892
622	new	177	Infected before omicron	<40	Female	3.6978	3.59966	3.79493	0.0501017
623	new	178	Infected before omicron	<40	Female	3.69443	3.59594	3.79196	0.0502159
624	new	179	Infected before omicron	<40	Female	3.69122	3.59233	3.78884	0.0503316
625	new	180	Infected before omicron	<40	Female	3.68818	3.58924	3.78598	0.0504486
626	new	181	Infected before omicron	<40	Female	3.68531	3.58618	3.78299	0.0505669
627	new	182	Infected before omicron	<40	Female	3.6826	3.58299	3.7808	0.0506864
628	new	183	Infected before omicron	<40	Female	3.68005	3.57989	3.7782	0.0508069
629	new	184	Infected before omicron	<40	Female	3.67766	3.57702	3.77609	0.0509285
630	new	185	Infected before omicron	<40	Female	3.67543	3.5742	3.77434	0.051051
631	new	186	Infected before omicron	<40	Female	3.67336	3.57225	3.77246	0.0511745
632	new	187	Infected before omicron	<40	Female	3.67144	3.56985	3.77103	0.0512989
633	new	188	Infected before omicron	<40	Female	3.66968	3.56795	3.76971	0.0514242
634	new	189	Infected before omicron	<40	Female	3.66806	3.56615	3.76867	0.0515504
635	new	190	Infected before omicron	<40	Female	3.66661	3.56435	3.76744	0.0516775
636	new	191	Infected before omicron	<40	Female	3.6653	3.56282	3.76663	0.0518056
637	new	192	Infected before omicron	<40	Female	3.66414	3.56168	3.76596	0.0519346
638	new	193	Infected before omicron	<40	Female	3.66312	3.56056	3.7648	0.0520646
639	new	194	Infected before omicron	<40	Female	3.66225	3.55926	3.76414	0.0521956
640	new	195	Infected before omicron	<40	Female	3.66153	3.55824	3.76365	0.0523277
641	new	196	Infected before omicron	<40	Female	3.66094	3.55778	3.76298	0.0524609
642	new	197	Infected before omicron	<40	Female	3.6605	3.55713	3.76288	0.0525953
643	new	198	Infected before omicron	<40	Female	3.66019	3.55673	3.76289	0.052731
644	new	199	Infected before omicron	<40	Female	3.66003	3.55659	3.76294	0.052868
645	new	200	Infected before omicron	<40	Female	3.66	3.55634	3.76341	0.0530063
646	new	201	Infected before omicron	<40	Female	3.6601	3.55607	3.76397	0.0531461
647	new	202	Infected before omicron	<40	Female	3.66034	3.55631	3.7647	0.0532874
648	new	203	Infected before omicron	<40	Female	3.66071	3.55643	3.76527	0.0534304
649	new	204	Infected before omicron	<40	Female	3.66121	3.55686	3.76592	0.053575
650	new	205	Infected before omicron	<40	Female	3.66183	3.55699	3.76668	0.0537214
651	new	206	Infected before omicron	<40	Female	3.66259	3.55713	3.76748	0.0538696
652	new	207	Infected before omicron	<40	Female	3.66347	3.55745	3.76848	0.0540197
653	new	208	Infected before omicron	<40	Female	3.66447	3.55791	3.76965	0.0541718
654	new	209	Infected before omicron	<40	Female	3.6656	3.55917	3.77085	0.0543259
655	new	210	Infected before omicron	<40	Female	3.66685	3.56022	3.77215	0.0544822
656	new	211	Infected before omicron	<40	Female	3.66821	3.56096	3.77386	0.0546407
657	new	212	Infected before omicron	<40	Female	3.6697	3.56177	3.7758	0.0548015
658	new	213	Infected before omicron	<40	Female	3.6713	3.56291	3.77837	0.0549647
659	new	214	Infected before omicron	<40	Female	3.67301	3.56469	3.78057	0.0551302
660	new	215	Infected before omicron	<40	Female	3.67484	3.56594	3.78263	0.0552982
661	new	216	Infected before omicron	<40	Female	3.67679	3.56733	3.78472	0.0554688
662	new	217	Infected before omicron	<40	Female	3.67884	3.56911	3.78749	0.0556419
663	new	218	Infected before omicron	<40	Female	3.681	3.57131	3.79035	0.0558177
664	new	219	Infected before omicron	<40	Female	3.68326	3.57306	3.79291	0.0559961
665	new	220	Infected before omicron	<40	Female	3.68564	3.57501	3.79586	0.0561773
666	new	221	Infected before omicron	<40	Female	3.68812	3.5774	3.79861	0.0563612
667	new	222	Infected before omicron	<40	Female	3.6907	3.57989	3.80139	0.0565479
668	new	223	Infected before omicron	<40	Female	3.69338	3.5824	3.80429	0.0567374
669	new	224	Infected before omicron	<40	Female	3.69616	3.58466	3.80727	0.0569298
670	new	225	Infected before omicron	<40	Female	3.69904	3.58697	3.81028	0.0571249
671	new	226	Infected before omicron	<40	Female	3.70202	3.58953	3.81406	0.057323
672	new	227	Infected before omicron	<40	Female	3.70509	3.59211	3.8176	0.0575238
673	new	228	Infected before omicron	<40	Female	3.70826	3.59458	3.82081	0.0577276
674	new	229	Infected before omicron	<40	Female	3.71151	3.59715	3.82463	0.0579341
675	new	230	Infected before omicron	<40	Female	3.71486	3.60039	3.82814	0.0581435
676	new	231	Infected before omicron	<40	Female	3.7183	3.60357	3.83188	0.0583557
677	new	232	Infected before omicron	<40	Female	3.72183	3.60652	3.83601	0.0585706
678	new	233	Infected before omicron	<40	Female	3.72544	3.60962	3.8398	0.0587883
679	new	234	Infected before omicron	<40	Female	3.72913	3.61288	3.84391	0.0590087
680	new	235	Infected before omicron	<40	Female	3.73291	3.616	3.84848	0.0592318
681	new	236	Infected before omicron	<40	Female	3.73677	3.61921	3.85303	0.0594574
682	new	237	Infected before omicron	<40	Female	3.74072	3.62295	3.85735	0.0596856
683	new	238	Infected before omicron	<40	Female	3.74474	3.62664	3.86149	0.0599162
684	new	239	Infected before omicron	<40	Female	3.74883	3.63038	3.86638	0.0601493
685	new	240	Infected before omicron	<40	Female	3.75301	3.63325	3.8711	0.0603847
686	new	241	Infected before omicron	<40	Female	3.75725	3.63675	3.87583	0.0606223
687	new	242	Infected before omicron	<40	Female	3.76157	3.6406	3.8809	0.060862
688	new	243	Infected before omicron	<40	Female	3.76596	3.64435	3.8856	0.0611038
689	new	244	Infected before omicron	<40	Female	3.77042	3.64815	3.89059	0.0613476
690	new	245	Infected before omicron	<40	Female	3.77495	3.65274	3.89545	0.0615932
691	new	246	Infected before omicron	<40	Female	3.77954	3.65664	3.90021	0.0618405
692	new	247	Infected before omicron	<40	Female	3.7842	3.66115	3.90558	0.0620894
693	new	248	Infected before omicron	<40	Female	3.78893	3.66578	3.91082	0.0623398
694	new	249	Infected before omicron	<40	Female	3.79371	3.67019	3.9164	0.0625916
695	new	250	Infected before omicron	<40	Female	3.79856	3.67484	3.92193	0.0628446
696	new	251	Infected before omicron	<40	Female	3.80346	3.67917	3.92733	0.0630987
697	new	252	Infected before omicron	<40	Female	3.80842	3.68399	3.93236	0.0633537
698	new	253	Infected before omicron	<40	Female	3.81344	3.68873	3.93771	0.0636095
699	new	254	Infected before omicron	<40	Female	3.81851	3.69337	3.94335	0.063866
700	new	255	Infected before omicron	<40	Female	3.82364	3.69819	3.94895	0.0641229
701	new	256	Infected before omicron	<40	Female	3.82881	3.70312	3.95473	0.0643802
702	new	257	Infected before omicron	<40	Female	3.83404	3.7081	3.96068	0.0646376
703	new	258	Infected before omicron	<40	Female	3.83931	3.71293	3.96646	0.064895
704	new	259	Infected before omicron	<40	Female	3.84463	3.71784	3.97252	0.0651523
705	new	260	Infected before omicron	<40	Female	3.85	3.72248	3.97851	0.0654091
706	new	261	Infected before omicron	<40	Female	3.85541	3.72734	3.98427	0.0656654
707	new	262	Infected before omicron	<40	Female	3.86087	3.73255	3.98988	0.065921
708	new	263	Infected before omicron	<40	Female	3.86636	3.73758	3.99607	0.0661757
709	new	264	Infected before omicron	<40	Female	3.87189	3.74258	4.00205	0.0664293
710	new	265	Infected before omicron	<40	Female	3.87746	3.74801	4.00824	0.0666815
711	new	266	Infected before omicron	<40	Female	3.88307	3.75285	4.0148	0.0669323
712	new	267	Infected before omicron	<40	Female	3.88871	3.75792	4.02079	0.0671814
713	new	268	Infected before omicron	<40	Female	3.89439	3.76333	4.02689	0.0674287
714	new	269	Infected before omicron	<40	Female	3.90009	3.76842	4.03326	0.0676738
715	new	270	Infected before omicron	<40	Female	3.90583	3.77374	4.03943	0.0679166
716	new	271	Infected before omicron	<40	Female	3.9116	3.77927	4.04556	0.0681569
717	new	272	Infected before omicron	<40	Female	3.91739	3.78484	4.05174	0.0683946
718	new	273	Infected before omicron	<40	Female	3.92321	3.79053	4.05809	0.0686293
719	new	274	Infected before omicron	<40	Female	3.92905	3.79625	4.06453	0.0688608
720	new	275	Infected before omicron	<40	Female	3.93492	3.80146	4.07061	0.0690891
721	new	276	Infected before omicron	<40	Female	3.9408	3.8072	4.0767	0.0693137
722	new	277	Infected before omicron	<40	Female	3.94671	3.81251	4.08312	0.0695346
723	new	278	Infected before omicron	<40	Female	3.95263	3.81812	4.08951	0.0697516
724	new	279	Infected before omicron	<40	Female	3.95857	3.82334	4.09557	0.0699643
725	new	280	Infected before omicron	<40	Female	3.96453	3.82877	4.10204	0.0701726
726	new	281	Infected before omicron	<40	Female	3.9705	3.83382	4.1086	0.0703762
727	new	282	Infected before omicron	<40	Female	3.97648	3.83937	4.11535	0.070575
728	new	283	Infected before omicron	<40	Female	3.98247	3.84503	4.1218	0.0707687
729	new	284	Infected before omicron	<40	Female	3.98848	3.85075	4.12845	0.0709571
730	new	285	Infected before omicron	<40	Female	3.99448	3.8564	4.13457	0.0711399
731	new	286	Infected before omicron	<40	Female	4.0005	3.86212	4.14062	0.0713171
732	new	287	Infected before omicron	<40	Female	4.00652	3.86777	4.14748	0.0714882
733	new	288	Infected before omicron	<40	Female	4.01254	3.87335	4.15392	0.0716532
734	new	289	Infected before omicron	<40	Female	4.01856	3.87909	4.1601	0.0718118
735	new	290	Infected before omicron	<40	Female	4.02459	3.88474	4.16601	0.0719637
736	new	291	Infected before omicron	<40	Female	4.03061	3.89012	4.17204	0.0721088
737	new	292	Infected before omicron	<40	Female	4.03663	3.89571	4.17815	0.0722468
738	new	293	Infected before omicron	<40	Female	4.04265	3.90119	4.18449	0.0723776
739	new	294	Infected before omicron	<40	Female	4.04865	3.90701	4.19099	0.0725008
740	new	295	Infected before omicron	<40	Female	4.05465	3.91293	4.19715	0.0726163
741	new	296	Infected before omicron	<40	Female	4.06065	3.91869	4.20314	0.0727239
742	new	297	Infected before omicron	<40	Female	4.06663	3.92447	4.20931	0.0728233
743	new	298	Infected before omicron	<40	Female	4.0726	3.93025	4.21554	0.0729143
744	new	299	Infected before omicron	<40	Female	4.07855	3.93646	4.22169	0.0729968
745	new	300	Infected before omicron	<40	Female	4.08449	3.9422	4.22791	0.0730704
746	new	301	Infected before omicron	<40	Female	4.09042	3.94803	4.23401	0.0731351
747	new	302	Infected before omicron	<40	Female	4.09632	3.95383	4.24008	0.0731905
748	new	303	Infected before omicron	<40	Female	4.10221	3.95951	4.24622	0.0732365
749	new	304	Infected before omicron	<40	Female	4.10807	3.96508	4.25231	0.0732729
750	new	305	Infected before omicron	<40	Female	4.11392	3.97103	4.25833	0.0732994
751	new	306	Infected before omicron	<40	Female	4.11973	3.97658	4.2643	0.0733159
752	new	307	Infected before omicron	<40	Female	4.12553	3.98237	4.2702	0.0733222
753	new	308	Infected before omicron	<40	Female	4.13129	3.98814	4.2761	0.073318
754	new	309	Infected before omicron	<40	Female	4.13703	3.9941	4.28193	0.0733032
755	new	310	Infected before omicron	<40	Female	4.14273	3.99989	4.28761	0.0732776
756	new	311	Infected before omicron	<40	Female	4.14841	4.0058	4.29337	0.073241
757	new	312	Infected before omicron	<40	Female	4.15405	4.01144	4.2988	0.0731931
758	new	313	Infected before omicron	<40	Female	4.15965	4.01705	4.3044	0.0731339
759	new	314	Infected before omicron	<40	Female	4.16522	4.02267	4.30993	0.0730632
760	new	315	Infected before omicron	<40	Female	4.17076	4.02857	4.31546	0.0729806
761	new	316	Infected before omicron	<40	Female	4.17625	4.03447	4.32075	0.0728862
762	new	317	Infected before omicron	<40	Female	4.1817	4.04025	4.32605	0.0727797
763	new	318	Infected before omicron	<40	Female	4.18711	4.04594	4.33115	0.072661
764	new	319	Infected before omicron	<40	Female	4.19248	4.05169	4.33642	0.0725298
765	new	320	Infected before omicron	<40	Female	4.1978	4.05745	4.34149	0.0723861
766	new	321	Infected before omicron	<40	Female	4.20307	4.06316	4.34642	0.0722297
767	new	322	Infected before omicron	<40	Female	4.20829	4.06879	4.3514	0.0720604
768	new	323	Infected before omicron	<40	Female	4.21347	4.07455	4.35647	0.0718782
769	new	324	Infected before omicron	<40	Female	4.21859	4.08017	4.36112	0.0716828
770	new	325	Infected before omicron	<40	Female	4.22366	4.08516	4.36568	0.0714741
771	new	326	Infected before omicron	<40	Female	4.22868	4.09074	4.37006	0.0712521
772	new	327	Infected before omicron	<40	Female	4.23364	4.0959	4.37442	0.0710167
773	new	328	Infected before omicron	<40	Female	4.23854	4.10122	4.3788	0.0707676
774	new	329	Infected before omicron	<40	Female	4.24338	4.10675	4.38293	0.0705049
775	new	330	Infected before omicron	<40	Female	4.24817	4.11218	4.38697	0.0702284
776	new	331	Infected before omicron	<40	Female	4.25289	4.11775	4.39149	0.069938
777	new	332	Infected before omicron	<40	Female	4.25755	4.12321	4.39542	0.0696338
778	new	333	Infected before omicron	<40	Female	4.26214	4.12855	4.39964	0.0693156
779	new	334	Infected before omicron	<40	Female	4.26666	4.13368	4.40356	0.0689834
780	new	335	Infected before omicron	<40	Female	4.27112	4.13877	4.40721	0.0686371
781	new	336	Infected before omicron	<40	Female	4.27551	4.1441	4.41092	0.0682769
782	new	337	Infected before omicron	<40	Female	4.27983	4.14914	4.41439	0.0679025
783	new	338	Infected before omicron	<40	Female	4.28407	4.15413	4.41791	0.0675142
784	new	339	Infected before omicron	<40	Female	4.28824	4.15916	4.42113	0.0671118
785	new	340	Infected before omicron	<40	Female	4.29234	4.16442	4.42481	0.0666955
786	new	341	Infected before omicron	<40	Female	4.29635	4.16937	4.42822	0.0662653
787	new	342	Infected before omicron	<40	Female	4.30029	4.17396	4.43144	0.0658214
788	new	343	Infected before omicron	<40	Female	4.30415	4.17852	4.43479	0.0653637
789	new	344	Infected before omicron	<40	Female	4.30793	4.18353	4.43774	0.0648925
790	new	345	Infected before omicron	<40	Female	4.31162	4.18789	4.44015	0.0644079
791	new	346	Infected before omicron	<40	Female	4.31523	4.1926	4.44298	0.0639102
792	new	347	Infected before omicron	<40	Female	4.31876	4.19726	4.44582	0.0633994
793	new	348	Infected before omicron	<40	Female	4.32219	4.20154	4.44818	0.062876
794	new	349	Infected before omicron	<40	Female	4.32554	4.20589	4.45047	0.0623402
795	new	350	Infected before omicron	<40	Female	4.32879	4.21046	4.45254	0.0617923
796	new	351	Infected before omicron	<40	Female	4.33196	4.21439	4.45454	0.0612327
797	new	352	Infected before omicron	<40	Female	4.33503	4.21854	4.45635	0.0606619
798	new	353	Infected before omicron	<40	Female	4.338	4.2227	4.45815	0.0600802
799	new	354	Infected before omicron	<40	Female	4.34088	4.22704	4.45978	0.0594883
800	new	355	Infected before omicron	<40	Female	4.34366	4.23089	4.46152	0.0588866
801	new	356	Infected before omicron	<40	Female	4.34633	4.23463	4.46315	0.058276
802	new	357	Infected before omicron	<40	Female	4.34891	4.23856	4.46424	0.057657
803	new	358	Infected before omicron	<40	Female	4.35139	4.2419	4.46482	0.0570305
804	new	359	Infected before omicron	<40	Female	4.35376	4.24527	4.46546	0.0563973
805	new	360	Infected before omicron	<40	Female	4.35602	4.24874	4.46651	0.0557585
806	new	361	Infected before omicron	<40	Female	4.35818	4.25207	4.46768	0.055115
807	new	362	Infected before omicron	<40	Female	4.36023	4.25501	4.46804	0.054468
808	new	363	Infected before omicron	<40	Female	4.36217	4.25817	4.46899	0.0538189
809	new	364	Infected before omicron	<40	Female	4.36399	4.26113	4.46946	0.0531689
810	new	365	Infected before omicron	<40	Female	4.3657	4.26389	4.4702	0.0525196
811	new	366	Infected before omicron	<40	Female	4.3673	4.26641	4.47049	0.0518727
812	new	367	Infected before omicron	<40	Female	4.36878	4.26916	4.47019	0.05123
813	new	368	Infected before omicron	<40	Female	4.37015	4.27127	4.4703	0.0505935
814	new	369	Infected before omicron	<40	Female	4.37139	4.27356	4.47021	0.0499651
815	new	370	Infected before omicron	<40	Female	4.37251	4.27605	4.47035	0.0493474
816	new	371	Infected before omicron	<40	Female	4.37351	4.27823	4.46995	0.0487427
817	new	372	Infected before omicron	<40	Female	4.37439	4.28039	4.46989	0.0481537
818	new	373	Infected before omicron	<40	Female	4.37514	4.28224	4.46946	0.0475833
819	new	374	Infected before omicron	<40	Female	4.37576	4.28402	4.46884	0.0470346
820	new	375	Infected before omicron	<40	Female	4.37626	4.28579	4.46821	0.0465108
821	new	376	Infected before omicron	<40	Female	4.37662	4.28711	4.4677	0.0460154
822	new	377	Infected before omicron	<40	Female	4.37686	4.28794	4.46727	0.0455521
823	new	378	Infected before omicron	<40	Female	4.37696	4.28855	4.46599	0.0451246
824	new	379	Infected before omicron	<40	Female	4.37692	4.28965	4.46494	0.0447369
825	new	380	Infected before omicron	<40	Female	4.37675	4.29002	4.46458	0.0443933
826	new	381	Infected before omicron	<40	Female	4.37645	4.29023	4.46408	0.0440979
827	new	382	Infected before omicron	<40	Female	4.37602	4.29074	4.463	0.0438553
828	new	383	Infected before omicron	<40	Female	4.37545	4.2908	4.46231	0.0436695
829	new	384	Infected before omicron	<40	Female	4.37476	4.29033	4.46065	0.0435446
830	new	385	Infected before omicron	<40	Female	4.37394	4.28931	4.45985	0.0434846
831	new	386	Infected before omicron	<40	Female	4.373	4.28809	4.45869	0.043493
832	new	387	Infected before omicron	<40	Female	4.37193	4.28672	4.45789	0.0435732
833	new	388	Infected before omicron	<40	Female	4.37075	4.28525	4.45683	0.0437279
834	new	389	Infected before omicron	<40	Female	4.36945	4.28331	4.45568	0.0439596
835	new	390	Infected before omicron	<40	Female	4.36804	4.28162	4.4544	0.0442702
836	new	391	Infected before omicron	<40	Female	4.36651	4.27901	4.45372	0.0446613
837	new	392	Infected before omicron	<40	Female	4.36488	4.27655	4.45274	0.0451338
838	new	393	Infected before omicron	<40	Female	4.36313	4.27296	4.45233	0.0456881
839	new	394	Infected before omicron	<40	Female	4.36128	4.26976	4.45114	0.0463242
840	new	395	Infected before omicron	<40	Female	4.35932	4.26664	4.45078	0.0470416
841	new	396	Infected before omicron	<40	Female	4.35726	4.26221	4.44994	0.0478393
842	new	397	Infected before omicron	<40	Female	4.3551	4.25904	4.44868	0.0487161
843	new	398	Infected before omicron	<40	Female	4.35285	4.25489	4.44822	0.0496702
844	new	399	Infected before omicron	<40	Female	4.3505	4.25067	4.44825	0.0506997
845	new	400	Infected before omicron	<40	Female	4.34805	4.24567	4.44726	0.0518025
846	new	401	Infected before omicron	<40	Female	4.34551	4.24115	4.44752	0.0529762
847	new	402	Infected before omicron	<40	Female	4.34289	4.23568	4.44773	0.0542183
848	new	403	Infected before omicron	<40	Female	4.34018	4.23079	4.44812	0.0555263
849	new	404	Infected before omicron	<40	Female	4.33738	4.22493	4.44806	0.0568976
850	new	405	Infected before omicron	<40	Female	4.3345	4.21905	4.44811	0.0583295
851	new	406	Infected before omicron	<40	Female	4.33153	4.21337	4.44876	0.0598195
852	new	407	Infected before omicron	<40	Female	4.32849	4.20655	4.44882	0.0613648
853	new	408	Infected before omicron	<40	Female	4.32537	4.20027	4.449	0.0629631
854	new	409	Infected before omicron	<40	Female	4.32218	4.19365	4.4492	0.0646117
855	new	410	Infected before omicron	<40	Female	4.31892	4.18732	4.449	0.0663084
856	new	411	Infected before omicron	<40	Female	4.31558	4.18095	4.44905	0.0680508
857	new	412	Infected before omicron	<40	Female	4.31218	4.17417	4.44864	0.0698367
858	new	413	Infected before omicron	<40	Female	4.30871	4.16712	4.44854	0.071664
859	new	414	Infected before omicron	<40	Female	4.30518	4.16025	4.44857	0.0735305
860	new	415	Infected before omicron	<40	Female	4.30159	4.15334	4.44886	0.0754344
861	new	416	Infected before omicron	<40	Female	4.29793	4.14584	4.44861	0.0773738
862	new	417	Infected before omicron	<40	Female	4.29422	4.13856	4.44929	0.0793468
863	new	418	Infected before omicron	<40	Female	4.29046	4.13074	4.45001	0.0813518
864	new	419	Infected before omicron	<40	Female	4.28664	4.12268	4.45091	0.0833871
865	new	420	Infected before omicron	<40	Female	4.28277	4.11418	4.45083	0.0854512
866	new	421	Infected before omicron	<40	Female	4.27885	4.10562	4.45095	0.0875426
867	new	422	Infected before omicron	<40	Female	4.27488	4.09745	4.45035	0.0896599
868	new	423	Infected before omicron	<40	Female	4.27087	4.08916	4.45046	0.0918017
869	new	424	Infected before omicron	<40	Female	4.26682	4.08118	4.4502	0.0939666
870	new	425	Infected before omicron	<40	Female	4.26272	4.07295	4.45032	0.0961536
871	new	426	Infected before omicron	<40	Female	4.25859	4.06497	4.45012	0.0983613
872	new	427	Infected before omicron	<40	Female	4.25442	4.05653	4.45022	0.100589
873	new	428	Infected before omicron	<40	Female	4.25022	4.0486	4.4505	0.102834
874	new	429	Infected before omicron	<40	Female	4.24599	4.03993	4.45047	0.105098
875	new	430	Infected before omicron	<40	Female	4.24172	4.03104	4.45018	0.107377
876	new	431	Infected before omicron	<40	Female	4.23743	4.02247	4.45006	0.109672
877	new	432	Infected before omicron	<40	Female	4.23312	4.01324	4.44952	0.111982
878	new	433	Infected before omicron	<40	Female	4.22878	4.00479	4.45008	0.114305
879	new	434	Infected before omicron	<40	Female	4.22441	3.99647	4.45049	0.11664
880	new	435	Infected before omicron	<40	Female	4.22003	3.98711	4.45095	0.118988
881	new	436	Infected before omicron	<40	Female	4.21564	3.97736	4.45094	0.121346
882	new	437	Infected before omicron	<40	Female	4.21122	3.96795	4.45053	0.123714
883	new	438	Infected before omicron	<40	Female	4.2068	3.95877	4.45047	0.126092
884	new	439	Infected before omicron	<40	Female	4.20236	3.95026	4.45043	0.128478
885	new	440	Infected before omicron	<40	Female	4.19792	3.94184	4.45107	0.130872
886	new	441	Infected before omicron	<40	Female	4.19347	3.93248	4.45173	0.133272
887	new	442	Infected before omicron	<40	Female	4.18901	3.92315	4.4519	0.135679
888	new	443	Infected before omicron	<40	Female	4.18455	3.91382	4.45201	0.138092
889	new	0	Infected with omicron	<40	Female	0.353764	0.246855	0.486191	0.0611697
890	new	1	Infected with omicron	<40	Female	0.448991	0.318908	0.60667	0.0730695
891	new	2	Infected with omicron	<40	Female	0.562626	0.407532	0.743927	0.0855421
892	new	3	Infected with omicron	<40	Female	0.69495	0.516037	0.900125	0.0978563
893	new	4	Infected with omicron	<40	Female	0.844921	0.640566	1.06925	0.109104
894	new	5	Infected with omicron	<40	Female	1.01001	0.784238	1.24988	0.11833
895	new	6	Infected with omicron	<40	Female	1.18632	0.944502	1.433	0.124707
896	new	7	Infected with omicron	<40	Female	1.36897	1.11631	1.61708	0.127713
897	new	8	Infected with omicron	<40	Female	1.55273	1.29655	1.79555	0.127244
898	new	9	Infected with omicron	<40	Female	1.73266	1.48168	1.965	0.12362
899	new	10	Infected with omicron	<40	Female	1.90468	1.66365	2.12325	0.117495
900	new	11	Infected with omicron	<40	Female	2.06588	1.83897	2.26936	0.109706
901	new	12	Infected with omicron	<40	Female	2.2146	2.00591	2.40213	0.101117
902	new	13	Infected with omicron	<40	Female	2.35024	2.15931	2.52157	0.0924938
903	new	14	Infected with omicron	<40	Female	2.47309	2.29856	2.63084	0.0844322
904	new	15	Infected with omicron	<40	Female	2.58399	2.42519	2.72965	0.0773329
905	new	16	Infected with omicron	<40	Female	2.6841	2.53844	2.81939	0.0714084
906	new	17	Infected with omicron	<40	Female	2.77469	2.64086	2.90186	0.0667116
907	new	18	Infected with omicron	<40	Female	2.85703	2.73251	2.97788	0.0631747
908	new	19	Infected with omicron	<40	Female	2.9323	2.81368	3.04896	0.0606522
909	new	20	Infected with omicron	<40	Female	3.00154	2.88766	3.11655	0.058962
910	new	21	Infected with omicron	<40	Female	3.06561	2.95332	3.17789	0.0579177
911	new	22	Infected with omicron	<40	Female	3.12527	3.01481	3.23648	0.0573491
912	new	23	Infected with omicron	<40	Female	3.18112	3.07049	3.29214	0.0571129
913	new	24	Infected with omicron	<40	Female	3.23365	3.12258	3.34531	0.0570947
914	new	25	Infected with omicron	<40	Female	3.28329	3.17145	3.3953	0.0572104
915	new	26	Infected with omicron	<40	Female	3.33042	3.21806	3.44276	0.0573995
916	new	27	Infected with omicron	<40	Female	3.37532	3.26321	3.48778	0.0576188
917	new	28	Infected with omicron	<40	Female	3.41824	3.3052	3.53121	0.0578383
918	new	29	Infected with omicron	<40	Female	3.45937	3.34579	3.57339	0.0580376
919	new	30	Infected with omicron	<40	Female	3.49886	3.38522	3.61335	0.0582031
920	new	31	Infected with omicron	<40	Female	3.53685	3.42345	3.65089	0.0583262
921	new	32	Infected with omicron	<40	Female	3.57342	3.45978	3.68815	0.0584021
922	new	33	Infected with omicron	<40	Female	3.60867	3.4953	3.72352	0.058429
923	new	34	Infected with omicron	<40	Female	3.64266	3.52923	3.75774	0.0584067
924	new	35	Infected with omicron	<40	Female	3.67545	3.56178	3.79051	0.0583369
925	new	36	Infected with omicron	<40	Female	3.70709	3.59386	3.82219	0.0582226
926	new	37	Infected with omicron	<40	Female	3.73762	3.62484	3.85288	0.0580677
927	new	38	Infected with omicron	<40	Female	3.76708	3.65441	3.88173	0.0578768
928	new	39	Infected with omicron	<40	Female	3.7955	3.68325	3.91032	0.0576554
929	new	40	Infected with omicron	<40	Female	3.8229	3.71085	3.93676	0.0574091
930	new	41	Infected with omicron	<40	Female	3.84932	3.73732	3.96233	0.0571442
931	new	42	Infected with omicron	<40	Female	3.87476	3.7635	3.98697	0.0568671
932	new	43	Infected with omicron	<40	Female	3.89927	3.78828	4.01046	0.0565843
933	new	44	Infected with omicron	<40	Female	3.92284	3.81267	4.03332	0.0563024
934	new	45	Infected with omicron	<40	Female	3.94551	3.83589	4.05496	0.056028
935	new	46	Infected with omicron	<40	Female	3.9673	3.85778	4.07623	0.0557674
936	new	47	Infected with omicron	<40	Female	3.98821	3.87857	4.09644	0.0555266
937	new	48	Infected with omicron	<40	Female	4.00827	3.89971	4.11618	0.0553114
938	new	49	Infected with omicron	<40	Female	4.02749	3.91964	4.13481	0.0551267
939	new	50	Infected with omicron	<40	Female	4.04589	3.93868	4.15312	0.0549773
940	new	51	Infected with omicron	<40	Female	4.06349	3.95596	4.17016	0.0548668
941	new	52	Infected with omicron	<40	Female	4.0803	3.97331	4.18685	0.0547985
942	new	53	Infected with omicron	<40	Female	4.09634	3.98915	4.20207	0.0547745
943	new	54	Infected with omicron	<40	Female	4.11163	4.00448	4.21775	0.0547961
944	new	55	Infected with omicron	<40	Female	4.12617	4.01894	4.23219	0.0548638
945	new	56	Infected with omicron	<40	Female	4.13999	4.03259	4.24621	0.054977
946	new	57	Infected with omicron	<40	Female	4.1531	4.04529	4.26088	0.0551343
947	new	58	Infected with omicron	<40	Female	4.16551	4.05707	4.27375	0.0553333
948	new	59	Infected with omicron	<40	Female	4.17725	4.06826	4.28589	0.0555709
949	new	60	Infected with omicron	<40	Female	4.18833	4.0787	4.29776	0.0558431
950	new	61	Infected with omicron	<40	Female	4.19876	4.08865	4.30858	0.0561453
951	new	62	Infected with omicron	<40	Female	4.20856	4.09858	4.31954	0.0564724
952	new	63	Infected with omicron	<40	Female	4.21773	4.10676	4.32856	0.0568198
953	new	64	Infected with omicron	<40	Female	4.22629	4.11421	4.33811	0.0571835
954	new	65	Infected with omicron	<40	Female	4.23425	4.121	4.34708	0.0575595
955	new	66	Infected with omicron	<40	Female	4.2416	4.1275	4.35467	0.0579443
956	new	67	Infected with omicron	<40	Female	4.24837	4.13328	4.3622	0.0583346
957	new	68	Infected with omicron	<40	Female	4.25456	4.13904	4.36898	0.0587276
958	new	69	Infected with omicron	<40	Female	4.26018	4.14401	4.37567	0.0591204
959	new	70	Infected with omicron	<40	Female	4.26523	4.14816	4.38183	0.0595106
960	new	71	Infected with omicron	<40	Female	4.26973	4.15217	4.38682	0.059896
961	new	72	Infected with omicron	<40	Female	4.27369	4.15508	4.39122	0.0602746
962	new	73	Infected with omicron	<40	Female	4.2771	4.15726	4.39519	0.0606447
963	new	74	Infected with omicron	<40	Female	4.27999	4.15919	4.39873	0.0610045
964	new	75	Infected with omicron	<40	Female	4.28235	4.16068	4.40204	0.0613527
965	new	76	Infected with omicron	<40	Female	4.28421	4.16238	4.40438	0.0616881
966	new	77	Infected with omicron	<40	Female	4.28556	4.16326	4.4059	0.0620095
967	new	78	Infected with omicron	<40	Female	4.28641	4.16361	4.40731	0.062316
968	new	79	Infected with omicron	<40	Female	4.28678	4.16333	4.40844	0.0626068
969	new	80	Infected with omicron	<40	Female	4.28667	4.16264	4.40847	0.0628812
970	new	81	Infected with omicron	<40	Female	4.28609	4.16165	4.40811	0.0631386
971	new	82	Infected with omicron	<40	Female	4.28505	4.16037	4.40763	0.0633785
972	new	83	Infected with omicron	<40	Female	4.28356	4.15899	4.40674	0.0636005
973	new	84	Infected with omicron	<40	Female	4.28162	4.1565	4.40519	0.0638044
974	new	85	Infected with omicron	<40	Female	4.27925	4.15382	4.40327	0.0639899
975	new	86	Infected with omicron	<40	Female	4.27645	4.15063	4.40091	0.0641569
976	new	87	Infected with omicron	<40	Female	4.27323	4.14694	4.39782	0.0643053
977	new	88	Infected with omicron	<40	Female	4.2696	4.14292	4.39437	0.0644352
978	new	89	Infected with omicron	<40	Female	4.26557	4.13888	4.39034	0.0645466
979	new	90	Infected with omicron	<40	Female	4.26115	4.13417	4.38638	0.0646395
980	new	91	Infected with omicron	<40	Female	4.25634	4.12915	4.38219	0.0647142
981	new	92	Infected with omicron	<40	Female	4.25116	4.12382	4.3771	0.064771
982	new	93	Infected with omicron	<40	Female	4.2456	4.1179	4.37184	0.0648099
983	new	94	Infected with omicron	<40	Female	4.23969	4.11192	4.36543	0.0648315
984	new	95	Infected with omicron	<40	Female	4.23343	4.10558	4.35921	0.0648359
985	new	96	Infected with omicron	<40	Female	4.22683	4.09894	4.35246	0.0648236
986	new	97	Infected with omicron	<40	Female	4.21989	4.0918	4.34585	0.064795
987	new	98	Infected with omicron	<40	Female	4.21263	4.08474	4.33812	0.0647505
988	new	99	Infected with omicron	<40	Female	4.20505	4.07711	4.33009	0.0646906
989	new	100	Infected with omicron	<40	Female	4.19716	4.06951	4.32205	0.0646158
990	new	101	Infected with omicron	<40	Female	4.18898	4.06118	4.31343	0.0645266
991	new	102	Infected with omicron	<40	Female	4.1805	4.05247	4.30476	0.0644236
992	new	103	Infected with omicron	<40	Female	4.17174	4.04399	4.29583	0.0643073
993	new	104	Infected with omicron	<40	Female	4.1627	4.0352	4.28666	0.0641784
994	new	105	Infected with omicron	<40	Female	4.1534	4.02585	4.27686	0.0640374
995	new	106	Infected with omicron	<40	Female	4.14384	4.01626	4.26745	0.063885
996	new	107	Infected with omicron	<40	Female	4.13404	4.00676	4.25763	0.0637217
997	new	108	Infected with omicron	<40	Female	4.12399	3.99686	4.24745	0.0635484
998	new	109	Infected with omicron	<40	Female	4.11371	3.98648	4.2369	0.0633655
999	new	110	Infected with omicron	<40	Female	4.10321	3.9762	4.22589	0.0631739
1000	new	111	Infected with omicron	<40	Female	4.0925	3.96556	4.21462	0.0629742
1001	new	112	Infected with omicron	<40	Female	4.08158	3.95497	4.20308	0.062767
1002	new	113	Infected with omicron	<40	Female	4.07046	3.94378	4.19132	0.0625532
1003	new	114	Infected with omicron	<40	Female	4.05915	3.93311	4.17932	0.0623335
1004	new	115	Infected with omicron	<40	Female	4.04766	3.92192	4.16738	0.0621085
1005	new	116	Infected with omicron	<40	Female	4.036	3.91113	4.15554	0.0618789
1006	new	117	Infected with omicron	<40	Female	4.02417	3.89971	4.14338	0.0616456
1007	new	118	Infected with omicron	<40	Female	4.01219	3.88808	4.13071	0.0614092
1008	new	119	Infected with omicron	<40	Female	4.00007	3.87653	4.11824	0.0611705
1009	new	120	Infected with omicron	<40	Female	3.9878	3.8647	4.10589	0.0609302
1010	new	121	Infected with omicron	<40	Female	3.97541	3.85243	4.09339	0.060689
1011	new	122	Infected with omicron	<40	Female	3.96289	3.84022	4.08042	0.0604476
1012	new	123	Infected with omicron	<40	Female	3.95026	3.82794	4.06764	0.0602067
1013	new	124	Infected with omicron	<40	Female	3.93753	3.81575	4.05471	0.0599672
1014	new	125	Infected with omicron	<40	Female	3.9247	3.80318	4.04157	0.0597295
1015	new	126	Infected with omicron	<40	Female	3.91179	3.79102	4.0284	0.0594945
1016	new	127	Infected with omicron	<40	Female	3.8988	3.7784	4.01498	0.0592627
1017	new	128	Infected with omicron	<40	Female	3.88573	3.76601	4.00139	0.0590349
1018	new	129	Infected with omicron	<40	Female	3.87261	3.75355	3.9878	0.0588117
1019	new	130	Infected with omicron	<40	Female	3.85943	3.74102	3.97415	0.0585937
1020	new	131	Infected with omicron	<40	Female	3.84621	3.72848	3.96042	0.0583814
1021	new	132	Infected with omicron	<40	Female	3.83295	3.71565	3.94667	0.0581755
1022	new	133	Infected with omicron	<40	Female	3.81966	3.70244	3.93303	0.0579764
1023	new	134	Infected with omicron	<40	Female	3.80635	3.68927	3.91893	0.0577848
1024	new	135	Infected with omicron	<40	Female	3.79304	3.67629	3.90524	0.057601
1025	new	136	Infected with omicron	<40	Female	3.77972	3.66325	3.89135	0.0574256
1026	new	137	Infected with omicron	<40	Female	3.7664	3.65044	3.87759	0.057259
1027	new	138	Infected with omicron	<40	Female	3.75311	3.63767	3.86384	0.0571015
1028	new	139	Infected with omicron	<40	Female	3.73983	3.62481	3.84991	0.0569535
1029	new	140	Infected with omicron	<40	Female	3.72659	3.61175	3.8361	0.0568154
1030	new	141	Infected with omicron	<40	Female	3.71339	3.59855	3.82264	0.0566874
1031	new	142	Infected with omicron	<40	Female	3.70024	3.58538	3.8091	0.0565697
1032	new	143	Infected with omicron	<40	Female	3.68714	3.57282	3.7958	0.0564626
1033	new	144	Infected with omicron	<40	Female	3.67411	3.5601	3.78243	0.0563662
1034	new	145	Infected with omicron	<40	Female	3.66115	3.5468	3.7694	0.0562806
1035	new	146	Infected with omicron	<40	Female	3.64828	3.53462	3.75643	0.0562059
1036	new	147	Infected with omicron	<40	Female	3.6355	3.52232	3.74417	0.0561422
1037	new	148	Infected with omicron	<40	Female	3.62282	3.50972	3.73144	0.0560894
1038	new	149	Infected with omicron	<40	Female	3.61024	3.49707	3.71885	0.0560475
1039	new	150	Infected with omicron	<40	Female	3.59779	3.48434	3.70636	0.0560164
1040	new	151	Infected with omicron	<40	Female	3.58546	3.4721	3.69425	0.055996
1041	new	152	Infected with omicron	<40	Female	3.57326	3.45988	3.68192	0.0559861
1042	new	153	Infected with omicron	<40	Female	3.56121	3.44792	3.67009	0.0559864
1043	new	154	Infected with omicron	<40	Female	3.5493	3.43606	3.65805	0.0559968
1044	new	155	Infected with omicron	<40	Female	3.53756	3.42441	3.64626	0.056017
1045	new	156	Infected with omicron	<40	Female	3.52598	3.41285	3.63438	0.0560467
1046	new	157	Infected with omicron	<40	Female	3.51458	3.40123	3.62305	0.0560854
1047	new	158	Infected with omicron	<40	Female	3.50336	3.39033	3.61157	0.0561329
1048	new	159	Infected with omicron	<40	Female	3.49234	3.37911	3.60021	0.0561887
1049	new	160	Infected with omicron	<40	Female	3.48152	3.36803	3.59	0.0562524
1050	new	161	Infected with omicron	<40	Female	3.47091	3.35767	3.57935	0.0563236
1051	new	162	Infected with omicron	<40	Female	3.46052	3.34757	3.56933	0.0564017
1052	new	163	Infected with omicron	<40	Female	3.45036	3.33701	3.55958	0.0564862
1053	new	164	Infected with omicron	<40	Female	3.44043	3.3269	3.54978	0.0565768
1054	new	165	Infected with omicron	<40	Female	3.43074	3.31699	3.54007	0.0566727
1055	new	166	Infected with omicron	<40	Female	3.42131	3.30763	3.531	0.0567736
1056	new	167	Infected with omicron	<40	Female	3.41214	3.29835	3.52217	0.0568787
1057	new	168	Infected with omicron	<40	Female	3.40325	3.28897	3.51363	0.0569877
1058	new	169	Infected with omicron	<40	Female	3.39462	3.28006	3.505	0.0570999
1059	new	170	Infected with omicron	<40	Female	3.38628	3.27165	3.49677	0.057215
1060	new	171	Infected with omicron	<40	Female	3.3782	3.2635	3.48866	0.0573326
1061	new	172	Infected with omicron	<40	Female	3.3704	3.25551	3.48124	0.0574524
1062	new	173	Infected with omicron	<40	Female	3.36287	3.24758	3.47425	0.0575741
1063	new	174	Infected with omicron	<40	Female	3.35561	3.24008	3.46717	0.0576975
1064	new	175	Infected with omicron	<40	Female	3.34862	3.23292	3.46078	0.0578223
1065	new	176	Infected with omicron	<40	Female	3.34189	3.22558	3.45429	0.0579484
1066	new	177	Infected with omicron	<40	Female	3.33542	3.21877	3.44787	0.0580755
1067	new	178	Infected with omicron	<40	Female	3.32921	3.21228	3.44192	0.0582034
1068	new	179	Infected with omicron	<40	Female	3.32326	3.20619	3.43597	0.058332
1069	new	180	Infected with omicron	<40	Female	3.31756	3.20041	3.43006	0.0584613
1070	new	181	Infected with omicron	<40	Female	3.31212	3.19478	3.42443	0.0585909
1071	new	182	Infected with omicron	<40	Female	3.30693	3.18961	3.4199	0.058721
1072	new	183	Infected with omicron	<40	Female	3.30199	3.18413	3.41507	0.0588513
1073	new	184	Infected with omicron	<40	Female	3.2973	3.17896	3.41044	0.0589819
1074	new	185	Infected with omicron	<40	Female	3.29286	3.17438	3.40615	0.0591126
1075	new	186	Infected with omicron	<40	Female	3.28866	3.16995	3.40217	0.0592435
1076	new	187	Infected with omicron	<40	Female	3.2847	3.16604	3.39847	0.0593745
1077	new	188	Infected with omicron	<40	Female	3.28098	3.16206	3.39502	0.0595056
1078	new	189	Infected with omicron	<40	Female	3.2775	3.15851	3.39159	0.0596369
1079	new	190	Infected with omicron	<40	Female	3.27425	3.15513	3.38859	0.0597683
1080	new	191	Infected with omicron	<40	Female	3.27124	3.15199	3.38583	0.0598998
1081	new	192	Infected with omicron	<40	Female	3.26846	3.14898	3.38378	0.0600315
1082	new	193	Infected with omicron	<40	Female	3.26591	3.14571	3.38131	0.0601634
1083	new	194	Infected with omicron	<40	Female	3.26359	3.14294	3.37949	0.0602956
1084	new	195	Infected with omicron	<40	Female	3.2615	3.14079	3.37723	0.0604281
1085	new	196	Infected with omicron	<40	Female	3.25962	3.13887	3.37581	0.0605611
1086	new	197	Infected with omicron	<40	Female	3.25797	3.13723	3.37476	0.0606945
1087	new	198	Infected with omicron	<40	Female	3.25654	3.13523	3.37389	0.0608284
1088	new	199	Infected with omicron	<40	Female	3.25533	3.13382	3.37297	0.0609629
1089	new	200	Infected with omicron	<40	Female	3.25433	3.13277	3.3722	0.0610982
1090	new	201	Infected with omicron	<40	Female	3.25354	3.13192	3.37187	0.0612342
1091	new	202	Infected with omicron	<40	Female	3.25297	3.13138	3.3718	0.0613711
1092	new	203	Infected with omicron	<40	Female	3.25261	3.13023	3.37177	0.061509
1093	new	204	Infected with omicron	<40	Female	3.25245	3.12996	3.37209	0.0616479
1094	new	205	Infected with omicron	<40	Female	3.2525	3.13016	3.37251	0.061788
1095	new	206	Infected with omicron	<40	Female	3.25276	3.13016	3.37297	0.0619294
1096	new	207	Infected with omicron	<40	Female	3.25321	3.13026	3.3739	0.0620721
1097	new	208	Infected with omicron	<40	Female	3.25386	3.13065	3.37466	0.0622163
1098	new	209	Infected with omicron	<40	Female	3.25472	3.13109	3.37581	0.062362
1099	new	210	Infected with omicron	<40	Female	3.25576	3.13253	3.37692	0.0625094
1100	new	211	Infected with omicron	<40	Female	3.257	3.13342	3.37813	0.0626585
1101	new	212	Infected with omicron	<40	Female	3.25843	3.13425	3.37962	0.0628094
1102	new	213	Infected with omicron	<40	Female	3.26006	3.13553	3.38127	0.0629623
1103	new	214	Infected with omicron	<40	Female	3.26186	3.13705	3.3833	0.0631173
1104	new	215	Infected with omicron	<40	Female	3.26386	3.13887	3.3858	0.0632743
1105	new	216	Infected with omicron	<40	Female	3.26603	3.14086	3.38849	0.0634335
1106	new	217	Infected with omicron	<40	Female	3.26839	3.14307	3.39091	0.063595
1107	new	218	Infected with omicron	<40	Female	3.27093	3.14533	3.3938	0.0637589
1108	new	219	Infected with omicron	<40	Female	3.27364	3.14797	3.39686	0.0639252
1109	new	220	Infected with omicron	<40	Female	3.27653	3.15017	3.40031	0.064094
1110	new	221	Infected with omicron	<40	Female	3.27959	3.15333	3.40401	0.0642654
1111	new	222	Infected with omicron	<40	Female	3.28283	3.15609	3.40764	0.0644394
1112	new	223	Infected with omicron	<40	Female	3.28623	3.15936	3.41144	0.0646161
1113	new	224	Infected with omicron	<40	Female	3.2898	3.16278	3.41556	0.0647955
1114	new	225	Infected with omicron	<40	Female	3.29353	3.16636	3.42004	0.0649777
1115	new	226	Infected with omicron	<40	Female	3.29743	3.16998	3.42449	0.0651627
1116	new	227	Infected with omicron	<40	Female	3.30149	3.17383	3.42889	0.0653506
1117	new	228	Infected with omicron	<40	Female	3.30571	3.17757	3.43344	0.0655413
1118	new	229	Infected with omicron	<40	Female	3.31008	3.18119	3.43813	0.065735
1119	new	230	Infected with omicron	<40	Female	3.31461	3.18533	3.4428	0.0659315
1120	new	231	Infected with omicron	<40	Female	3.31929	3.18982	3.44773	0.066131
1121	new	232	Infected with omicron	<40	Female	3.32413	3.19433	3.45261	0.0663335
1122	new	233	Infected with omicron	<40	Female	3.32911	3.19896	3.45799	0.0665388
1123	new	234	Infected with omicron	<40	Female	3.33424	3.20366	3.46346	0.0667471
1124	new	235	Infected with omicron	<40	Female	3.33951	3.2084	3.4691	0.0669583
1125	new	236	Infected with omicron	<40	Female	3.34493	3.21342	3.47516	0.0671723
1126	new	237	Infected with omicron	<40	Female	3.35049	3.21858	3.48088	0.0673892
1127	new	238	Infected with omicron	<40	Female	3.35618	3.22407	3.48635	0.0676089
1128	new	239	Infected with omicron	<40	Female	3.36201	3.22935	3.49285	0.0678314
1129	new	240	Infected with omicron	<40	Female	3.36798	3.23478	3.499	0.0680566
1130	new	241	Infected with omicron	<40	Female	3.37408	3.24077	3.50549	0.0682845
1131	new	242	Infected with omicron	<40	Female	3.38031	3.24658	3.51241	0.0685149
1132	new	243	Infected with omicron	<40	Female	3.38667	3.2526	3.51945	0.0687479
1133	new	244	Infected with omicron	<40	Female	3.39316	3.25875	3.52661	0.0689834
1134	new	245	Infected with omicron	<40	Female	3.39977	3.26507	3.53377	0.0692212
1135	new	246	Infected with omicron	<40	Female	3.4065	3.27168	3.5407	0.0694613
1136	new	247	Infected with omicron	<40	Female	3.41335	3.27818	3.54768	0.0697035
1137	new	248	Infected with omicron	<40	Female	3.42032	3.2848	3.55538	0.0699479
1138	new	249	Infected with omicron	<40	Female	3.42741	3.29115	3.56301	0.0701942
1139	new	250	Infected with omicron	<40	Female	3.43461	3.29746	3.57067	0.0704424
1140	new	251	Infected with omicron	<40	Female	3.44193	3.30432	3.57853	0.0706924
1141	new	252	Infected with omicron	<40	Female	3.44935	3.31143	3.58678	0.0709439
1142	new	253	Infected with omicron	<40	Female	3.45689	3.31865	3.59462	0.0711969
1143	new	254	Infected with omicron	<40	Female	3.46453	3.3261	3.60278	0.0714513
1144	new	255	Infected with omicron	<40	Female	3.47227	3.33287	3.61105	0.0717069
1145	new	256	Infected with omicron	<40	Female	3.48012	3.34026	3.61951	0.0719636
1146	new	257	Infected with omicron	<40	Female	3.48807	3.34732	3.62803	0.0722212
1147	new	258	Infected with omicron	<40	Female	3.49611	3.35501	3.63691	0.0724795
1148	new	259	Infected with omicron	<40	Female	3.50425	3.36215	3.64515	0.0727384
1149	new	260	Infected with omicron	<40	Female	3.51249	3.36968	3.65398	0.0729977
1150	new	261	Infected with omicron	<40	Female	3.52082	3.37734	3.66286	0.0732573
1151	new	262	Infected with omicron	<40	Female	3.52923	3.38566	3.67185	0.073517
1152	new	263	Infected with omicron	<40	Female	3.53774	3.39351	3.68071	0.0737766
1153	new	264	Infected with omicron	<40	Female	3.54633	3.4016	3.68952	0.0740359
1154	new	265	Infected with omicron	<40	Female	3.55501	3.40996	3.69862	0.0742948
1155	new	266	Infected with omicron	<40	Female	3.56377	3.41837	3.70767	0.0745529
1156	new	267	Infected with omicron	<40	Female	3.5726	3.42634	3.7168	0.0748103
1157	new	268	Infected with omicron	<40	Female	3.58152	3.43506	3.72664	0.0750666
1158	new	269	Infected with omicron	<40	Female	3.59051	3.44415	3.73609	0.0753216
1159	new	270	Infected with omicron	<40	Female	3.59958	3.45263	3.74586	0.0755752
1160	new	271	Infected with omicron	<40	Female	3.60872	3.46079	3.75523	0.0758271
1161	new	272	Infected with omicron	<40	Female	3.61792	3.46888	3.7657	0.0760772
1162	new	273	Infected with omicron	<40	Female	3.6272	3.47772	3.7754	0.0763252
1163	new	274	Infected with omicron	<40	Female	3.63654	3.48682	3.78495	0.0765709
1164	new	275	Infected with omicron	<40	Female	3.64595	3.49558	3.79497	0.0768142
1165	new	276	Infected with omicron	<40	Female	3.65541	3.50493	3.80506	0.0770547
1166	new	277	Infected with omicron	<40	Female	3.66494	3.51375	3.815	0.0772922
1167	new	278	Infected with omicron	<40	Female	3.67453	3.52299	3.8249	0.0775266
1168	new	279	Infected with omicron	<40	Female	3.68417	3.53222	3.83487	0.0777577
1169	new	280	Infected with omicron	<40	Female	3.69386	3.54139	3.84541	0.0779851
1170	new	281	Infected with omicron	<40	Female	3.70361	3.55051	3.85559	0.0782087
1171	new	282	Infected with omicron	<40	Female	3.7134	3.55939	3.8654	0.0784282
1172	new	283	Infected with omicron	<40	Female	3.72325	3.56871	3.87584	0.0786434
1173	new	284	Infected with omicron	<40	Female	3.73314	3.57831	3.88641	0.0788542
1174	new	285	Infected with omicron	<40	Female	3.74307	3.58789	3.8969	0.0790601
1175	new	286	Infected with omicron	<40	Female	3.75304	3.59737	3.90727	0.0792612
1176	new	287	Infected with omicron	<40	Female	3.76306	3.60668	3.91757	0.079457
1177	new	288	Infected with omicron	<40	Female	3.77311	3.61641	3.92809	0.0796473
1178	new	289	Infected with omicron	<40	Female	3.78319	3.62607	3.93864	0.079832
1179	new	290	Infected with omicron	<40	Female	3.79332	3.63602	3.94921	0.0800108
1180	new	291	Infected with omicron	<40	Female	3.80347	3.64582	3.96011	0.0801835
1181	new	292	Infected with omicron	<40	Female	3.81365	3.65555	3.97095	0.0803498
1182	new	293	Infected with omicron	<40	Female	3.82386	3.66565	3.98171	0.0805095
1183	new	294	Infected with omicron	<40	Female	3.83409	3.67534	3.99192	0.0806623
1184	new	295	Infected with omicron	<40	Female	3.84435	3.68538	4.00253	0.0808081
1185	new	296	Infected with omicron	<40	Female	3.85463	3.69553	4.01331	0.0809466
1186	new	297	Infected with omicron	<40	Female	3.86492	3.70566	4.02423	0.0810776
1187	new	298	Infected with omicron	<40	Female	3.87524	3.71581	4.03493	0.0812009
1188	new	299	Infected with omicron	<40	Female	3.88557	3.72586	4.04559	0.0813161
1189	new	300	Infected with omicron	<40	Female	3.89591	3.73619	4.05596	0.0814232
1190	new	301	Infected with omicron	<40	Female	3.90627	3.74635	4.06653	0.0815218
1191	new	302	Infected with omicron	<40	Female	3.91663	3.75638	4.07716	0.0816117
1192	new	303	Infected with omicron	<40	Female	3.92701	3.7666	4.08794	0.0816928
1193	new	304	Infected with omicron	<40	Female	3.93738	3.77698	4.0983	0.0817647
1194	new	305	Infected with omicron	<40	Female	3.94776	3.78742	4.10878	0.0818273
1195	new	306	Infected with omicron	<40	Female	3.95814	3.7979	4.11912	0.0818804
1196	new	307	Infected with omicron	<40	Female	3.96852	3.8084	4.1295	0.0819237
1197	new	308	Infected with omicron	<40	Female	3.9789	3.81812	4.14012	0.081957
1198	new	309	Infected with omicron	<40	Female	3.98927	3.82844	4.15054	0.08198
1199	new	310	Infected with omicron	<40	Female	3.99964	3.83906	4.16068	0.0819927
1200	new	311	Infected with omicron	<40	Female	4.00999	3.84936	4.17115	0.0819948
1201	new	312	Infected with omicron	<40	Female	4.02034	3.86003	4.18162	0.081986
1202	new	313	Infected with omicron	<40	Female	4.03067	3.87039	4.1919	0.0819662
1203	new	314	Infected with omicron	<40	Female	4.04099	3.88057	4.20215	0.0819352
1204	new	315	Infected with omicron	<40	Female	4.05129	3.89125	4.21253	0.0818927
1205	new	316	Infected with omicron	<40	Female	4.06157	3.90135	4.22278	0.0818385
1206	new	317	Infected with omicron	<40	Female	4.07183	3.91149	4.23293	0.0817726
1207	new	318	Infected with omicron	<40	Female	4.08206	3.92182	4.24303	0.0816947
1208	new	319	Infected with omicron	<40	Female	4.09227	3.93251	4.25322	0.0816045
1209	new	320	Infected with omicron	<40	Female	4.10246	3.94284	4.26308	0.081502
1210	new	321	Infected with omicron	<40	Female	4.11261	3.95311	4.27309	0.0813869
1211	new	322	Infected with omicron	<40	Female	4.12274	3.96334	4.28306	0.0812591
1212	new	323	Infected with omicron	<40	Female	4.13283	3.97375	4.29291	0.0811184
1213	new	324	Infected with omicron	<40	Female	4.14288	3.98404	4.30257	0.0809646
1214	new	325	Infected with omicron	<40	Female	4.1529	3.99395	4.31225	0.0807977
1215	new	326	Infected with omicron	<40	Female	4.16288	4.00447	4.32191	0.0806173
1216	new	327	Infected with omicron	<40	Female	4.17281	4.01451	4.33144	0.0804235
1217	new	328	Infected with omicron	<40	Female	4.18271	4.02439	4.34101	0.080216
1218	new	329	Infected with omicron	<40	Female	4.19255	4.03454	4.35046	0.0799948
1219	new	330	Infected with omicron	<40	Female	4.20235	4.04495	4.35989	0.0797597
1220	new	331	Infected with omicron	<40	Female	4.2121	4.05532	4.36895	0.0795105
1221	new	332	Infected with omicron	<40	Female	4.2218	4.06566	4.37786	0.0792472
1222	new	333	Infected with omicron	<40	Female	4.23145	4.07598	4.38691	0.0789698
1223	new	334	Infected with omicron	<40	Female	4.24104	4.08615	4.39577	0.078678
1224	new	335	Infected with omicron	<40	Female	4.25057	4.09615	4.4047	0.0783718
1225	new	336	Infected with omicron	<40	Female	4.26004	4.10631	4.41328	0.0780512
1226	new	337	Infected with omicron	<40	Female	4.26946	4.11622	4.4219	0.0777161
1227	new	338	Infected with omicron	<40	Female	4.2788	4.12621	4.43049	0.0773664
1228	new	339	Infected with omicron	<40	Female	4.28809	4.13613	4.439	0.0770022
1229	new	340	Infected with omicron	<40	Female	4.2973	4.14582	4.44741	0.0766233
1230	new	341	Infected with omicron	<40	Female	4.30644	4.15595	4.45565	0.0762299
1231	new	342	Infected with omicron	<40	Female	4.31552	4.16605	4.46375	0.0758219
1232	new	343	Infected with omicron	<40	Female	4.32452	4.17563	4.47189	0.0753993
1233	new	344	Infected with omicron	<40	Female	4.33344	4.18542	4.48018	0.0749622
1234	new	345	Infected with omicron	<40	Female	4.34229	4.19491	4.48804	0.0745108
1235	new	346	Infected with omicron	<40	Female	4.35105	4.20472	4.49563	0.0740449
1236	new	347	Infected with omicron	<40	Female	4.35974	4.21457	4.50301	0.0735649
1237	new	348	Infected with omicron	<40	Female	4.36833	4.22423	4.51057	0.0730708
1238	new	349	Infected with omicron	<40	Female	4.37685	4.23419	4.51751	0.0725628
1239	new	350	Infected with omicron	<40	Female	4.38527	4.2442	4.5249	0.072041
1240	new	351	Infected with omicron	<40	Female	4.39361	4.2541	4.53199	0.0715058
1241	new	352	Infected with omicron	<40	Female	4.40186	4.26293	4.53928	0.0709573
1242	new	353	Infected with omicron	<40	Female	4.41001	4.27211	4.54613	0.070396
1243	new	354	Infected with omicron	<40	Female	4.41806	4.28135	4.55293	0.069822
1244	new	355	Infected with omicron	<40	Female	4.42602	4.2905	4.56032	0.0692358
1245	new	356	Infected with omicron	<40	Female	4.43387	4.29896	4.56671	0.0686378
1246	new	357	Infected with omicron	<40	Female	4.44163	4.30801	4.57318	0.0680285
1247	new	358	Infected with omicron	<40	Female	4.44927	4.3172	4.58002	0.0674083
1248	new	359	Infected with omicron	<40	Female	4.45682	4.32593	4.58634	0.066778
1249	new	360	Infected with omicron	<40	Female	4.46425	4.33448	4.59239	0.066138
1250	new	361	Infected with omicron	<40	Female	4.47158	4.34278	4.59843	0.0654892
1251	new	362	Infected with omicron	<40	Female	4.47879	4.35083	4.60441	0.0648323
1252	new	363	Infected with omicron	<40	Female	4.48589	4.35911	4.60963	0.0641682
1253	new	364	Infected with omicron	<40	Female	4.49287	4.36724	4.61515	0.0634978
1254	new	365	Infected with omicron	<40	Female	4.49974	4.37476	4.62052	0.062822
1255	new	366	Infected with omicron	<40	Female	4.50648	4.38325	4.62562	0.0621422
1256	new	367	Infected with omicron	<40	Female	4.5131	4.39191	4.63088	0.0614594
1257	new	368	Infected with omicron	<40	Female	4.5196	4.39969	4.63632	0.0607751
1258	new	369	Infected with omicron	<40	Female	4.52597	4.40773	4.6411	0.0600906
1259	new	370	Infected with omicron	<40	Female	4.53221	4.41504	4.64602	0.0594076
1260	new	371	Infected with omicron	<40	Female	4.53833	4.42244	4.65059	0.0587279
1261	new	372	Infected with omicron	<40	Female	4.5443	4.42962	4.65492	0.0580532
1262	new	373	Infected with omicron	<40	Female	4.55015	4.43698	4.65948	0.0573856
1263	new	374	Infected with omicron	<40	Female	4.55586	4.44379	4.66419	0.0567273
1264	new	375	Infected with omicron	<40	Female	4.56143	4.45082	4.66804	0.0560806
1265	new	376	Infected with omicron	<40	Female	4.56686	4.45821	4.6721	0.0554481
1266	new	377	Infected with omicron	<40	Female	4.57214	4.46475	4.67636	0.0548324
1267	new	378	Infected with omicron	<40	Female	4.57729	4.47134	4.68033	0.0542365
1268	new	379	Infected with omicron	<40	Female	4.58228	4.47738	4.68388	0.0536635
1269	new	380	Infected with omicron	<40	Female	4.58713	4.48279	4.68766	0.0531167
1270	new	381	Infected with omicron	<40	Female	4.59183	4.48893	4.69156	0.0525997
1271	new	382	Infected with omicron	<40	Female	4.59639	4.49467	4.69507	0.0521163
1272	new	383	Infected with omicron	<40	Female	4.6008	4.49982	4.69878	0.0516705
1273	new	384	Infected with omicron	<40	Female	4.60508	4.50503	4.70254	0.0512662
1274	new	385	Infected with omicron	<40	Female	4.60922	4.50983	4.70638	0.0509074
1275	new	386	Infected with omicron	<40	Female	4.61323	4.5142	4.70998	0.0505979
1276	new	387	Infected with omicron	<40	Female	4.6171	4.51834	4.71406	0.0503418
1277	new	388	Infected with omicron	<40	Female	4.62084	4.52267	4.7173	0.0501427
1278	new	389	Infected with omicron	<40	Female	4.62445	4.52641	4.72117	0.0500044
1279	new	390	Infected with omicron	<40	Female	4.62794	4.53029	4.72496	0.0499303
1280	new	391	Infected with omicron	<40	Female	4.63131	4.53319	4.7281	0.0499236
1281	new	392	Infected with omicron	<40	Female	4.63455	4.53644	4.73169	0.0499872
1282	new	393	Infected with omicron	<40	Female	4.63768	4.5391	4.73507	0.0501237
1283	new	394	Infected with omicron	<40	Female	4.64069	4.54135	4.73874	0.0503352
1284	new	395	Infected with omicron	<40	Female	4.64359	4.54353	4.74227	0.0506237
1285	new	396	Infected with omicron	<40	Female	4.64637	4.54517	4.74545	0.0509904
1286	new	397	Infected with omicron	<40	Female	4.64905	4.54725	4.74877	0.0514363
1287	new	398	Infected with omicron	<40	Female	4.65162	4.54898	4.75224	0.0519619
1288	new	399	Infected with omicron	<40	Female	4.65408	4.55032	4.75598	0.0525674
1289	new	400	Infected with omicron	<40	Female	4.65645	4.55102	4.76018	0.0532524
1290	new	401	Infected with omicron	<40	Female	4.65871	4.5518	4.76429	0.0540161
1291	new	402	Infected with omicron	<40	Female	4.66087	4.55216	4.76813	0.0548576
1292	new	403	Infected with omicron	<40	Female	4.66294	4.5522	4.77195	0.0557754
1293	new	404	Infected with omicron	<40	Female	4.66492	4.55213	4.77596	0.056768
1294	new	405	Infected with omicron	<40	Female	4.66681	4.55257	4.78021	0.0578333
1295	new	406	Infected with omicron	<40	Female	4.66861	4.5523	4.7845	0.0589695
1296	new	407	Infected with omicron	<40	Female	4.67032	4.551	4.78855	0.0601742
1297	new	408	Infected with omicron	<40	Female	4.67195	4.55033	4.79228	0.061445
1298	new	409	Infected with omicron	<40	Female	4.67349	4.54922	4.79628	0.0627797
1299	new	410	Infected with omicron	<40	Female	4.67496	4.54845	4.80119	0.0641757
1300	new	411	Infected with omicron	<40	Female	4.67635	4.54626	4.80533	0.0656306
1301	new	412	Infected with omicron	<40	Female	4.67767	4.54435	4.80996	0.0671418
1302	new	413	Infected with omicron	<40	Female	4.67892	4.54279	4.81436	0.068707
1303	new	414	Infected with omicron	<40	Female	4.68009	4.54134	4.8182	0.0703236
1304	new	415	Infected with omicron	<40	Female	4.6812	4.53919	4.82246	0.0719893
1305	new	416	Infected with omicron	<40	Female	4.68224	4.53702	4.82691	0.0737018
1306	new	417	Infected with omicron	<40	Female	4.68322	4.5346	4.83103	0.0754589
1307	new	418	Infected with omicron	<40	Female	4.68414	4.53076	4.8354	0.0772583
1308	new	419	Infected with omicron	<40	Female	4.68501	4.52769	4.84005	0.079098
1309	new	420	Infected with omicron	<40	Female	4.68581	4.52441	4.84517	0.0809759
1310	new	421	Infected with omicron	<40	Female	4.68657	4.52144	4.8499	0.0828902
1311	new	422	Infected with omicron	<40	Female	4.68727	4.51804	4.85452	0.0848388
1312	new	423	Infected with omicron	<40	Female	4.68792	4.51523	4.85955	0.0868201
1313	new	424	Infected with omicron	<40	Female	4.68853	4.51113	4.86417	0.0888323
1314	new	425	Infected with omicron	<40	Female	4.68909	4.50759	4.86804	0.0908737
1315	new	426	Infected with omicron	<40	Female	4.68961	4.50337	4.87283	0.0929428
1316	new	427	Infected with omicron	<40	Female	4.69009	4.49985	4.87717	0.095038
1317	new	428	Infected with omicron	<40	Female	4.69054	4.49695	4.8814	0.097158
1318	new	429	Infected with omicron	<40	Female	4.69095	4.49303	4.88631	0.0993012
1319	new	430	Infected with omicron	<40	Female	4.69132	4.48904	4.89108	0.101466
1320	new	431	Infected with omicron	<40	Female	4.69167	4.48513	4.89574	0.103652
1321	new	432	Infected with omicron	<40	Female	4.69199	4.48179	4.90022	0.105857
1322	new	433	Infected with omicron	<40	Female	4.69228	4.47716	4.90547	0.108081
1323	new	434	Infected with omicron	<40	Female	4.69255	4.47181	4.90973	0.110321
1324	new	435	Infected with omicron	<40	Female	4.6928	4.46759	4.91485	0.112577
1325	new	436	Infected with omicron	<40	Female	4.69303	4.46351	4.91952	0.114848
1326	new	437	Infected with omicron	<40	Female	4.69325	4.45955	4.92373	0.117133
1327	new	438	Infected with omicron	<40	Female	4.69345	4.45534	4.92804	0.119431
1328	new	439	Infected with omicron	<40	Female	4.69363	4.45086	4.93249	0.121741
1329	new	440	Infected with omicron	<40	Female	4.69381	4.44645	4.93729	0.124061
1330	new	441	Infected with omicron	<40	Female	4.69399	4.4413	4.9426	0.126391
1331	new	442	Infected with omicron	<40	Female	4.69415	4.43652	4.94713	0.128731
1332	new	443	Infected with omicron	<40	Female	4.69432	4.4322	4.95138	0.131078
1333	new	0	Infection-naïve	>40-60	Female	0.285672	0.242479	0.333785	0.0234288
1334	new	1	Infection-naïve	>40-60	Female	0.36624	0.314569	0.423041	0.0279173
1335	new	2	Infection-naïve	>40-60	Female	0.46411	0.402439	0.531414	0.0330897
1336	new	3	Infection-naïve	>40-60	Female	0.580346	0.506876	0.658842	0.0389206
1337	new	4	Infection-naïve	>40-60	Female	0.714905	0.628974	0.805871	0.0452461
1338	new	5	Infection-naïve	>40-60	Female	0.866335	0.767747	0.970445	0.051721
1339	new	6	Infection-naïve	>40-60	Female	1.03169	0.919311	1.14741	0.0578313
1340	new	7	Infection-naïve	>40-60	Female	1.20672	1.08245	1.33223	0.0629788
1341	new	8	Infection-naïve	>40-60	Female	1.38638	1.25273	1.51691	0.066615
1342	new	9	Infection-naïve	>40-60	Female	1.5655	1.42683	1.69811	0.0683743
1343	new	10	Infection-naïve	>40-60	Female	1.73942	1.5998	1.8701	0.0681524
1344	new	11	Infection-naïve	>40-60	Female	1.90449	1.76677	2.02939	0.0661066
1345	new	12	Infection-naïve	>40-60	Female	2.0583	1.92714	2.17535	0.0625912
1346	new	13	Infection-naïve	>40-60	Female	2.19965	2.07796	2.30763	0.0580621
1347	new	14	Infection-naïve	>40-60	Female	2.32832	2.21737	2.42607	0.052987
1348	new	15	Infection-naïve	>40-60	Female	2.44485	2.34538	2.53271	0.0477819
1349	new	16	Infection-naïve	>40-60	Female	2.55022	2.46039	2.62896	0.0427781
1350	new	17	Infection-naïve	>40-60	Female	2.64564	2.56597	2.7162	0.0382131
1351	new	18	Infection-naïve	>40-60	Female	2.73238	2.66169	2.79571	0.0342365
1352	new	19	Infection-naïve	>40-60	Female	2.81166	2.74795	2.86893	0.0309221
1353	new	20	Infection-naïve	>40-60	Female	2.88456	2.82619	2.9369	0.0282804
1354	new	21	Infection-naïve	>40-60	Female	2.95205	2.89896	3.00121	0.0262714
1355	new	22	Infection-naïve	>40-60	Female	3.01495	2.96577	3.06225	0.0248181
1356	new	23	Infection-naïve	>40-60	Female	3.07392	3.02662	3.12	0.0238219
1357	new	24	Infection-naïve	>40-60	Female	3.12952	3.0842	3.17425	0.0231786
1358	new	25	Infection-naïve	>40-60	Female	3.18222	3.13799	3.22641	0.0227926
1359	new	26	Infection-naïve	>40-60	Female	3.23242	3.18824	3.27634	0.0225838
1360	new	27	Infection-naïve	>40-60	Female	3.28044	3.23627	3.32434	0.0224894
1361	new	28	Infection-naïve	>40-60	Female	3.32653	3.28265	3.37048	0.0224625
1362	new	29	Infection-naïve	>40-60	Female	3.3709	3.32694	3.41484	0.0224695
1363	new	30	Infection-naïve	>40-60	Female	3.41372	3.36989	3.45772	0.0224873
1364	new	31	Infection-naïve	>40-60	Female	3.45512	3.41111	3.4992	0.0225006
1365	new	32	Infection-naïve	>40-60	Female	3.49519	3.45126	3.53937	0.0224996
1366	new	33	Infection-naïve	>40-60	Female	3.53403	3.49027	3.57797	0.0224786
1367	new	34	Infection-naïve	>40-60	Female	3.5717	3.52805	3.61548	0.0224346
1368	new	35	Infection-naïve	>40-60	Female	3.60826	3.56482	3.65212	0.0223669
1369	new	36	Infection-naïve	>40-60	Female	3.64376	3.60049	3.68736	0.0222759
1370	new	37	Infection-naïve	>40-60	Female	3.67822	3.63505	3.72148	0.0221634
1371	new	38	Infection-naïve	>40-60	Female	3.71168	3.66882	3.75475	0.0220318
1372	new	39	Infection-naïve	>40-60	Female	3.74417	3.70147	3.78676	0.0218842
1373	new	40	Infection-naïve	>40-60	Female	3.7757	3.7332	3.81788	0.0217239
1374	new	41	Infection-naïve	>40-60	Female	3.8063	3.76408	3.84822	0.0215549
1375	new	42	Infection-naïve	>40-60	Female	3.83598	3.79399	3.87778	0.0213812
1376	new	43	Infection-naïve	>40-60	Female	3.86475	3.82309	3.90641	0.0212069
1377	new	44	Infection-naïve	>40-60	Female	3.89263	3.85129	3.93377	0.0210364
1378	new	45	Infection-naïve	>40-60	Female	3.91964	3.87863	3.96046	0.0208738
1379	new	46	Infection-naïve	>40-60	Female	3.94577	3.90519	3.98635	0.0207234
1380	new	47	Infection-naïve	>40-60	Female	3.97104	3.93068	4.01155	0.0205892
1381	new	48	Infection-naïve	>40-60	Female	3.99545	3.95567	4.03563	0.0204749
1382	new	49	Infection-naïve	>40-60	Female	4.01903	3.97921	4.05897	0.0203838
1383	new	50	Infection-naïve	>40-60	Female	4.04177	4.00202	4.08176	0.0203189
1384	new	51	Infection-naïve	>40-60	Female	4.06369	4.02401	4.10353	0.0202826
1385	new	52	Infection-naïve	>40-60	Female	4.08479	4.0454	4.12466	0.0202766
1386	new	53	Infection-naïve	>40-60	Female	4.10508	4.0652	4.14483	0.0203021
1387	new	54	Infection-naïve	>40-60	Female	4.12457	4.08431	4.16465	0.0203596
1388	new	55	Infection-naïve	>40-60	Female	4.14327	4.10287	4.18367	0.0204488
1389	new	56	Infection-naïve	>40-60	Female	4.16118	4.12067	4.20171	0.0205688
1390	new	57	Infection-naïve	>40-60	Female	4.17831	4.1377	4.21922	0.020718
1391	new	58	Infection-naïve	>40-60	Female	4.19467	4.15368	4.23584	0.0208942
1392	new	59	Infection-naïve	>40-60	Female	4.21027	4.16888	4.25214	0.0210947
1393	new	60	Infection-naïve	>40-60	Female	4.22511	4.18312	4.26764	0.0213162
1394	new	61	Infection-naïve	>40-60	Female	4.23921	4.19694	4.28203	0.0215552
1395	new	62	Infection-naïve	>40-60	Female	4.25256	4.20971	4.29579	0.0218079
1396	new	63	Infection-naïve	>40-60	Female	4.26518	4.22198	4.30864	0.0220711
1397	new	64	Infection-naïve	>40-60	Female	4.27708	4.23314	4.32121	0.0223421
1398	new	65	Infection-naïve	>40-60	Female	4.28827	4.24354	4.33299	0.0226182
1399	new	66	Infection-naïve	>40-60	Female	4.29876	4.25324	4.34397	0.0228972
1400	new	67	Infection-naïve	>40-60	Female	4.30855	4.26252	4.35447	0.023177
1401	new	68	Infection-naïve	>40-60	Female	4.31766	4.27099	4.36416	0.0234558
1402	new	69	Infection-naïve	>40-60	Female	4.3261	4.27914	4.37314	0.023732
1403	new	70	Infection-naïve	>40-60	Female	4.33387	4.28636	4.38153	0.024004
1404	new	71	Infection-naïve	>40-60	Female	4.34099	4.29298	4.38925	0.0242707
1405	new	72	Infection-naïve	>40-60	Female	4.34746	4.29889	4.39634	0.0245309
1406	new	73	Infection-naïve	>40-60	Female	4.3533	4.30426	4.40261	0.0247836
1407	new	74	Infection-naïve	>40-60	Female	4.35852	4.3091	4.40796	0.0250279
1408	new	75	Infection-naïve	>40-60	Female	4.36311	4.3134	4.41302	0.0252632
1409	new	76	Infection-naïve	>40-60	Female	4.36711	4.31708	4.41742	0.0254888
1410	new	77	Infection-naïve	>40-60	Female	4.3705	4.32006	4.42117	0.0257042
1411	new	78	Infection-naïve	>40-60	Female	4.37331	4.32251	4.42431	0.0259088
1412	new	79	Infection-naïve	>40-60	Female	4.37554	4.32426	4.42686	0.0261024
1413	new	80	Infection-naïve	>40-60	Female	4.3772	4.32549	4.42891	0.0262846
1414	new	81	Infection-naïve	>40-60	Female	4.3783	4.32639	4.43051	0.0264552
1415	new	82	Infection-naïve	>40-60	Female	4.37886	4.32678	4.43134	0.026614
1416	new	83	Infection-naïve	>40-60	Female	4.37887	4.32658	4.43161	0.0267608
1417	new	84	Infection-naïve	>40-60	Female	4.37836	4.32566	4.43126	0.0268955
1418	new	85	Infection-naïve	>40-60	Female	4.37732	4.32432	4.4304	0.0270182
1419	new	86	Infection-naïve	>40-60	Female	4.37578	4.32261	4.42921	0.0271287
1420	new	87	Infection-naïve	>40-60	Female	4.37373	4.32034	4.42733	0.0272271
1421	new	88	Infection-naïve	>40-60	Female	4.3712	4.31765	4.42505	0.0273135
1422	new	89	Infection-naïve	>40-60	Female	4.36818	4.31446	4.42221	0.0273879
1423	new	90	Infection-naïve	>40-60	Female	4.36469	4.31093	4.4188	0.0274505
1424	new	91	Infection-naïve	>40-60	Female	4.36074	4.30691	4.415	0.0275014
1425	new	92	Infection-naïve	>40-60	Female	4.35633	4.3025	4.41067	0.0275406
1426	new	93	Infection-naïve	>40-60	Female	4.35148	4.29752	4.40588	0.0275685
1427	new	94	Infection-naïve	>40-60	Female	4.3462	4.29206	4.4006	0.0275852
1428	new	95	Infection-naïve	>40-60	Female	4.34049	4.28623	4.39485	0.0275909
1429	new	96	Infection-naïve	>40-60	Female	4.33437	4.28011	4.38876	0.0275859
1430	new	97	Infection-naïve	>40-60	Female	4.32785	4.27365	4.38218	0.0275703
1431	new	98	Infection-naïve	>40-60	Female	4.32093	4.26677	4.37523	0.0275445
1432	new	99	Infection-naïve	>40-60	Female	4.31362	4.25969	4.36783	0.0275087
1433	new	100	Infection-naïve	>40-60	Female	4.30594	4.25229	4.36004	0.0274632
1434	new	101	Infection-naïve	>40-60	Female	4.29789	4.24435	4.35203	0.0274082
1435	new	102	Infection-naïve	>40-60	Female	4.28948	4.23608	4.34373	0.0273442
1436	new	103	Infection-naïve	>40-60	Female	4.28073	4.22762	4.33493	0.0272714
1437	new	104	Infection-naïve	>40-60	Female	4.27164	4.21867	4.3258	0.0271902
1438	new	105	Infection-naïve	>40-60	Female	4.26222	4.20949	4.31636	0.0271008
1439	new	106	Infection-naïve	>40-60	Female	4.25248	4.19984	4.3065	0.0270036
1440	new	107	Infection-naïve	>40-60	Female	4.24243	4.1902	4.2962	0.026899
1441	new	108	Infection-naïve	>40-60	Female	4.23208	4.18035	4.28559	0.0267874
1442	new	109	Infection-naïve	>40-60	Female	4.22145	4.16985	4.27467	0.026669
1443	new	110	Infection-naïve	>40-60	Female	4.21053	4.15911	4.26342	0.0265443
1444	new	111	Infection-naïve	>40-60	Female	4.19934	4.14818	4.25195	0.0264136
1445	new	112	Infection-naïve	>40-60	Female	4.1879	4.13696	4.24005	0.0262774
1446	new	113	Infection-naïve	>40-60	Female	4.1762	4.12546	4.22778	0.026136
1447	new	114	Infection-naïve	>40-60	Female	4.16425	4.11373	4.2154	0.0259899
1448	new	115	Infection-naïve	>40-60	Female	4.15208	4.10176	4.20272	0.0258393
1449	new	116	Infection-naïve	>40-60	Female	4.13968	4.0898	4.1901	0.0256848
1450	new	117	Infection-naïve	>40-60	Female	4.12708	4.07748	4.17732	0.0255268
1451	new	118	Infection-naïve	>40-60	Female	4.11426	4.06505	4.1642	0.0253656
1452	new	119	Infection-naïve	>40-60	Female	4.10126	4.05223	4.15073	0.0252017
1453	new	120	Infection-naïve	>40-60	Female	4.08806	4.03949	4.13711	0.0250355
1454	new	121	Infection-naïve	>40-60	Female	4.0747	4.02643	4.12353	0.0248674
1455	new	122	Infection-naïve	>40-60	Female	4.06117	4.01315	4.10968	0.0246978
1456	new	123	Infection-naïve	>40-60	Female	4.04748	3.9999	4.09562	0.0245272
1457	new	124	Infection-naïve	>40-60	Female	4.03365	3.98636	4.0814	0.024356
1458	new	125	Infection-naïve	>40-60	Female	4.01968	3.97268	4.06707	0.0241846
1459	new	126	Infection-naïve	>40-60	Female	4.00559	3.95889	4.05264	0.0240134
1460	new	127	Infection-naïve	>40-60	Female	3.99137	3.94543	4.03805	0.0238429
1461	new	128	Infection-naïve	>40-60	Female	3.97705	3.93143	4.0233	0.0236734
1462	new	129	Infection-naïve	>40-60	Female	3.96264	3.91742	4.00862	0.0235055
1463	new	130	Infection-naïve	>40-60	Female	3.94813	3.90315	3.9938	0.0233393
1464	new	131	Infection-naïve	>40-60	Female	3.93354	3.88894	3.97902	0.0231755
1465	new	132	Infection-naïve	>40-60	Female	3.91889	3.87442	3.96397	0.0230144
1466	new	133	Infection-naïve	>40-60	Female	3.90418	3.85988	3.94904	0.0228563
1467	new	134	Infection-naïve	>40-60	Female	3.88941	3.8453	3.93383	0.0227016
1468	new	135	Infection-naïve	>40-60	Female	3.87461	3.83086	3.91874	0.0225507
1469	new	136	Infection-naïve	>40-60	Female	3.85977	3.81637	3.90346	0.0224039
1470	new	137	Infection-naïve	>40-60	Female	3.84492	3.80177	3.88808	0.0222615
1471	new	138	Infection-naïve	>40-60	Female	3.83005	3.78722	3.87302	0.022124
1472	new	139	Infection-naïve	>40-60	Female	3.81518	3.77252	3.85809	0.0219915
1473	new	140	Infection-naïve	>40-60	Female	3.80032	3.75773	3.84293	0.0218643
1474	new	141	Infection-naïve	>40-60	Female	3.78547	3.74319	3.82787	0.0217427
1475	new	142	Infection-naïve	>40-60	Female	3.77065	3.72862	3.81296	0.021627
1476	new	143	Infection-naïve	>40-60	Female	3.75587	3.71404	3.79814	0.0215173
1477	new	144	Infection-naïve	>40-60	Female	3.74113	3.69948	3.78319	0.0214139
1478	new	145	Infection-naïve	>40-60	Female	3.72645	3.68477	3.7683	0.0213169
1479	new	146	Infection-naïve	>40-60	Female	3.71184	3.67034	3.75332	0.0212264
1480	new	147	Infection-naïve	>40-60	Female	3.6973	3.65584	3.73862	0.0211426
1481	new	148	Infection-naïve	>40-60	Female	3.68284	3.64153	3.72409	0.0210655
1482	new	149	Infection-naïve	>40-60	Female	3.66848	3.62736	3.70946	0.0209952
1483	new	150	Infection-naïve	>40-60	Female	3.65422	3.61316	3.69512	0.0209318
1484	new	151	Infection-naïve	>40-60	Female	3.64007	3.59905	3.68082	0.0208751
1485	new	152	Infection-naïve	>40-60	Female	3.62605	3.58514	3.66675	0.0208253
1486	new	153	Infection-naïve	>40-60	Female	3.61216	3.57137	3.65265	0.0207822
1487	new	154	Infection-naïve	>40-60	Female	3.59841	3.55755	3.63891	0.0207458
1488	new	155	Infection-naïve	>40-60	Female	3.58481	3.54407	3.62518	0.0207159
1489	new	156	Infection-naïve	>40-60	Female	3.57137	3.53066	3.61151	0.0206924
1490	new	157	Infection-naïve	>40-60	Female	3.55811	3.51742	3.59828	0.0206752
1491	new	158	Infection-naïve	>40-60	Female	3.54502	3.50432	3.5852	0.020664
1492	new	159	Infection-naïve	>40-60	Female	3.53212	3.49143	3.57241	0.0206587
1493	new	160	Infection-naïve	>40-60	Female	3.51943	3.47884	3.55978	0.020659
1494	new	161	Infection-naïve	>40-60	Female	3.50694	3.46611	3.54733	0.0206646
1495	new	162	Infection-naïve	>40-60	Female	3.49467	3.45389	3.53478	0.0206754
1496	new	163	Infection-naïve	>40-60	Female	3.48263	3.44179	3.52293	0.020691
1497	new	164	Infection-naïve	>40-60	Female	3.47082	3.42998	3.51141	0.0207111
1498	new	165	Infection-naïve	>40-60	Female	3.45927	3.41842	3.49999	0.0207355
1499	new	166	Infection-naïve	>40-60	Female	3.44797	3.40703	3.4888	0.0207637
1500	new	167	Infection-naïve	>40-60	Female	3.43694	3.39591	3.4781	0.0207956
1501	new	168	Infection-naïve	>40-60	Female	3.42618	3.38506	3.46746	0.0208307
1502	new	169	Infection-naïve	>40-60	Female	3.41571	3.3744	3.45693	0.0208687
1503	new	170	Infection-naïve	>40-60	Female	3.40552	3.36422	3.44675	0.0209094
1504	new	171	Infection-naïve	>40-60	Female	3.39561	3.35427	3.43697	0.0209526
1505	new	172	Infection-naïve	>40-60	Female	3.38598	3.34463	3.42736	0.0209981
1506	new	173	Infection-naïve	>40-60	Female	3.37663	3.33516	3.41798	0.0210457
1507	new	174	Infection-naïve	>40-60	Female	3.36755	3.3261	3.40893	0.0210952
1508	new	175	Infection-naïve	>40-60	Female	3.35875	3.31717	3.40016	0.0211466
1509	new	176	Infection-naïve	>40-60	Female	3.35021	3.30839	3.39156	0.0211997
1510	new	177	Infection-naïve	>40-60	Female	3.34195	3.30002	3.38333	0.0212544
1511	new	178	Infection-naïve	>40-60	Female	3.33395	3.29178	3.37536	0.0213106
1512	new	179	Infection-naïve	>40-60	Female	3.32621	3.28402	3.3678	0.0213682
1513	new	180	Infection-naïve	>40-60	Female	3.31874	3.27645	3.36063	0.0214271
1514	new	181	Infection-naïve	>40-60	Female	3.31153	3.26925	3.35339	0.0214872
1515	new	182	Infection-naïve	>40-60	Female	3.30457	3.26218	3.34652	0.0215486
1516	new	183	Infection-naïve	>40-60	Female	3.29787	3.25534	3.34011	0.0216111
1517	new	184	Infection-naïve	>40-60	Female	3.29142	3.24886	3.3338	0.0216747
1518	new	185	Infection-naïve	>40-60	Female	3.28523	3.24254	3.32776	0.0217395
1519	new	186	Infection-naïve	>40-60	Female	3.27928	3.23634	3.32184	0.0218054
1520	new	187	Infection-naïve	>40-60	Female	3.27358	3.23052	3.31643	0.0218723
1521	new	188	Infection-naïve	>40-60	Female	3.26812	3.22495	3.31106	0.0219403
1522	new	189	Infection-naïve	>40-60	Female	3.2629	3.21979	3.3059	0.0220094
1523	new	190	Infection-naïve	>40-60	Female	3.25793	3.2146	3.3011	0.0220796
1524	new	191	Infection-naïve	>40-60	Female	3.25319	3.20977	3.2965	0.0221509
1525	new	192	Infection-naïve	>40-60	Female	3.24869	3.20519	3.29206	0.0222233
1526	new	193	Infection-naïve	>40-60	Female	3.24442	3.20084	3.28792	0.0222969
1527	new	194	Infection-naïve	>40-60	Female	3.24039	3.1967	3.284	0.0223717
1528	new	195	Infection-naïve	>40-60	Female	3.23658	3.19278	3.28029	0.0224477
1529	new	196	Infection-naïve	>40-60	Female	3.233	3.18905	3.2769	0.022525
1530	new	197	Infection-naïve	>40-60	Female	3.22964	3.18539	3.27363	0.0226036
1531	new	198	Infection-naïve	>40-60	Female	3.22651	3.18226	3.27063	0.0226835
1532	new	199	Infection-naïve	>40-60	Female	3.2236	3.1793	3.26805	0.0227648
1533	new	200	Infection-naïve	>40-60	Female	3.22091	3.17653	3.26569	0.0228475
1534	new	201	Infection-naïve	>40-60	Female	3.21843	3.17389	3.26318	0.0229318
1535	new	202	Infection-naïve	>40-60	Female	3.21617	3.17144	3.2611	0.0230175
1536	new	203	Infection-naïve	>40-60	Female	3.21411	3.16927	3.25918	0.0231048
1537	new	204	Infection-naïve	>40-60	Female	3.21227	3.16728	3.25767	0.0231938
1538	new	205	Infection-naïve	>40-60	Female	3.21064	3.16568	3.25615	0.0232844
1539	new	206	Infection-naïve	>40-60	Female	3.20921	3.1641	3.25501	0.0233767
1540	new	207	Infection-naïve	>40-60	Female	3.20798	3.16271	3.25407	0.0234707
1541	new	208	Infection-naïve	>40-60	Female	3.20696	3.16146	3.25333	0.0235666
1542	new	209	Infection-naïve	>40-60	Female	3.20613	3.16043	3.25277	0.0236643
1543	new	210	Infection-naïve	>40-60	Female	3.2055	3.1597	3.25229	0.0237638
1544	new	211	Infection-naïve	>40-60	Female	3.20507	3.15927	3.2521	0.0238653
1545	new	212	Infection-naïve	>40-60	Female	3.20482	3.15878	3.25213	0.0239687
1546	new	213	Infection-naïve	>40-60	Female	3.20477	3.15846	3.25225	0.0240741
1547	new	214	Infection-naïve	>40-60	Female	3.20491	3.15844	3.25241	0.0241816
1548	new	215	Infection-naïve	>40-60	Female	3.20523	3.15848	3.25295	0.024291
1549	new	216	Infection-naïve	>40-60	Female	3.20573	3.15873	3.25352	0.0244025
1550	new	217	Infection-naïve	>40-60	Female	3.20642	3.15919	3.25431	0.0245161
1551	new	218	Infection-naïve	>40-60	Female	3.20728	3.15977	3.25525	0.0246317
1552	new	219	Infection-naïve	>40-60	Female	3.20833	3.16047	3.25676	0.0247495
1553	new	220	Infection-naïve	>40-60	Female	3.20954	3.16128	3.25812	0.0248694
1554	new	221	Infection-naïve	>40-60	Female	3.21093	3.16231	3.25992	0.0249913
1555	new	222	Infection-naïve	>40-60	Female	3.21249	3.16358	3.26178	0.0251154
1556	new	223	Infection-naïve	>40-60	Female	3.21422	3.16517	3.26386	0.0252416
1557	new	224	Infection-naïve	>40-60	Female	3.21612	3.16684	3.26621	0.02537
1558	new	225	Infection-naïve	>40-60	Female	3.21818	3.16875	3.26841	0.0255004
1559	new	226	Infection-naïve	>40-60	Female	3.2204	3.17089	3.27083	0.0256328
1560	new	227	Infection-naïve	>40-60	Female	3.22278	3.1731	3.2734	0.0257674
1561	new	228	Infection-naïve	>40-60	Female	3.22531	3.17538	3.27604	0.0259039
1562	new	229	Infection-naïve	>40-60	Female	3.22801	3.17795	3.27887	0.0260425
1563	new	230	Infection-naïve	>40-60	Female	3.23085	3.18062	3.28195	0.026183
1564	new	231	Infection-naïve	>40-60	Female	3.23385	3.18305	3.28526	0.0263255
1565	new	232	Infection-naïve	>40-60	Female	3.237	3.18601	3.2887	0.0264698
1566	new	233	Infection-naïve	>40-60	Female	3.24029	3.18904	3.29242	0.026616
1567	new	234	Infection-naïve	>40-60	Female	3.24373	3.19202	3.29602	0.026764
1568	new	235	Infection-naïve	>40-60	Female	3.24731	3.19528	3.29997	0.0269138
1569	new	236	Infection-naïve	>40-60	Female	3.25103	3.19861	3.30385	0.0270652
1570	new	237	Infection-naïve	>40-60	Female	3.25488	3.20206	3.30814	0.0272183
1571	new	238	Infection-naïve	>40-60	Female	3.25888	3.20593	3.31251	0.0273729
1572	new	239	Infection-naïve	>40-60	Female	3.263	3.20969	3.3169	0.027529
1573	new	240	Infection-naïve	>40-60	Female	3.26726	3.21368	3.32136	0.0276865
1574	new	241	Infection-naïve	>40-60	Female	3.27165	3.21767	3.3264	0.0278454
1575	new	242	Infection-naïve	>40-60	Female	3.27616	3.22186	3.33131	0.0280056
1576	new	243	Infection-naïve	>40-60	Female	3.2808	3.22615	3.33636	0.0281669
1577	new	244	Infection-naïve	>40-60	Female	3.28557	3.23058	3.34167	0.0283294
1578	new	245	Infection-naïve	>40-60	Female	3.29045	3.23512	3.34705	0.0284929
1579	new	246	Infection-naïve	>40-60	Female	3.29545	3.23984	3.35245	0.0286573
1580	new	247	Infection-naïve	>40-60	Female	3.30057	3.24464	3.35792	0.0288225
1581	new	248	Infection-naïve	>40-60	Female	3.3058	3.24967	3.36344	0.0289885
1582	new	249	Infection-naïve	>40-60	Female	3.31114	3.25467	3.36918	0.0291551
1583	new	250	Infection-naïve	>40-60	Female	3.31659	3.25979	3.37495	0.0293223
1584	new	251	Infection-naïve	>40-60	Female	3.32216	3.26489	3.38098	0.0294899
1585	new	252	Infection-naïve	>40-60	Female	3.32782	3.27005	3.38714	0.0296578
1586	new	253	Infection-naïve	>40-60	Female	3.33359	3.27561	3.39317	0.029826
1587	new	254	Infection-naïve	>40-60	Female	3.33946	3.28116	3.39943	0.0299943
1588	new	255	Infection-naïve	>40-60	Female	3.34543	3.28693	3.40566	0.0301625
1589	new	256	Infection-naïve	>40-60	Female	3.35149	3.29262	3.41202	0.0303307
1590	new	257	Infection-naïve	>40-60	Female	3.35765	3.29841	3.41856	0.0304986
1591	new	258	Infection-naïve	>40-60	Female	3.36391	3.3044	3.42521	0.0306662
1592	new	259	Infection-naïve	>40-60	Female	3.37025	3.31041	3.43178	0.0308334
1593	new	260	Infection-naïve	>40-60	Female	3.37668	3.31645	3.43851	0.0309999
1594	new	261	Infection-naïve	>40-60	Female	3.38319	3.32272	3.44524	0.0311658
1595	new	262	Infection-naïve	>40-60	Female	3.38979	3.32907	3.45213	0.0313308
1596	new	263	Infection-naïve	>40-60	Female	3.39648	3.33548	3.45914	0.0314949
1597	new	264	Infection-naïve	>40-60	Female	3.40324	3.34174	3.46636	0.031658
1598	new	265	Infection-naïve	>40-60	Female	3.41007	3.34823	3.47341	0.0318198
1599	new	266	Infection-naïve	>40-60	Female	3.41699	3.35445	3.48067	0.0319803
1600	new	267	Infection-naïve	>40-60	Female	3.42397	3.36128	3.48798	0.0321394
1601	new	268	Infection-naïve	>40-60	Female	3.43103	3.368	3.49521	0.0322968
1602	new	269	Infection-naïve	>40-60	Female	3.43815	3.37492	3.50274	0.0324526
1603	new	270	Infection-naïve	>40-60	Female	3.44534	3.38193	3.51021	0.0326065
1604	new	271	Infection-naïve	>40-60	Female	3.45259	3.38882	3.51758	0.0327585
1605	new	272	Infection-naïve	>40-60	Female	3.45991	3.39579	3.52533	0.0329084
1606	new	273	Infection-naïve	>40-60	Female	3.46729	3.40267	3.53297	0.0330561
1607	new	274	Infection-naïve	>40-60	Female	3.47472	3.40977	3.54077	0.0332014
1608	new	275	Infection-naïve	>40-60	Female	3.48221	3.41692	3.54838	0.0333442
1609	new	276	Infection-naïve	>40-60	Female	3.48975	3.4241	3.55623	0.0334843
1610	new	277	Infection-naïve	>40-60	Female	3.49734	3.43132	3.56404	0.0336218
1611	new	278	Infection-naïve	>40-60	Female	3.50499	3.43876	3.57191	0.0337563
1612	new	279	Infection-naïve	>40-60	Female	3.51267	3.44614	3.57982	0.0338878
1613	new	280	Infection-naïve	>40-60	Female	3.52041	3.4537	3.5879	0.0340162
1614	new	281	Infection-naïve	>40-60	Female	3.52818	3.46138	3.5961	0.0341413
1615	new	282	Infection-naïve	>40-60	Female	3.536	3.46891	3.60409	0.034263
1616	new	283	Infection-naïve	>40-60	Female	3.54385	3.47654	3.61221	0.0343811
1617	new	284	Infection-naïve	>40-60	Female	3.55174	3.48415	3.62041	0.0344956
1618	new	285	Infection-naïve	>40-60	Female	3.55966	3.49176	3.62862	0.0346062
1619	new	286	Infection-naïve	>40-60	Female	3.56762	3.49944	3.63672	0.0347129
1620	new	287	Infection-naïve	>40-60	Female	3.5756	3.50722	3.64471	0.0348155
1621	new	288	Infection-naïve	>40-60	Female	3.58361	3.51509	3.65295	0.0349139
1622	new	289	Infection-naïve	>40-60	Female	3.59165	3.52297	3.66116	0.035008
1623	new	290	Infection-naïve	>40-60	Female	3.5997	3.53078	3.66938	0.0350976
1624	new	291	Infection-naïve	>40-60	Female	3.60778	3.53873	3.67766	0.0351826
1625	new	292	Infection-naïve	>40-60	Female	3.61588	3.54664	3.68597	0.0352629
1626	new	293	Infection-naïve	>40-60	Female	3.62399	3.55455	3.69413	0.0353383
1627	new	294	Infection-naïve	>40-60	Female	3.63212	3.56259	3.70239	0.0354087
1628	new	295	Infection-naïve	>40-60	Female	3.64026	3.5706	3.7108	0.035474
1629	new	296	Infection-naïve	>40-60	Female	3.64841	3.57848	3.71912	0.0355341
1630	new	297	Infection-naïve	>40-60	Female	3.65657	3.58657	3.72735	0.0355888
1631	new	298	Infection-naïve	>40-60	Female	3.66473	3.59477	3.7355	0.035638
1632	new	299	Infection-naïve	>40-60	Female	3.67289	3.60296	3.74369	0.0356815
1633	new	300	Infection-naïve	>40-60	Female	3.68106	3.61109	3.75177	0.0357194
1634	new	301	Infection-naïve	>40-60	Female	3.68923	3.61921	3.75991	0.0357513
1635	new	302	Infection-naïve	>40-60	Female	3.69739	3.62733	3.76804	0.0357772
1636	new	303	Infection-naïve	>40-60	Female	3.70554	3.63534	3.77644	0.0357971
1637	new	304	Infection-naïve	>40-60	Female	3.71369	3.64342	3.78434	0.0358107
1638	new	305	Infection-naïve	>40-60	Female	3.72183	3.65157	3.79253	0.0358179
1639	new	306	Infection-naïve	>40-60	Female	3.72996	3.65965	3.80072	0.0358186
1640	new	307	Infection-naïve	>40-60	Female	3.73807	3.66768	3.80887	0.0358128
1641	new	308	Infection-naïve	>40-60	Female	3.74617	3.67581	3.817	0.0358002
1642	new	309	Infection-naïve	>40-60	Female	3.75424	3.6838	3.825	0.0357808
1643	new	310	Infection-naïve	>40-60	Female	3.7623	3.69194	3.83287	0.0357545
1644	new	311	Infection-naïve	>40-60	Female	3.77034	3.70027	3.84067	0.035721
1645	new	312	Infection-naïve	>40-60	Female	3.77834	3.70842	3.84849	0.0356805
1646	new	313	Infection-naïve	>40-60	Female	3.78633	3.71634	3.85632	0.0356326
1647	new	314	Infection-naïve	>40-60	Female	3.79428	3.72442	3.86408	0.0355774
1648	new	315	Infection-naïve	>40-60	Female	3.8022	3.7325	3.87178	0.0355147
1649	new	316	Infection-naïve	>40-60	Female	3.81009	3.74061	3.87949	0.0354443
1650	new	317	Infection-naïve	>40-60	Female	3.81794	3.74854	3.88713	0.0353663
1651	new	318	Infection-naïve	>40-60	Female	3.82575	3.75646	3.89478	0.0352805
1652	new	319	Infection-naïve	>40-60	Female	3.83352	3.76435	3.90239	0.0351868
1653	new	320	Infection-naïve	>40-60	Female	3.84125	3.77232	3.90999	0.0350851
1654	new	321	Infection-naïve	>40-60	Female	3.84894	3.78024	3.91749	0.0349753
1655	new	322	Infection-naïve	>40-60	Female	3.85658	3.78792	3.92483	0.0348573
1656	new	323	Infection-naïve	>40-60	Female	3.86417	3.79569	3.93227	0.0347311
1657	new	324	Infection-naïve	>40-60	Female	3.87171	3.80345	3.93954	0.0345966
1658	new	325	Infection-naïve	>40-60	Female	3.87919	3.81113	3.94673	0.0344536
1659	new	326	Infection-naïve	>40-60	Female	3.88662	3.8189	3.95367	0.0343022
1660	new	327	Infection-naïve	>40-60	Female	3.89399	3.82661	3.96077	0.0341422
1661	new	328	Infection-naïve	>40-60	Female	3.90131	3.83422	3.9678	0.0339735
1662	new	329	Infection-naïve	>40-60	Female	3.90856	3.84188	3.97463	0.0337962
1663	new	330	Infection-naïve	>40-60	Female	3.91574	3.84944	3.98135	0.0336101
1664	new	331	Infection-naïve	>40-60	Female	3.92286	3.85704	3.988	0.0334153
1665	new	332	Infection-naïve	>40-60	Female	3.92992	3.86447	3.99455	0.0332116
1666	new	333	Infection-naïve	>40-60	Female	3.9369	3.87175	4.00109	0.032999
1667	new	334	Infection-naïve	>40-60	Female	3.9438	3.87912	4.0076	0.0327775
1668	new	335	Infection-naïve	>40-60	Female	3.95064	3.88642	4.014	0.0325471
1669	new	336	Infection-naïve	>40-60	Female	3.95739	3.89364	4.02035	0.0323077
1670	new	337	Infection-naïve	>40-60	Female	3.96407	3.90075	4.0264	0.0320594
1671	new	338	Infection-naïve	>40-60	Female	3.97066	3.90804	4.03262	0.0318021
1672	new	339	Infection-naïve	>40-60	Female	3.97718	3.91478	4.03869	0.0315359
1673	new	340	Infection-naïve	>40-60	Female	3.9836	3.92166	4.04468	0.0312607
1674	new	341	Infection-naïve	>40-60	Female	3.98994	3.92831	4.05058	0.0309768
1675	new	342	Infection-naïve	>40-60	Female	3.99618	3.93515	4.05625	0.030684
1676	new	343	Infection-naïve	>40-60	Female	4.00234	3.94196	4.06182	0.0303824
1677	new	344	Infection-naïve	>40-60	Female	4.0084	3.94857	4.06741	0.0300722
1678	new	345	Infection-naïve	>40-60	Female	4.01436	3.95513	4.07285	0.0297534
1679	new	346	Infection-naïve	>40-60	Female	4.02022	3.96156	4.078	0.0294263
1680	new	347	Infection-naïve	>40-60	Female	4.02599	3.96805	4.08304	0.0290908
1681	new	348	Infection-naïve	>40-60	Female	4.03165	3.97455	4.08779	0.0287472
1682	new	349	Infection-naïve	>40-60	Female	4.0372	3.98079	4.09279	0.0283957
1683	new	350	Infection-naïve	>40-60	Female	4.04265	3.98689	4.09739	0.0280365
1684	new	351	Infection-naïve	>40-60	Female	4.04798	3.99284	4.10206	0.02767
1685	new	352	Infection-naïve	>40-60	Female	4.05321	3.99881	4.10668	0.0272963
1686	new	353	Infection-naïve	>40-60	Female	4.05832	4.0047	4.11119	0.0269158
1687	new	354	Infection-naïve	>40-60	Female	4.06331	4.01058	4.11543	0.0265289
1688	new	355	Infection-naïve	>40-60	Female	4.06819	4.01626	4.11961	0.0261361
1689	new	356	Infection-naïve	>40-60	Female	4.07294	4.02195	4.12384	0.0257378
1690	new	357	Infection-naïve	>40-60	Female	4.07758	4.02752	4.1277	0.0253346
1691	new	358	Infection-naïve	>40-60	Female	4.08208	4.03286	4.13141	0.0249272
1692	new	359	Infection-naïve	>40-60	Female	4.08646	4.03803	4.13481	0.0245161
1693	new	360	Infection-naïve	>40-60	Female	4.09071	4.04274	4.13832	0.0241023
1694	new	361	Infection-naïve	>40-60	Female	4.09483	4.0478	4.14136	0.0236866
1695	new	362	Infection-naïve	>40-60	Female	4.09882	4.05269	4.14464	0.0232699
1696	new	363	Infection-naïve	>40-60	Female	4.10267	4.05749	4.14778	0.0228534
1697	new	364	Infection-naïve	>40-60	Female	4.10638	4.06207	4.15062	0.0224383
1698	new	365	Infection-naïve	>40-60	Female	4.10995	4.0666	4.15348	0.0220259
1699	new	366	Infection-naïve	>40-60	Female	4.11338	4.07079	4.15591	0.0216179
1700	new	367	Infection-naïve	>40-60	Female	4.11666	4.07491	4.15843	0.0212158
1701	new	368	Infection-naïve	>40-60	Female	4.1198	4.0787	4.16101	0.0208215
1702	new	369	Infection-naïve	>40-60	Female	4.12279	4.08252	4.1629	0.0204371
1703	new	370	Infection-naïve	>40-60	Female	4.12563	4.08619	4.16509	0.0200648
1704	new	371	Infection-naïve	>40-60	Female	4.12831	4.08971	4.16721	0.0197071
1705	new	372	Infection-naïve	>40-60	Female	4.13084	4.09299	4.16913	0.0193667
1706	new	373	Infection-naïve	>40-60	Female	4.13321	4.096	4.17067	0.0190465
1707	new	374	Infection-naïve	>40-60	Female	4.13542	4.09888	4.17249	0.0187495
1708	new	375	Infection-naïve	>40-60	Female	4.13747	4.10162	4.17392	0.018479
1709	new	376	Infection-naïve	>40-60	Female	4.13935	4.10408	4.17525	0.0182385
1710	new	377	Infection-naïve	>40-60	Female	4.14107	4.10606	4.17651	0.0180315
1711	new	378	Infection-naïve	>40-60	Female	4.14262	4.10781	4.17767	0.0178616
1712	new	379	Infection-naïve	>40-60	Female	4.144	4.10944	4.179	0.0177325
1713	new	380	Infection-naïve	>40-60	Female	4.14521	4.11077	4.18024	0.0176476
1714	new	381	Infection-naïve	>40-60	Female	4.14625	4.11188	4.1812	0.0176103
1715	new	382	Infection-naïve	>40-60	Female	4.14712	4.11243	4.18204	0.0176238
1716	new	383	Infection-naïve	>40-60	Female	4.14782	4.11333	4.18287	0.0176905
1717	new	384	Infection-naïve	>40-60	Female	4.14837	4.11347	4.18361	0.0178126
1718	new	385	Infection-naïve	>40-60	Female	4.14875	4.11339	4.1843	0.0179916
1719	new	386	Infection-naïve	>40-60	Female	4.14898	4.11317	4.18512	0.0182284
1720	new	387	Infection-naïve	>40-60	Female	4.14905	4.11264	4.18597	0.0185234
1721	new	388	Infection-naïve	>40-60	Female	4.14897	4.11196	4.18671	0.0188763
1722	new	389	Infection-naïve	>40-60	Female	4.14875	4.11092	4.18751	0.0192863
1723	new	390	Infection-naïve	>40-60	Female	4.14837	4.10968	4.1881	0.0197523
1724	new	391	Infection-naïve	>40-60	Female	4.14786	4.10827	4.18872	0.0202725
1725	new	392	Infection-naïve	>40-60	Female	4.1472	4.10622	4.1893	0.0208451
1726	new	393	Infection-naïve	>40-60	Female	4.14641	4.10427	4.18964	0.021468
1727	new	394	Infection-naïve	>40-60	Female	4.14548	4.10183	4.18985	0.0221388
1728	new	395	Infection-naïve	>40-60	Female	4.14442	4.09949	4.19021	0.0228553
1729	new	396	Infection-naïve	>40-60	Female	4.14323	4.09664	4.19069	0.023615
1730	new	397	Infection-naïve	>40-60	Female	4.14191	4.09352	4.19088	0.0244157
1731	new	398	Infection-naïve	>40-60	Female	4.14047	4.0905	4.19101	0.0252551
1732	new	399	Infection-naïve	>40-60	Female	4.13891	4.08704	4.1909	0.0261309
1733	new	400	Infection-naïve	>40-60	Female	4.13722	4.08382	4.1909	0.0270411
1734	new	401	Infection-naïve	>40-60	Female	4.13543	4.08029	4.19098	0.0279836
1735	new	402	Infection-naïve	>40-60	Female	4.13351	4.07647	4.19086	0.0289567
1736	new	403	Infection-naïve	>40-60	Female	4.13149	4.07216	4.19043	0.0299586
1737	new	404	Infection-naïve	>40-60	Female	4.12936	4.06827	4.19046	0.0309875
1738	new	405	Infection-naïve	>40-60	Female	4.12713	4.06375	4.19022	0.0320421
1739	new	406	Infection-naïve	>40-60	Female	4.12479	4.05957	4.18976	0.0331208
1740	new	407	Infection-naïve	>40-60	Female	4.12235	4.05502	4.18943	0.0342222
1741	new	408	Infection-naïve	>40-60	Female	4.11981	4.05027	4.18907	0.0353453
1742	new	409	Infection-naïve	>40-60	Female	4.11718	4.0451	4.18869	0.0364887
1743	new	410	Infection-naïve	>40-60	Female	4.11446	4.03986	4.18817	0.0376515
1744	new	411	Infection-naïve	>40-60	Female	4.11165	4.03481	4.18775	0.0388325
1745	new	412	Infection-naïve	>40-60	Female	4.10875	4.02973	4.18739	0.0400309
1746	new	413	Infection-naïve	>40-60	Female	4.10577	4.02448	4.18651	0.0412457
1747	new	414	Infection-naïve	>40-60	Female	4.10271	4.01893	4.18578	0.0424761
1748	new	415	Infection-naïve	>40-60	Female	4.09957	4.01366	4.18518	0.0437214
1749	new	416	Infection-naïve	>40-60	Female	4.09635	4.00822	4.18448	0.0449806
1750	new	417	Infection-naïve	>40-60	Female	4.09306	4.00216	4.18372	0.0462533
1751	new	418	Infection-naïve	>40-60	Female	4.08971	3.99614	4.18288	0.0475385
1752	new	419	Infection-naïve	>40-60	Female	4.08628	3.99016	4.18165	0.0488359
1753	new	420	Infection-naïve	>40-60	Female	4.08279	3.98402	4.18058	0.0501446
1754	new	421	Infection-naïve	>40-60	Female	4.07923	3.97809	4.17965	0.0514642
1755	new	422	Infection-naïve	>40-60	Female	4.07562	3.97207	4.17873	0.052794
1756	new	423	Infection-naïve	>40-60	Female	4.07195	3.96579	4.17746	0.0541336
1757	new	424	Infection-naïve	>40-60	Female	4.06823	3.9592	4.17617	0.0554824
1758	new	425	Infection-naïve	>40-60	Female	4.06445	3.95307	4.17491	0.0568399
1759	new	426	Infection-naïve	>40-60	Female	4.06063	3.94639	4.17358	0.0582057
1760	new	427	Infection-naïve	>40-60	Female	4.05676	3.94002	4.17282	0.0595793
1761	new	428	Infection-naïve	>40-60	Female	4.05285	3.93353	4.17146	0.0609601
1762	new	429	Infection-naïve	>40-60	Female	4.04889	3.92646	4.1701	0.0623479
1763	new	430	Infection-naïve	>40-60	Female	4.0449	3.91984	4.16892	0.0637421
1764	new	431	Infection-naïve	>40-60	Female	4.04087	3.91291	4.16758	0.0651423
1765	new	432	Infection-naïve	>40-60	Female	4.03682	3.90614	4.16606	0.0665482
1766	new	433	Infection-naïve	>40-60	Female	4.03273	3.89917	4.16481	0.0679594
1767	new	434	Infection-naïve	>40-60	Female	4.02861	3.89267	4.16327	0.0693753
1768	new	435	Infection-naïve	>40-60	Female	4.02447	3.88598	4.1616	0.0707958
1769	new	436	Infection-naïve	>40-60	Female	4.02031	3.87871	4.16026	0.0722203
1770	new	437	Infection-naïve	>40-60	Female	4.01613	3.87179	4.15862	0.0736486
1771	new	438	Infection-naïve	>40-60	Female	4.01193	3.86496	4.15731	0.0750802
1772	new	439	Infection-naïve	>40-60	Female	4.00773	3.85774	4.1557	0.0765149
1773	new	440	Infection-naïve	>40-60	Female	4.0035	3.85057	4.15415	0.0779522
1774	new	441	Infection-naïve	>40-60	Female	3.99928	3.8436	4.15274	0.0793918
1775	new	442	Infection-naïve	>40-60	Female	3.99504	3.83648	4.15144	0.0808334
1776	new	443	Infection-naïve	>40-60	Female	3.9908	3.82948	4.14992	0.0822766
1777	new	0	Infected before omicron	>40-60	Female	1.24253	1.06922	1.41617	0.0888853
1778	new	1	Infected before omicron	>40-60	Female	1.43198	1.25523	1.60469	0.0897012
1779	new	2	Infected before omicron	>40-60	Female	1.62217	1.44662	1.78982	0.0884521
1780	new	3	Infected before omicron	>40-60	Female	1.80806	1.63646	1.96891	0.0854275
1781	new	4	Infected before omicron	>40-60	Female	1.9856	1.82201	2.1379	0.0810665
1782	new	5	Infected before omicron	>40-60	Female	2.15196	1.99879	2.29442	0.0758712
1783	new	6	Infected before omicron	>40-60	Female	2.30559	2.16346	2.43827	0.070328
1784	new	7	Infected before omicron	>40-60	Female	2.44607	2.31386	2.5673	0.0648514
1785	new	8	Infected before omicron	>40-60	Female	2.57378	2.45092	2.68595	0.0597556
1786	new	9	Infected before omicron	>40-60	Female	2.68964	2.57708	2.79335	0.0552481
1787	new	10	Infected before omicron	>40-60	Female	2.79487	2.68996	2.89192	0.0514386
1788	new	11	Infected before omicron	>40-60	Female	2.89077	2.7929	2.98412	0.048356
1789	new	12	Infected before omicron	>40-60	Female	2.97859	2.88541	3.06749	0.0459691
1790	new	13	Infected before omicron	>40-60	Female	3.05951	2.97135	3.14481	0.0442073
1791	new	14	Infected before omicron	>40-60	Female	3.13451	3.04923	3.21723	0.0429795
1792	new	15	Infected before omicron	>40-60	Female	3.20446	3.12023	3.28659	0.0421889
1793	new	16	Infected before omicron	>40-60	Female	3.27007	3.1873	3.35153	0.0417437
1794	new	17	Infected before omicron	>40-60	Female	3.33189	3.24964	3.41272	0.0415622
1795	new	18	Infected before omicron	>40-60	Female	3.39039	3.30783	3.4712	0.0415752
1796	new	19	Infected before omicron	>40-60	Female	3.4459	3.36344	3.5265	0.0417256
1797	new	20	Infected before omicron	>40-60	Female	3.4987	3.41572	3.58006	0.0419668
1798	new	21	Infected before omicron	>40-60	Female	3.54899	3.46542	3.63048	0.0422612
1799	new	22	Infected before omicron	>40-60	Female	3.59691	3.51264	3.67898	0.042578
1800	new	23	Infected before omicron	>40-60	Female	3.64256	3.55784	3.72541	0.0428922
1801	new	24	Infected before omicron	>40-60	Female	3.68601	3.6009	3.7693	0.0431839
1802	new	25	Infected before omicron	>40-60	Female	3.72739	3.64151	3.8113	0.0434415
1803	new	26	Infected before omicron	>40-60	Female	3.76683	3.68048	3.85159	0.0436574
1804	new	27	Infected before omicron	>40-60	Female	3.80441	3.71794	3.88883	0.043827
1805	new	28	Infected before omicron	>40-60	Female	3.84024	3.75371	3.92553	0.0439477
1806	new	29	Infected before omicron	>40-60	Female	3.87439	3.78756	3.96006	0.0440185
1807	new	30	Infected before omicron	>40-60	Female	3.90692	3.82013	3.99275	0.0440399
1808	new	31	Infected before omicron	>40-60	Female	3.9379	3.8509	4.02339	0.0440134
1809	new	32	Infected before omicron	>40-60	Female	3.96738	3.88029	4.05249	0.0439414
1810	new	33	Infected before omicron	>40-60	Female	3.99541	3.90905	4.08049	0.0438272
1811	new	34	Infected before omicron	>40-60	Female	4.02205	3.93607	4.10685	0.0436745
1812	new	35	Infected before omicron	>40-60	Female	4.04732	3.96197	4.13194	0.0434877
1813	new	36	Infected before omicron	>40-60	Female	4.07129	3.98606	4.15554	0.0432717
1814	new	37	Infected before omicron	>40-60	Female	4.09398	4.00904	4.17755	0.0430317
1815	new	38	Infected before omicron	>40-60	Female	4.11545	4.03085	4.19832	0.0427733
1816	new	39	Infected before omicron	>40-60	Female	4.13572	4.05182	4.21776	0.0425021
1817	new	40	Infected before omicron	>40-60	Female	4.15483	4.07146	4.23638	0.0422243
1818	new	41	Infected before omicron	>40-60	Female	4.17283	4.08994	4.25367	0.0419458
1819	new	42	Infected before omicron	>40-60	Female	4.18975	4.10733	4.27076	0.0416726
1820	new	43	Infected before omicron	>40-60	Female	4.20563	4.12342	4.28639	0.0414109
1821	new	44	Infected before omicron	>40-60	Female	4.2205	4.13828	4.301	0.0411664
1822	new	45	Infected before omicron	>40-60	Female	4.2344	4.1525	4.31472	0.0409446
1823	new	46	Infected before omicron	>40-60	Female	4.24736	4.1661	4.32747	0.0407509
1824	new	47	Infected before omicron	>40-60	Female	4.25943	4.17858	4.33889	0.04059
1825	new	48	Infected before omicron	>40-60	Female	4.27064	4.18993	4.3498	0.0404661
1826	new	49	Infected before omicron	>40-60	Female	4.28102	4.20059	4.35987	0.0403828
1827	new	50	Infected before omicron	>40-60	Female	4.2906	4.21047	4.36964	0.040343
1828	new	51	Infected before omicron	>40-60	Female	4.29944	4.21974	4.37863	0.0403487
1829	new	52	Infected before omicron	>40-60	Female	4.30755	4.22776	4.38688	0.0404013
1830	new	53	Infected before omicron	>40-60	Female	4.31497	4.23523	4.39446	0.040501
1831	new	54	Infected before omicron	>40-60	Female	4.32175	4.24233	4.40174	0.0406475
1832	new	55	Infected before omicron	>40-60	Female	4.32792	4.24747	4.40858	0.0408393
1833	new	56	Infected before omicron	>40-60	Female	4.3335	4.25217	4.41431	0.0410744
1834	new	57	Infected before omicron	>40-60	Female	4.33855	4.25623	4.42019	0.0413497
1835	new	58	Infected before omicron	>40-60	Female	4.34309	4.26059	4.42523	0.0416616
1836	new	59	Infected before omicron	>40-60	Female	4.34715	4.26397	4.43015	0.0420058
1837	new	60	Infected before omicron	>40-60	Female	4.35078	4.26691	4.43441	0.0423776
1838	new	61	Infected before omicron	>40-60	Female	4.35401	4.26935	4.43796	0.0427717
1839	new	62	Infected before omicron	>40-60	Female	4.35687	4.27109	4.44168	0.0431828
1840	new	63	Infected before omicron	>40-60	Female	4.35937	4.27285	4.44478	0.0436064
1841	new	64	Infected before omicron	>40-60	Female	4.36151	4.2744	4.4484	0.0440388
1842	new	65	Infected before omicron	>40-60	Female	4.3633	4.27559	4.45121	0.0444764
1843	new	66	Infected before omicron	>40-60	Female	4.36475	4.2762	4.45314	0.0449161
1844	new	67	Infected before omicron	>40-60	Female	4.36586	4.27662	4.45538	0.045355
1845	new	68	Infected before omicron	>40-60	Female	4.36664	4.27666	4.45722	0.0457905
1846	new	69	Infected before omicron	>40-60	Female	4.36709	4.27602	4.45831	0.0462203
1847	new	70	Infected before omicron	>40-60	Female	4.36722	4.27561	4.45898	0.0466424
1848	new	71	Infected before omicron	>40-60	Female	4.36702	4.27465	4.45932	0.047055
1849	new	72	Infected before omicron	>40-60	Female	4.36652	4.27362	4.45966	0.0474565
1850	new	73	Infected before omicron	>40-60	Female	4.36571	4.2721	4.45955	0.0478454
1851	new	74	Infected before omicron	>40-60	Female	4.3646	4.27011	4.45924	0.0482204
1852	new	75	Infected before omicron	>40-60	Female	4.36319	4.26794	4.45869	0.0485806
1853	new	76	Infected before omicron	>40-60	Female	4.36149	4.26549	4.45791	0.048925
1854	new	77	Infected before omicron	>40-60	Female	4.3595	4.26307	4.45665	0.0492528
1855	new	78	Infected before omicron	>40-60	Female	4.35723	4.2601	4.45484	0.0495633
1856	new	79	Infected before omicron	>40-60	Female	4.35469	4.25714	4.45253	0.049856
1857	new	80	Infected before omicron	>40-60	Female	4.35188	4.25343	4.45035	0.0501303
1858	new	81	Infected before omicron	>40-60	Female	4.3488	4.2495	4.44787	0.050386
1859	new	82	Infected before omicron	>40-60	Female	4.34546	4.24551	4.44505	0.0506227
1860	new	83	Infected before omicron	>40-60	Female	4.34187	4.24135	4.44172	0.0508403
1861	new	84	Infected before omicron	>40-60	Female	4.33803	4.23735	4.43796	0.0510385
1862	new	85	Infected before omicron	>40-60	Female	4.33395	4.23283	4.4342	0.0512175
1863	new	86	Infected before omicron	>40-60	Female	4.32963	4.22832	4.43014	0.051377
1864	new	87	Infected before omicron	>40-60	Female	4.32508	4.22347	4.42567	0.0515172
1865	new	88	Infected before omicron	>40-60	Female	4.32029	4.2184	4.42105	0.0516382
1866	new	89	Infected before omicron	>40-60	Female	4.31529	4.21326	4.41625	0.0517401
1867	new	90	Infected before omicron	>40-60	Female	4.31007	4.20781	4.41103	0.0518232
1868	new	91	Infected before omicron	>40-60	Female	4.30464	4.202	4.40549	0.0518875
1869	new	92	Infected before omicron	>40-60	Female	4.299	4.1964	4.39987	0.0519335
1870	new	93	Infected before omicron	>40-60	Female	4.29316	4.19081	4.39399	0.0519613
1871	new	94	Infected before omicron	>40-60	Female	4.28712	4.18476	4.3879	0.0519714
1872	new	95	Infected before omicron	>40-60	Female	4.28089	4.17833	4.3816	0.051964
1873	new	96	Infected before omicron	>40-60	Female	4.27448	4.1719	4.37488	0.0519396
1874	new	97	Infected before omicron	>40-60	Female	4.26789	4.16526	4.36811	0.0518986
1875	new	98	Infected before omicron	>40-60	Female	4.26112	4.15861	4.36102	0.0518414
1876	new	99	Infected before omicron	>40-60	Female	4.25418	4.15157	4.35376	0.0517684
1877	new	100	Infected before omicron	>40-60	Female	4.24708	4.14459	4.3464	0.0516802
1878	new	101	Infected before omicron	>40-60	Female	4.23982	4.13788	4.33903	0.0515772
1879	new	102	Infected before omicron	>40-60	Female	4.23241	4.13037	4.33142	0.05146
1880	new	103	Infected before omicron	>40-60	Female	4.22485	4.12312	4.3238	0.0513291
1881	new	104	Infected before omicron	>40-60	Female	4.21715	4.11548	4.31608	0.051185
1882	new	105	Infected before omicron	>40-60	Female	4.2093	4.10796	4.30811	0.0510284
1883	new	106	Infected before omicron	>40-60	Female	4.20133	4.10035	4.29974	0.0508597
1884	new	107	Infected before omicron	>40-60	Female	4.19323	4.09273	4.29158	0.0506796
1885	new	108	Infected before omicron	>40-60	Female	4.18501	4.08493	4.28317	0.0504888
1886	new	109	Infected before omicron	>40-60	Female	4.17667	4.07723	4.27431	0.0502877
1887	new	110	Infected before omicron	>40-60	Female	4.16822	4.06916	4.26547	0.0500771
1888	new	111	Infected before omicron	>40-60	Female	4.15966	4.06126	4.25659	0.0498575
1889	new	112	Infected before omicron	>40-60	Female	4.151	4.05303	4.24739	0.0496297
1890	new	113	Infected before omicron	>40-60	Female	4.14225	4.04465	4.23798	0.0493943
1891	new	114	Infected before omicron	>40-60	Female	4.13341	4.03604	4.22865	0.049152
1892	new	115	Infected before omicron	>40-60	Female	4.12448	4.02771	4.21918	0.0489034
1893	new	116	Infected before omicron	>40-60	Female	4.11547	4.01904	4.20943	0.0486493
1894	new	117	Infected before omicron	>40-60	Female	4.10639	4.01055	4.1999	0.0483902
1895	new	118	Infected before omicron	>40-60	Female	4.09725	4.00183	4.1905	0.048127
1896	new	119	Infected before omicron	>40-60	Female	4.08803	3.99349	4.18104	0.0478602
1897	new	120	Infected before omicron	>40-60	Female	4.07876	3.98506	4.17124	0.0475907
1898	new	121	Infected before omicron	>40-60	Female	4.06944	3.97571	4.16124	0.047319
1899	new	122	Infected before omicron	>40-60	Female	4.06007	3.96658	4.15111	0.047046
1900	new	123	Infected before omicron	>40-60	Female	4.05065	3.95752	4.14104	0.0467722
1901	new	124	Infected before omicron	>40-60	Female	4.0412	3.94871	4.13107	0.0464984
1902	new	125	Infected before omicron	>40-60	Female	4.03172	3.93979	4.12108	0.0462253
1903	new	126	Infected before omicron	>40-60	Female	4.02221	3.93035	4.11083	0.0459536
1904	new	127	Infected before omicron	>40-60	Female	4.01268	3.92137	4.10097	0.0456839
1905	new	128	Infected before omicron	>40-60	Female	4.00313	3.9121	4.09081	0.045417
1906	new	129	Infected before omicron	>40-60	Female	3.99358	3.90296	4.08077	0.0451534
1907	new	130	Infected before omicron	>40-60	Female	3.98402	3.89377	4.07082	0.0448938
1908	new	131	Infected before omicron	>40-60	Female	3.97445	3.88457	4.06066	0.0446388
1909	new	132	Infected before omicron	>40-60	Female	3.9649	3.87532	4.05061	0.0443892
1910	new	133	Infected before omicron	>40-60	Female	3.95535	3.86619	4.04058	0.0441454
1911	new	134	Infected before omicron	>40-60	Female	3.94582	3.85721	4.03084	0.043908
1912	new	135	Infected before omicron	>40-60	Female	3.93631	3.84821	4.02077	0.0436777
1913	new	136	Infected before omicron	>40-60	Female	3.92683	3.83917	4.01078	0.0434548
1914	new	137	Infected before omicron	>40-60	Female	3.91738	3.83034	4.001	0.04324
1915	new	138	Infected before omicron	>40-60	Female	3.90797	3.82112	3.99129	0.0430338
1916	new	139	Infected before omicron	>40-60	Female	3.8986	3.81235	3.98146	0.0428364
1917	new	140	Infected before omicron	>40-60	Female	3.88927	3.80362	3.97175	0.0426485
1918	new	141	Infected before omicron	>40-60	Female	3.88	3.79458	3.96213	0.0424702
1919	new	142	Infected before omicron	>40-60	Female	3.87079	3.78568	3.95264	0.0423021
1920	new	143	Infected before omicron	>40-60	Female	3.86164	3.77682	3.94339	0.0421443
1921	new	144	Infected before omicron	>40-60	Female	3.85256	3.76826	3.93364	0.0419972
1922	new	145	Infected before omicron	>40-60	Female	3.84356	3.76019	3.92458	0.041861
1923	new	146	Infected before omicron	>40-60	Female	3.83463	3.75108	3.91538	0.0417358
1924	new	147	Infected before omicron	>40-60	Female	3.82579	3.74268	3.90655	0.0416219
1925	new	148	Infected before omicron	>40-60	Female	3.81704	3.73369	3.89736	0.0415192
1926	new	149	Infected before omicron	>40-60	Female	3.80838	3.7255	3.8888	0.0414278
1927	new	150	Infected before omicron	>40-60	Female	3.79983	3.71725	3.8802	0.0413478
1928	new	151	Infected before omicron	>40-60	Female	3.79138	3.70906	3.87181	0.0412792
1929	new	152	Infected before omicron	>40-60	Female	3.78304	3.70117	3.86366	0.0412217
1930	new	153	Infected before omicron	>40-60	Female	3.77482	3.69331	3.85562	0.0411754
1931	new	154	Infected before omicron	>40-60	Female	3.76672	3.68555	3.84706	0.04114
1932	new	155	Infected before omicron	>40-60	Female	3.75875	3.67759	3.83912	0.0411153
1933	new	156	Infected before omicron	>40-60	Female	3.75091	3.67007	3.83116	0.0411011
1934	new	157	Infected before omicron	>40-60	Female	3.7432	3.66251	3.82337	0.0410971
1935	new	158	Infected before omicron	>40-60	Female	3.73564	3.65484	3.8159	0.041103
1936	new	159	Infected before omicron	>40-60	Female	3.72823	3.64774	3.80839	0.0411184
1937	new	160	Infected before omicron	>40-60	Female	3.72098	3.64067	3.80131	0.041143
1938	new	161	Infected before omicron	>40-60	Female	3.71388	3.63336	3.79461	0.0411763
1939	new	162	Infected before omicron	>40-60	Female	3.70694	3.62632	3.7878	0.0412179
1940	new	163	Infected before omicron	>40-60	Female	3.70018	3.61929	3.78125	0.0412672
1941	new	164	Infected before omicron	>40-60	Female	3.69359	3.61243	3.77469	0.0413239
1942	new	165	Infected before omicron	>40-60	Female	3.68718	3.60567	3.76849	0.0413874
1943	new	166	Infected before omicron	>40-60	Female	3.68095	3.59953	3.76249	0.0414572
1944	new	167	Infected before omicron	>40-60	Female	3.67492	3.59315	3.75659	0.0415328
1945	new	168	Infected before omicron	>40-60	Female	3.66908	3.5871	3.75082	0.0416135
1946	new	169	Infected before omicron	>40-60	Female	3.66344	3.58126	3.74519	0.0416989
1947	new	170	Infected before omicron	>40-60	Female	3.658	3.57551	3.73974	0.0417886
1948	new	171	Infected before omicron	>40-60	Female	3.65276	3.57024	3.73477	0.0418821
1949	new	172	Infected before omicron	>40-60	Female	3.64772	3.56502	3.73003	0.0419792
1950	new	173	Infected before omicron	>40-60	Female	3.64287	3.55983	3.72544	0.0420795
1951	new	174	Infected before omicron	>40-60	Female	3.63821	3.55525	3.72102	0.0421828
1952	new	175	Infected before omicron	>40-60	Female	3.63374	3.5501	3.71646	0.0422887
1953	new	176	Infected before omicron	>40-60	Female	3.62947	3.54563	3.71245	0.0423971
1954	new	177	Infected before omicron	>40-60	Female	3.62538	3.54084	3.70832	0.0425076
1955	new	178	Infected before omicron	>40-60	Female	3.62148	3.53664	3.70469	0.0426201
1956	new	179	Infected before omicron	>40-60	Female	3.61776	3.53312	3.70104	0.0427344
1957	new	180	Infected before omicron	>40-60	Female	3.61423	3.52958	3.69777	0.0428504
1958	new	181	Infected before omicron	>40-60	Female	3.61087	3.52582	3.69464	0.0429678
1959	new	182	Infected before omicron	>40-60	Female	3.6077	3.52272	3.69165	0.0430866
1960	new	183	Infected before omicron	>40-60	Female	3.6047	3.51944	3.68868	0.0432066
1961	new	184	Infected before omicron	>40-60	Female	3.60188	3.51639	3.68603	0.0433277
1962	new	185	Infected before omicron	>40-60	Female	3.59924	3.5132	3.68374	0.0434498
1963	new	186	Infected before omicron	>40-60	Female	3.59677	3.51018	3.68152	0.0435729
1964	new	187	Infected before omicron	>40-60	Female	3.59447	3.5074	3.67948	0.0436969
1965	new	188	Infected before omicron	>40-60	Female	3.59234	3.50507	3.67759	0.0438217
1966	new	189	Infected before omicron	>40-60	Female	3.59038	3.50268	3.67587	0.0439473
1967	new	190	Infected before omicron	>40-60	Female	3.58858	3.50054	3.67406	0.0440737
1968	new	191	Infected before omicron	>40-60	Female	3.58695	3.49878	3.67267	0.0442008
1969	new	192	Infected before omicron	>40-60	Female	3.58548	3.49697	3.67138	0.0443287
1970	new	193	Infected before omicron	>40-60	Female	3.58417	3.49534	3.6703	0.0444573
1971	new	194	Infected before omicron	>40-60	Female	3.58303	3.49372	3.66902	0.0445866
1972	new	195	Infected before omicron	>40-60	Female	3.58204	3.49278	3.66838	0.0447166
1973	new	196	Infected before omicron	>40-60	Female	3.5812	3.49202	3.66784	0.0448474
1974	new	197	Infected before omicron	>40-60	Female	3.58053	3.49117	3.66745	0.044979
1975	new	198	Infected before omicron	>40-60	Female	3.58	3.49017	3.66742	0.0451114
1976	new	199	Infected before omicron	>40-60	Female	3.57963	3.4893	3.66723	0.0452447
1977	new	200	Infected before omicron	>40-60	Female	3.5794	3.4886	3.66735	0.0453789
1978	new	201	Infected before omicron	>40-60	Female	3.57933	3.48818	3.66766	0.0455139
1979	new	202	Infected before omicron	>40-60	Female	3.5794	3.48804	3.668	0.04565
1980	new	203	Infected before omicron	>40-60	Female	3.57961	3.4881	3.6689	0.045787
1981	new	204	Infected before omicron	>40-60	Female	3.57997	3.48833	3.66928	0.0459252
1982	new	205	Infected before omicron	>40-60	Female	3.58047	3.48835	3.67022	0.0460644
1983	new	206	Infected before omicron	>40-60	Female	3.58111	3.48904	3.67128	0.0462048
1984	new	207	Infected before omicron	>40-60	Female	3.58189	3.48949	3.67236	0.0463465
1985	new	208	Infected before omicron	>40-60	Female	3.5828	3.49012	3.6734	0.0464894
1986	new	209	Infected before omicron	>40-60	Female	3.58385	3.4911	3.67475	0.0466337
1987	new	210	Infected before omicron	>40-60	Female	3.58503	3.49194	3.67606	0.0467793
1988	new	211	Infected before omicron	>40-60	Female	3.58634	3.493	3.67766	0.0469264
1989	new	212	Infected before omicron	>40-60	Female	3.58779	3.49436	3.67931	0.047075
1990	new	213	Infected before omicron	>40-60	Female	3.58936	3.49536	3.6811	0.0472251
1991	new	214	Infected before omicron	>40-60	Female	3.59106	3.49675	3.6833	0.0473768
1992	new	215	Infected before omicron	>40-60	Female	3.59288	3.49848	3.68535	0.0475301
1993	new	216	Infected before omicron	>40-60	Female	3.59482	3.49993	3.68719	0.0476851
1994	new	217	Infected before omicron	>40-60	Female	3.59689	3.50198	3.68959	0.0478419
1995	new	218	Infected before omicron	>40-60	Female	3.59908	3.50361	3.69233	0.0480004
1996	new	219	Infected before omicron	>40-60	Female	3.60138	3.50571	3.69513	0.0481607
1997	new	220	Infected before omicron	>40-60	Female	3.60381	3.50772	3.69798	0.0483228
1998	new	221	Infected before omicron	>40-60	Female	3.60634	3.50955	3.7007	0.0484868
1999	new	222	Infected before omicron	>40-60	Female	3.60899	3.51169	3.70339	0.0486526
[truncated: 5,993 more rows]

## Sheet: Sup Table 3
	id	Days_from_1st_vac	Variant_infection	Age_groups	Sex	predicted	conf.low	conf.high	std.error
1	new	0	Infection-naïve	<40	Female	1.21818	0.967039	1.48619	0.131181
2	new	1	Infection-naïve	<40	Female	1.28426	1.03757	1.54602	0.12848
3	new	2	Infection-naïve	<40	Female	1.35103	1.10813	1.60711	0.125735
4	new	3	Infection-naïve	<40	Female	1.4184	1.18017	1.66835	0.122969
5	new	4	Infection-naïve	<40	Female	1.48625	1.25259	1.72963	0.120206
6	new	5	Infection-naïve	<40	Female	1.55452	1.32503	1.79196	0.117469
7	new	6	Infection-naïve	<40	Female	1.62309	1.39862	1.85308	0.114783
8	new	7	Infection-naïve	<40	Female	1.69187	1.47154	1.91746	0.112172
9	new	8	Infection-naïve	<40	Female	1.76077	1.54484	1.98039	0.10966
10	new	9	Infection-naïve	<40	Female	1.8297	1.62019	2.04379	0.107268
11	new	10	Infection-naïve	<40	Female	1.89856	1.69465	2.10828	0.105018
12	new	11	Infection-naïve	<40	Female	1.96726	1.76729	2.17296	0.102928
13	new	12	Infection-naïve	<40	Female	2.0357	1.83961	2.23654	0.101014
14	new	13	Infection-naïve	<40	Female	2.10379	1.91143	2.30077	0.0992871
15	new	14	Infection-naïve	<40	Female	2.17144	1.98167	2.36674	0.0977559
16	new	15	Infection-naïve	<40	Female	2.23855	2.05263	2.43115	0.0964237
17	new	16	Infection-naïve	<40	Female	2.30505	2.12197	2.49542	0.0952893
18	new	17	Infection-naïve	<40	Female	2.37083	2.19032	2.55776	0.0943463
19	new	18	Infection-naïve	<40	Female	2.43581	2.25645	2.62112	0.0935838
20	new	19	Infection-naïve	<40	Female	2.4999	2.32173	2.68415	0.0929861
21	new	20	Infection-naïve	<40	Female	2.56302	2.38581	2.74483	0.0925335
22	new	21	Infection-naïve	<40	Female	2.62508	2.44767	2.80553	0.0922027
23	new	22	Infection-naïve	<40	Female	2.686	2.50927	2.86594	0.0919675
24	new	23	Infection-naïve	<40	Female	2.7457	2.56884	2.92621	0.0917992
25	new	24	Infection-naïve	<40	Female	2.80409	2.62736	2.98279	0.091668
26	new	25	Infection-naïve	<40	Female	2.8611	2.68538	3.03844	0.091543
27	new	26	Infection-naïve	<40	Female	2.91664	2.74007	3.09401	0.0913929
28	new	27	Infection-naïve	<40	Female	2.97064	2.79436	3.14844	0.0911868
29	new	28	Infection-naïve	<40	Female	3.02304	2.84661	3.2013	0.0908968
30	new	29	Infection-naïve	<40	Female	3.07383	2.89748	3.25122	0.0905065
31	new	30	Infection-naïve	<40	Female	3.12302	2.94805	3.29897	0.0900046
32	new	31	Infection-naïve	<40	Female	3.17064	2.99694	3.34486	0.0893828
33	new	32	Infection-naïve	<40	Female	3.21669	3.04444	3.38999	0.0886349
34	new	33	Infection-naïve	<40	Female	3.26121	3.09083	3.43266	0.0877573
35	new	34	Infection-naïve	<40	Female	3.3042	3.13601	3.47345	0.0867481
36	new	35	Infection-naïve	<40	Female	3.34569	3.17912	3.51253	0.0856076
37	new	36	Infection-naïve	<40	Female	3.38571	3.22142	3.55044	0.0843374
38	new	37	Infection-naïve	<40	Female	3.42427	3.26293	3.58602	0.0829409
39	new	38	Infection-naïve	<40	Female	3.46142	3.30274	3.62039	0.0814229
40	new	39	Infection-naïve	<40	Female	3.49716	3.34195	3.65261	0.0797892
41	new	40	Infection-naïve	<40	Female	3.53154	3.37939	3.68294	0.0780473
42	new	41	Infection-naïve	<40	Female	3.56457	3.4157	3.71241	0.0762055
43	new	42	Infection-naïve	<40	Female	3.59629	3.45061	3.74109	0.0742733
44	new	43	Infection-naïve	<40	Female	3.62674	3.48495	3.76773	0.0722615
45	new	44	Infection-naïve	<40	Female	3.65593	3.51794	3.79292	0.0701816
46	new	45	Infection-naïve	<40	Female	3.68391	3.54978	3.81645	0.0680465
47	new	46	Infection-naïve	<40	Female	3.71071	3.58057	3.83959	0.0658699
48	new	47	Infection-naïve	<40	Female	3.73635	3.61055	3.86022	0.0636668
49	new	48	Infection-naïve	<40	Female	3.76088	3.63973	3.88021	0.0614534
50	new	49	Infection-naïve	<40	Female	3.78432	3.66755	3.89933	0.0592466
51	new	50	Infection-naïve	<40	Female	3.80672	3.69441	3.9168	0.0570648
52	new	51	Infection-naïve	<40	Female	3.8281	3.71988	3.93367	0.0549273
53	new	52	Infection-naïve	<40	Female	3.8485	3.74421	3.95053	0.0528544
54	new	53	Infection-naïve	<40	Female	3.86795	3.76782	3.96612	0.0508672
55	new	54	Infection-naïve	<40	Female	3.8865	3.79025	3.98092	0.0489873
56	new	55	Infection-naïve	<40	Female	3.90417	3.81126	3.99515	0.0472363
57	new	56	Infection-naïve	<40	Female	3.92101	3.83128	4.00852	0.0456351
58	new	57	Infection-naïve	<40	Female	3.93704	3.85	4.02176	0.0442034
59	new	58	Infection-naïve	<40	Female	3.9523	3.86746	4.03464	0.0429582
60	new	59	Infection-naïve	<40	Female	3.96683	3.88386	4.04718	0.0419131
61	new	60	Infection-naïve	<40	Female	3.98067	3.89934	4.05954	0.041077
62	new	61	Infection-naïve	<40	Female	3.99385	3.91362	4.07225	0.0404531
63	new	62	Infection-naïve	<40	Female	4.00641	3.9275	4.08413	0.0400386
64	new	63	Infection-naïve	<40	Female	4.01838	3.94002	4.09527	0.0398241
65	new	64	Infection-naïve	<40	Female	4.02977	3.95102	4.10669	0.0397951
66	new	65	Infection-naïve	<40	Female	4.0406	3.96094	4.11763	0.039935
67	new	66	Infection-naïve	<40	Female	4.05087	3.97056	4.12868	0.0402257
68	new	67	Infection-naïve	<40	Female	4.0606	3.98001	4.1399	0.0406486
69	new	68	Infection-naïve	<40	Female	4.06979	3.98826	4.14999	0.0411851
70	new	69	Infection-naïve	<40	Female	4.07845	3.99594	4.16004	0.0418173
71	new	70	Infection-naïve	<40	Female	4.0866	4.00249	4.16943	0.0425282
72	new	71	Infection-naïve	<40	Female	4.09424	4.00846	4.17828	0.0433021
73	new	72	Infection-naïve	<40	Female	4.10139	4.01466	4.18756	0.0441247
74	new	73	Infection-naïve	<40	Female	4.10805	4.0194	4.1957	0.044983
75	new	74	Infection-naïve	<40	Female	4.11424	4.02396	4.20387	0.0458657
76	new	75	Infection-naïve	<40	Female	4.11995	4.02766	4.21128	0.0467626
77	new	76	Infection-naïve	<40	Female	4.12521	4.03183	4.21902	0.0476649
78	new	77	Infection-naïve	<40	Female	4.13002	4.03526	4.22542	0.0485649
79	new	78	Infection-naïve	<40	Female	4.13439	4.03727	4.23195	0.049456
80	new	79	Infection-naïve	<40	Female	4.13834	4.03964	4.23779	0.0503324
81	new	80	Infection-naïve	<40	Female	4.14186	4.04145	4.24324	0.0511892
82	new	81	Infection-naïve	<40	Female	4.14496	4.04315	4.24787	0.0520223
83	new	82	Infection-naïve	<40	Female	4.14767	4.044	4.25249	0.052828
84	new	83	Infection-naïve	<40	Female	4.14998	4.04501	4.2562	0.0536033
85	new	84	Infection-naïve	<40	Female	4.1519	4.04536	4.26007	0.0543458
86	new	85	Infection-naïve	<40	Female	4.15345	4.04541	4.26268	0.0550534
87	new	86	Infection-naïve	<40	Female	4.15463	4.04464	4.26521	0.0557243
88	new	87	Infection-naïve	<40	Female	4.15545	4.04419	4.26699	0.0563571
89	new	88	Infection-naïve	<40	Female	4.15592	4.04314	4.26846	0.0569507
90	new	89	Infection-naïve	<40	Female	4.15605	4.04181	4.26954	0.0575044
91	new	90	Infection-naïve	<40	Female	4.15584	4.04067	4.27041	0.0580173
92	new	91	Infection-naïve	<40	Female	4.1553	4.0394	4.27072	0.0584891
93	new	92	Infection-naïve	<40	Female	4.15445	4.03768	4.27072	0.0589195
94	new	93	Infection-naïve	<40	Female	4.15329	4.03553	4.27023	0.0593085
95	new	94	Infection-naïve	<40	Female	4.15183	4.03371	4.2694	0.0596559
96	new	95	Infection-naïve	<40	Female	4.15008	4.03181	4.26841	0.059962
97	new	96	Infection-naïve	<40	Female	4.14804	4.02945	4.26679	0.060227
98	new	97	Infection-naïve	<40	Female	4.14572	4.02649	4.26467	0.0604513
99	new	98	Infection-naïve	<40	Female	4.14313	4.02346	4.26269	0.0606352
100	new	99	Infection-naïve	<40	Female	4.14029	4.02017	4.26022	0.0607793
101	new	100	Infection-naïve	<40	Female	4.13719	4.01705	4.25727	0.0608843
102	new	101	Infection-naïve	<40	Female	4.13384	4.0135	4.25385	0.0609506
103	new	102	Infection-naïve	<40	Female	4.13026	4.0097	4.25015	0.0609791
104	new	103	Infection-naïve	<40	Female	4.12645	4.00573	4.24663	0.0609706
105	new	104	Infection-naïve	<40	Female	4.12241	4.00176	4.24266	0.0609257
106	new	105	Infection-naïve	<40	Female	4.11816	3.99782	4.23843	0.0608454
107	new	106	Infection-naïve	<40	Female	4.11371	3.99382	4.23334	0.0607306
108	new	107	Infection-naïve	<40	Female	4.10905	3.98929	4.22813	0.0605823
109	new	108	Infection-naïve	<40	Female	4.10421	3.98481	4.22299	0.0604014
110	new	109	Infection-naïve	<40	Female	4.09918	3.98037	4.2178	0.0601889
111	new	110	Infection-naïve	<40	Female	4.09397	3.97581	4.21199	0.0599459
112	new	111	Infection-naïve	<40	Female	4.08859	3.97121	4.20594	0.0596735
113	new	112	Infection-naïve	<40	Female	4.08306	3.96621	4.19946	0.0593729
114	new	113	Infection-naïve	<40	Female	4.07737	3.96129	4.19307	0.059045
115	new	114	Infection-naïve	<40	Female	4.07153	3.95644	4.18634	0.0586912
116	new	115	Infection-naïve	<40	Female	4.06555	3.95128	4.17989	0.0583127
117	new	116	Infection-naïve	<40	Female	4.05944	3.94623	4.17289	0.0579106
118	new	117	Infection-naïve	<40	Female	4.05321	3.94085	4.16559	0.0574863
119	new	118	Infection-naïve	<40	Female	4.04685	3.93543	4.15837	0.057041
120	new	119	Infection-naïve	<40	Female	4.04039	3.93001	4.15093	0.056576
121	new	120	Infection-naïve	<40	Female	4.03383	3.92414	4.14337	0.0560927
122	new	121	Infection-naïve	<40	Female	4.02717	3.91839	4.13594	0.0555924
123	new	122	Infection-naïve	<40	Female	4.02042	3.91259	4.12825	0.0550766
124	new	123	Infection-naïve	<40	Female	4.01359	3.90704	4.1203	0.0545467
125	new	124	Infection-naïve	<40	Female	4.00668	3.901	4.11222	0.054004
126	new	125	Infection-naïve	<40	Female	3.99971	3.89538	4.10423	0.05345
127	new	126	Infection-naïve	<40	Female	3.99268	3.88945	4.096	0.0528863
128	new	127	Infection-naïve	<40	Female	3.9856	3.88365	4.08762	0.0523143
129	new	128	Infection-naïve	<40	Female	3.97847	3.87753	4.07938	0.0517356
130	new	129	Infection-naïve	<40	Female	3.9713	3.87153	4.07111	0.0511517
131	new	130	Infection-naïve	<40	Female	3.9641	3.86559	4.06257	0.0505642
132	new	131	Infection-naïve	<40	Female	3.95688	3.85957	4.05416	0.0499747
133	new	132	Infection-naïve	<40	Female	3.94964	3.85365	4.04573	0.0493847
134	new	133	Infection-naïve	<40	Female	3.94239	3.84841	4.03727	0.0487959
135	new	134	Infection-naïve	<40	Female	3.93514	3.84232	4.02881	0.0482098
136	new	135	Infection-naïve	<40	Female	3.92789	3.83618	4.02033	0.0476282
137	new	136	Infection-naïve	<40	Female	3.92065	3.82999	4.01186	0.0470526
138	new	137	Infection-naïve	<40	Female	3.91343	3.82382	4.00392	0.0464847
139	new	138	Infection-naïve	<40	Female	3.90623	3.81725	3.99528	0.045926
140	new	139	Infection-naïve	<40	Female	3.89907	3.81148	3.98657	0.0453782
141	new	140	Infection-naïve	<40	Female	3.89194	3.80532	3.97819	0.0448429
142	new	141	Infection-naïve	<40	Female	3.88486	3.79923	3.97035	0.0443216
143	new	142	Infection-naïve	<40	Female	3.87783	3.79262	3.96213	0.0438158
144	new	143	Infection-naïve	<40	Female	3.87087	3.7868	3.95461	0.043327
145	new	144	Infection-naïve	<40	Female	3.86397	3.78075	3.94664	0.0428566
146	new	145	Infection-naïve	<40	Female	3.85714	3.77526	3.93891	0.0424059
147	new	146	Infection-naïve	<40	Female	3.85039	3.76939	3.93148	0.0419763
148	new	147	Infection-naïve	<40	Female	3.84373	3.76328	3.92388	0.0415689
149	new	148	Infection-naïve	<40	Female	3.83717	3.75769	3.91623	0.0411848
150	new	149	Infection-naïve	<40	Female	3.8307	3.75173	3.90926	0.040825
151	new	150	Infection-naïve	<40	Female	3.82435	3.74667	3.90245	0.0404904
152	new	151	Infection-naïve	<40	Female	3.81811	3.74131	3.89575	0.0401817
153	new	152	Infection-naïve	<40	Female	3.81199	3.73538	3.88884	0.0398995
154	new	153	Infection-naïve	<40	Female	3.806	3.72994	3.88241	0.0396443
155	new	154	Infection-naïve	<40	Female	3.80014	3.72427	3.87653	0.0394165
156	new	155	Infection-naïve	<40	Female	3.79443	3.71903	3.87028	0.039216
157	new	156	Infection-naïve	<40	Female	3.78887	3.71381	3.86456	0.0390431
158	new	157	Infection-naïve	<40	Female	3.78346	3.70826	3.85918	0.0388975
159	new	158	Infection-naïve	<40	Female	3.77822	3.70344	3.85365	0.0387789
160	new	159	Infection-naïve	<40	Female	3.77314	3.6981	3.84834	0.0386868
161	new	160	Infection-naïve	<40	Female	3.76824	3.69291	3.84354	0.0386207
162	new	161	Infection-naïve	<40	Female	3.76353	3.68831	3.8388	0.0385797
163	new	162	Infection-naïve	<40	Female	3.75901	3.68372	3.83437	0.038563
164	new	163	Infection-naïve	<40	Female	3.75468	3.67929	3.83011	0.0385695
165	new	164	Infection-naïve	<40	Female	3.75056	3.67529	3.82614	0.0385982
166	new	165	Infection-naïve	<40	Female	3.74665	3.67131	3.82205	0.0386477
167	new	166	Infection-naïve	<40	Female	3.74295	3.66743	3.81838	0.0387167
168	new	167	Infection-naïve	<40	Female	3.73948	3.66329	3.81491	0.0388039
169	new	168	Infection-naïve	<40	Female	3.73624	3.66031	3.812	0.0389078
170	new	169	Infection-naïve	<40	Female	3.73323	3.65668	3.80922	0.0390271
171	new	170	Infection-naïve	<40	Female	3.73045	3.65352	3.80674	0.0391607
172	new	171	Infection-naïve	<40	Female	3.72789	3.65075	3.80465	0.0393075
173	new	172	Infection-naïve	<40	Female	3.72556	3.64773	3.80295	0.0394663
174	new	173	Infection-naïve	<40	Female	3.72344	3.64511	3.80137	0.0396364
175	new	174	Infection-naïve	<40	Female	3.72155	3.643	3.79997	0.0398166
176	new	175	Infection-naïve	<40	Female	3.71987	3.64096	3.79888	0.0400062
177	new	176	Infection-naïve	<40	Female	3.7184	3.63913	3.79771	0.0402043
178	new	177	Infection-naïve	<40	Female	3.71715	3.6374	3.7971	0.0404102
179	new	178	Infection-naïve	<40	Female	3.71611	3.63609	3.7962	0.0406232
180	new	179	Infection-naïve	<40	Female	3.71528	3.6347	3.79598	0.0408427
181	new	180	Infection-naïve	<40	Female	3.71465	3.63382	3.79583	0.041068
182	new	181	Infection-naïve	<40	Female	3.71422	3.63308	3.79575	0.0412987
183	new	182	Infection-naïve	<40	Female	3.714	3.63224	3.79605	0.0415341
184	new	183	Infection-naïve	<40	Female	3.71397	3.6316	3.79638	0.041774
185	new	184	Infection-naïve	<40	Female	3.71415	3.63147	3.797	0.0420179
186	new	185	Infection-naïve	<40	Female	3.71452	3.6315	3.79794	0.0422654
187	new	186	Infection-naïve	<40	Female	3.71508	3.63142	3.7988	0.0425162
188	new	187	Infection-naïve	<40	Female	3.71583	3.63186	3.79988	0.0427701
189	new	188	Infection-naïve	<40	Female	3.71677	3.63226	3.80137	0.0430267
190	new	189	Infection-naïve	<40	Female	3.7179	3.633	3.80344	0.0432859
191	new	190	Infection-naïve	<40	Female	3.71921	3.63395	3.80503	0.0435475
192	new	191	Infection-naïve	<40	Female	3.7207	3.6349	3.80727	0.0438113
193	new	192	Infection-naïve	<40	Female	3.72238	3.63638	3.80943	0.0440772
194	new	193	Infection-naïve	<40	Female	3.72423	3.6377	3.81217	0.0443451
195	new	194	Infection-naïve	<40	Female	3.72626	3.63953	3.81468	0.0446148
196	new	195	Infection-naïve	<40	Female	3.72846	3.64123	3.81744	0.0448864
197	new	196	Infection-naïve	<40	Female	3.73083	3.64303	3.82021	0.0451597
198	new	197	Infection-naïve	<40	Female	3.73337	3.64467	3.82349	0.0454348
199	new	198	Infection-naïve	<40	Female	3.73608	3.64694	3.82669	0.0457116
200	new	199	Infection-naïve	<40	Female	3.73896	3.64917	3.83029	0.0459901
201	new	200	Infection-naïve	<40	Female	3.742	3.65143	3.83389	0.0462703
202	new	201	Infection-naïve	<40	Female	3.74519	3.65401	3.83756	0.0465523
203	new	202	Infection-naïve	<40	Female	3.74855	3.65655	3.84143	0.0468361
204	new	203	Infection-naïve	<40	Female	3.75206	3.65999	3.84535	0.0471217
205	new	204	Infection-naïve	<40	Female	3.75573	3.66325	3.8494	0.0474092
206	new	205	Infection-naïve	<40	Female	3.75955	3.66694	3.85377	0.0476986
207	new	206	Infection-naïve	<40	Female	3.76352	3.67043	3.8583	0.0479899
208	new	207	Infection-naïve	<40	Female	3.76763	3.6739	3.86297	0.0482833
209	new	208	Infection-naïve	<40	Female	3.7719	3.67779	3.86782	0.0485788
210	new	209	Infection-naïve	<40	Female	3.7763	3.68197	3.87278	0.0488765
211	new	210	Infection-naïve	<40	Female	3.78085	3.68598	3.8779	0.0491764
212	new	211	Infection-naïve	<40	Female	3.78553	3.6901	3.88337	0.0494786
213	new	212	Infection-naïve	<40	Female	3.79036	3.69448	3.88889	0.0497831
214	new	213	Infection-naïve	<40	Female	3.79531	3.69832	3.8948	0.0500901
215	new	214	Infection-naïve	<40	Female	3.8004	3.70289	3.90051	0.0503996
216	new	215	Infection-naïve	<40	Female	3.80562	3.70763	3.90649	0.0507117
217	new	216	Infection-naïve	<40	Female	3.81097	3.71221	3.91217	0.0510263
218	new	217	Infection-naïve	<40	Female	3.81645	3.71729	3.91832	0.0513436
219	new	218	Infection-naïve	<40	Female	3.82205	3.7221	3.92437	0.0516637
220	new	219	Infection-naïve	<40	Female	3.82777	3.72702	3.93094	0.0519865
221	new	220	Infection-naïve	<40	Female	3.83361	3.73238	3.93733	0.0523121
222	new	221	Infection-naïve	<40	Female	3.83956	3.73778	3.94424	0.0526405
223	new	222	Infection-naïve	<40	Female	3.84564	3.74328	3.95127	0.0529718
224	new	223	Infection-naïve	<40	Female	3.85182	3.74888	3.9582	0.053306
225	new	224	Infection-naïve	<40	Female	3.85812	3.75425	3.965	0.0536431
226	new	225	Infection-naïve	<40	Female	3.86452	3.76002	3.97242	0.053983
227	new	226	Infection-naïve	<40	Female	3.87103	3.76561	3.9793	0.0543259
228	new	227	Infection-naïve	<40	Female	3.87765	3.77148	3.98671	0.0546717
229	new	228	Infection-naïve	<40	Female	3.88437	3.77726	3.99408	0.0550203
230	new	229	Infection-naïve	<40	Female	3.89119	3.78365	4.00181	0.0553718
231	new	230	Infection-naïve	<40	Female	3.8981	3.78983	4.00928	0.0557262
232	new	231	Infection-naïve	<40	Female	3.90512	3.7962	4.01707	0.0560833
233	new	232	Infection-naïve	<40	Female	3.91222	3.80266	4.02487	0.0564432
234	new	233	Infection-naïve	<40	Female	3.91942	3.80932	4.03301	0.0568057
235	new	234	Infection-naïve	<40	Female	3.92671	3.81638	4.04101	0.0571709
236	new	235	Infection-naïve	<40	Female	3.93408	3.82319	4.04915	0.0575387
237	new	236	Infection-naïve	<40	Female	3.94154	3.82994	4.05729	0.0579089
238	new	237	Infection-naïve	<40	Female	3.94908	3.8367	4.06578	0.0582815
239	new	238	Infection-naïve	<40	Female	3.9567	3.8433	4.07398	0.0586564
240	new	239	Infection-naïve	<40	Female	3.9644	3.85007	4.08203	0.0590335
241	new	240	Infection-naïve	<40	Female	3.97218	3.8571	4.09099	0.0594127
242	new	241	Infection-naïve	<40	Female	3.98003	3.86439	4.09953	0.0597939
243	new	242	Infection-naïve	<40	Female	3.98795	3.87129	4.10828	0.0601768
244	new	243	Infection-naïve	<40	Female	3.99594	3.8783	4.11711	0.0605615
245	new	244	Infection-naïve	<40	Female	4.004	3.88545	4.12593	0.0609478
246	new	245	Infection-naïve	<40	Female	4.01213	3.89296	4.13481	0.0613355
247	new	246	Infection-naïve	<40	Female	4.02032	3.90047	4.1437	0.0617244
248	new	247	Infection-naïve	<40	Female	4.02857	3.90803	4.15257	0.0621145
249	new	248	Infection-naïve	<40	Female	4.03687	3.91556	4.16168	0.0625054
250	new	249	Infection-naïve	<40	Female	4.04524	3.92294	4.17063	0.0628972
251	new	250	Infection-naïve	<40	Female	4.05366	3.93065	4.17963	0.0632895
252	new	251	Infection-naïve	<40	Female	4.06213	3.9382	4.18885	0.0636822
253	new	252	Infection-naïve	<40	Female	4.07065	3.9459	4.19843	0.0640751
254	new	253	Infection-naïve	<40	Female	4.07922	3.95386	4.2078	0.0644681
255	new	254	Infection-naïve	<40	Female	4.08784	3.96188	4.21722	0.0648608
256	new	255	Infection-naïve	<40	Female	4.0965	3.96937	4.22618	0.0652531
257	new	256	Infection-naïve	<40	Female	4.1052	3.97751	4.23589	0.0656448
258	new	257	Infection-naïve	<40	Female	4.11394	3.98559	4.24542	0.0660356
259	new	258	Infection-naïve	<40	Female	4.12272	3.99378	4.25469	0.0664254
260	new	259	Infection-naïve	<40	Female	4.13153	4.00147	4.2643	0.0668138
261	new	260	Infection-naïve	<40	Female	4.14038	4.00949	4.27349	0.0672008
262	new	261	Infection-naïve	<40	Female	4.14925	4.01766	4.28293	0.067586
263	new	262	Infection-naïve	<40	Female	4.15816	4.0256	4.29237	0.0679691
264	new	263	Infection-naïve	<40	Female	4.16709	4.03399	4.30193	0.06835
265	new	264	Infection-naïve	<40	Female	4.17604	4.04214	4.3117	0.0687285
266	new	265	Infection-naïve	<40	Female	4.18502	4.05014	4.32193	0.0691041
267	new	266	Infection-naïve	<40	Female	4.19402	4.05852	4.33167	0.0694768
268	new	267	Infection-naïve	<40	Female	4.20303	4.06728	4.34098	0.0698462
269	new	268	Infection-naïve	<40	Female	4.21206	4.07566	4.35008	0.070212
270	new	269	Infection-naïve	<40	Female	4.22111	4.08425	4.35957	0.0705741
271	new	270	Infection-naïve	<40	Female	4.23016	4.09264	4.36932	0.0709321
272	new	271	Infection-naïve	<40	Female	4.23923	4.10109	4.37895	0.0712858
273	new	272	Infection-naïve	<40	Female	4.2483	4.10926	4.38886	0.0716349
274	new	273	Infection-naïve	<40	Female	4.25737	4.11766	4.39821	0.0719791
275	new	274	Infection-naïve	<40	Female	4.26645	4.12568	4.4075	0.0723182
276	new	275	Infection-naïve	<40	Female	4.27553	4.13433	4.4169	0.0726518
277	new	276	Infection-naïve	<40	Female	4.2846	4.1427	4.42645	0.0729798
278	new	277	Infection-naïve	<40	Female	4.29367	4.15051	4.43583	0.0733017
279	new	278	Infection-naïve	<40	Female	4.30274	4.15906	4.44541	0.0736174
280	new	279	Infection-naïve	<40	Female	4.3118	4.16753	4.45495	0.0739266
281	new	280	Infection-naïve	<40	Female	4.32084	4.17602	4.46476	0.0742289
282	new	281	Infection-naïve	<40	Female	4.32988	4.18426	4.47429	0.0745241
283	new	282	Infection-naïve	<40	Female	4.3389	4.19251	4.48406	0.0748118
284	new	283	Infection-naïve	<40	Female	4.3479	4.20093	4.49328	0.0750919
285	new	284	Infection-naïve	<40	Female	4.35688	4.20928	4.50286	0.075364
286	new	285	Infection-naïve	<40	Female	4.36584	4.21731	4.51291	0.0756279
287	new	286	Infection-naïve	<40	Female	4.37478	4.22567	4.52235	0.0758831
288	new	287	Infection-naïve	<40	Female	4.38369	4.23395	4.53218	0.0761296
289	new	288	Infection-naïve	<40	Female	4.39258	4.24238	4.54114	0.0763668
290	new	289	Infection-naïve	<40	Female	4.40143	4.25096	4.55002	0.0765947
291	new	290	Infection-naïve	<40	Female	4.41025	4.25915	4.55969	0.0768128
292	new	291	Infection-naïve	<40	Female	4.41904	4.26734	4.56872	0.0770209
293	new	292	Infection-naïve	<40	Female	4.42779	4.2754	4.57813	0.0772187
294	new	293	Infection-naïve	<40	Female	4.4365	4.28385	4.58749	0.0774059
295	new	294	Infection-naïve	<40	Female	4.44518	4.29215	4.5966	0.0775822
296	new	295	Infection-naïve	<40	Female	4.4538	4.30034	4.60587	0.0777473
297	new	296	Infection-naïve	<40	Female	4.46239	4.30869	4.61502	0.077901
298	new	297	Infection-naïve	<40	Female	4.47092	4.31715	4.62374	0.0780429
299	new	298	Infection-naïve	<40	Female	4.47941	4.32559	4.63266	0.0781727
300	new	299	Infection-naïve	<40	Female	4.48784	4.33399	4.64121	0.0782902
301	new	300	Infection-naïve	<40	Female	4.49622	4.3422	4.64958	0.0783951
302	new	301	Infection-naïve	<40	Female	4.50454	4.35067	4.6584	0.0784871
303	new	302	Infection-naïve	<40	Female	4.51281	4.35878	4.66678	0.0785659
304	new	303	Infection-naïve	<40	Female	4.52102	4.36699	4.67556	0.0786312
305	new	304	Infection-naïve	<40	Female	4.52916	4.37513	4.68357	0.0786827
306	new	305	Infection-naïve	<40	Female	4.53723	4.38299	4.69135	0.0787202
307	new	306	Infection-naïve	<40	Female	4.54525	4.39107	4.69925	0.0787433
308	new	307	Infection-naïve	<40	Female	4.55319	4.39893	4.70742	0.0787519
309	new	308	Infection-naïve	<40	Female	4.56106	4.40644	4.71543	0.0787456
310	new	309	Infection-naïve	<40	Female	4.56885	4.41434	4.72292	0.0787241
311	new	310	Infection-naïve	<40	Female	4.57657	4.422	4.7303	0.0786871
312	new	311	Infection-naïve	<40	Female	4.58422	4.42989	4.73799	0.0786345
313	new	312	Infection-naïve	<40	Female	4.59178	4.4378	4.74531	0.0785659
314	new	313	Infection-naïve	<40	Female	4.59926	4.44584	4.7525	0.078481
315	new	314	Infection-naïve	<40	Female	4.60666	4.45356	4.75963	0.0783797
316	new	315	Infection-naïve	<40	Female	4.61397	4.46103	4.76625	0.0782616
317	new	316	Infection-naïve	<40	Female	4.62119	4.46894	4.77351	0.0781264
318	new	317	Infection-naïve	<40	Female	4.62832	4.47594	4.78067	0.077974
319	new	318	Infection-naïve	<40	Female	4.63536	4.48315	4.78709	0.077804
320	new	319	Infection-naïve	<40	Female	4.6423	4.49034	4.79352	0.0776163
321	new	320	Infection-naïve	<40	Female	4.64914	4.49767	4.80003	0.0774105
322	new	321	Infection-naïve	<40	Female	4.65589	4.50496	4.80655	0.0771864
323	new	322	Infection-naïve	<40	Female	4.66253	4.51215	4.81282	0.0769439
324	new	323	Infection-naïve	<40	Female	4.66907	4.51924	4.81895	0.0766826
325	new	324	Infection-naïve	<40	Female	4.6755	4.52611	4.82477	0.0764024
326	new	325	Infection-naïve	<40	Female	4.68183	4.53281	4.83063	0.076103
327	new	326	Infection-naïve	<40	Female	4.68804	4.53953	4.83626	0.0757842
328	new	327	Infection-naïve	<40	Female	4.69415	4.54636	4.84147	0.0754458
329	new	328	Infection-naïve	<40	Female	4.70013	4.55288	4.84657	0.0750876
330	new	329	Infection-naïve	<40	Female	4.70601	4.5592	4.85184	0.0747094
331	new	330	Infection-naïve	<40	Female	4.71176	4.56579	4.8569	0.074311
332	new	331	Infection-naïve	<40	Female	4.71739	4.57224	4.86176	0.0738923
333	new	332	Infection-naïve	<40	Female	4.72289	4.57866	4.8666	0.0734531
334	new	333	Infection-naïve	<40	Female	4.72828	4.58515	4.87126	0.0729932
335	new	334	Infection-naïve	<40	Female	4.73353	4.59149	4.87571	0.0725125
336	new	335	Infection-naïve	<40	Female	4.73865	4.59775	4.87992	0.0720109
337	new	336	Infection-naïve	<40	Female	4.74364	4.60351	4.88424	0.0714882
338	new	337	Infection-naïve	<40	Female	4.7485	4.60961	4.8881	0.0709443
339	new	338	Infection-naïve	<40	Female	4.75322	4.61569	4.89184	0.0703793
340	new	339	Infection-naïve	<40	Female	4.7578	4.62142	4.89484	0.0697929
341	new	340	Infection-naïve	<40	Female	4.76225	4.62704	4.89809	0.0691851
342	new	341	Infection-naïve	<40	Female	4.76654	4.63247	4.90141	0.068556
343	new	342	Infection-naïve	<40	Female	4.7707	4.63803	4.90447	0.0679054
344	new	343	Infection-naïve	<40	Female	4.7747	4.64368	4.90722	0.0672335
345	new	344	Infection-naïve	<40	Female	4.77856	4.64853	4.90972	0.0665403
346	new	345	Infection-naïve	<40	Female	4.78226	4.65329	4.91184	0.0658258
347	new	346	Infection-naïve	<40	Female	4.78582	4.65793	4.91379	0.0650902
348	new	347	Infection-naïve	<40	Female	4.78921	4.66285	4.91547	0.0643337
349	new	348	Infection-naïve	<40	Female	4.79245	4.66719	4.91692	0.0635563
350	new	349	Infection-naïve	<40	Female	4.79552	4.67188	4.91848	0.0627585
351	new	350	Infection-naïve	<40	Female	4.79844	4.67619	4.92014	0.0619404
352	new	351	Infection-naïve	<40	Female	4.80119	4.68069	4.92135	0.0611024
353	new	352	Infection-naïve	<40	Female	4.80377	4.68463	4.9221	0.0602449
354	new	353	Infection-naïve	<40	Female	4.80618	4.6888	4.92269	0.0593684
355	new	354	Infection-naïve	<40	Female	4.80843	4.69274	4.92296	0.0584735
356	new	355	Infection-naïve	<40	Female	4.81049	4.69652	4.9229	0.0575609
357	new	356	Infection-naïve	<40	Female	4.81239	4.70063	4.92288	0.0566312
358	new	357	Infection-naïve	<40	Female	4.8141	4.70402	4.92308	0.0556854
359	new	358	Infection-naïve	<40	Female	4.81564	4.7077	4.92289	0.0547245
360	new	359	Infection-naïve	<40	Female	4.81699	4.71135	4.92231	0.0537495
361	new	360	Infection-naïve	<40	Female	4.81816	4.71478	4.92187	0.0527618
362	new	361	Infection-naïve	<40	Female	4.81915	4.718	4.92104	0.0517629
363	new	362	Infection-naïve	<40	Female	4.81994	4.72074	4.91963	0.0507545
364	new	363	Infection-naïve	<40	Female	4.82054	4.72302	4.91784	0.0497384
365	new	364	Infection-naïve	<40	Female	4.82096	4.72514	4.91638	0.0487169
366	new	365	Infection-naïve	<40	Female	4.82117	4.72739	4.91449	0.0476924
367	new	366	Infection-naïve	<40	Female	4.82119	4.72927	4.91209	0.0466677
368	new	367	Infection-naïve	<40	Female	4.82101	4.73134	4.91009	0.0456459
369	new	368	Infection-naïve	<40	Female	4.82063	4.73242	4.9072	0.0446307
370	new	369	Infection-naïve	<40	Female	4.82004	4.7337	4.90448	0.043626
371	new	370	Infection-naïve	<40	Female	4.81925	4.73497	4.90123	0.0426364
372	new	371	Infection-naïve	<40	Female	4.81825	4.736	4.89889	0.041667
373	new	372	Infection-naïve	<40	Female	4.81704	4.7366	4.89612	0.0407235
374	new	373	Infection-naïve	<40	Female	4.81562	4.73679	4.89297	0.0398123
375	new	374	Infection-naïve	<40	Female	4.81398	4.73719	4.88946	0.0389403
376	new	375	Infection-naïve	<40	Female	4.81213	4.737	4.88634	0.0381152
377	new	376	Infection-naïve	<40	Female	4.81005	4.73666	4.8827	0.0373456
378	new	377	Infection-naïve	<40	Female	4.80776	4.73562	4.87884	0.0366405
379	new	378	Infection-naïve	<40	Female	4.80524	4.73399	4.87498	0.0360094
380	new	379	Infection-naïve	<40	Female	4.8025	4.73222	4.87115	0.0354626
381	new	380	Infection-naïve	<40	Female	4.79953	4.73024	4.86689	0.0350104
382	new	381	Infection-naïve	<40	Female	4.79634	4.72791	4.86259	0.0346634
383	new	382	Infection-naïve	<40	Female	4.79292	4.72475	4.85852	0.0344316
384	new	383	Infection-naïve	<40	Female	4.78929	4.72163	4.85497	0.0343242
385	new	384	Infection-naïve	<40	Female	4.78545	4.71737	4.85105	0.0343495
386	new	385	Infection-naïve	<40	Female	4.78139	4.71293	4.8474	0.0345138
387	new	386	Infection-naïve	<40	Female	4.77713	4.70833	4.84399	0.034822
388	new	387	Infection-naïve	<40	Female	4.77267	4.70368	4.84117	0.0352769
389	new	388	Infection-naïve	<40	Female	4.76801	4.69753	4.83749	0.0358793
390	new	389	Infection-naïve	<40	Female	4.76315	4.69123	4.8346	0.0366283
391	new	390	Infection-naïve	<40	Female	4.7581	4.68444	4.83099	0.0375212
392	new	391	Infection-naïve	<40	Female	4.75286	4.67736	4.82803	0.0385537
393	new	392	Infection-naïve	<40	Female	4.74744	4.66956	4.82487	0.0397206
394	new	393	Infection-naïve	<40	Female	4.74183	4.66158	4.8217	0.0410158
395	new	394	Infection-naïve	<40	Female	4.73605	4.65324	4.8187	0.0424327
396	new	395	Infection-naïve	<40	Female	4.73009	4.64477	4.81546	0.0439643
397	new	396	Infection-naïve	<40	Female	4.72397	4.63542	4.81291	0.0456037
398	new	397	Infection-naïve	<40	Female	4.71767	4.62521	4.81009	0.0473441
399	new	398	Infection-naïve	<40	Female	4.71121	4.61504	4.80745	0.0491789
400	new	399	Infection-naïve	<40	Female	4.70459	4.6044	4.80478	0.0511018
401	new	400	Infection-naïve	<40	Female	4.69782	4.59331	4.80189	0.0531069
402	new	401	Infection-naïve	<40	Female	4.69089	4.58262	4.79904	0.0551887
403	new	402	Infection-naïve	<40	Female	4.68381	4.57052	4.79606	0.0573422
404	new	403	Infection-naïve	<40	Female	4.67659	4.55964	4.79366	0.0595626
405	new	404	Infection-naïve	<40	Female	4.66922	4.54793	4.79101	0.0618455
406	new	405	Infection-naïve	<40	Female	4.66172	4.53568	4.78853	0.0641871
407	new	406	Infection-naïve	<40	Female	4.65408	4.52377	4.78496	0.0665835
408	new	407	Infection-naïve	<40	Female	4.64631	4.51136	4.78222	0.0690315
409	new	408	Infection-naïve	<40	Female	4.63841	4.49802	4.77868	0.0715279
410	new	409	Infection-naïve	<40	Female	4.63039	4.48424	4.77516	0.0740699
411	new	410	Infection-naïve	<40	Female	4.62224	4.47116	4.77196	0.0766549
412	new	411	Infection-naïve	<40	Female	4.61398	4.45835	4.76852	0.0792803
413	new	412	Infection-naïve	<40	Female	4.60561	4.44467	4.765	0.0819441
414	new	413	Infection-naïve	<40	Female	4.59712	4.43156	4.76207	0.084644
415	new	414	Infection-naïve	<40	Female	4.58853	4.41754	4.75854	0.0873781
416	new	415	Infection-naïve	<40	Female	4.57983	4.40356	4.75573	0.0901445
417	new	416	Infection-naïve	<40	Female	4.57104	4.38969	4.75248	0.0929417
418	new	417	Infection-naïve	<40	Female	4.56215	4.37517	4.74904	0.0957678
419	new	418	Infection-naïve	<40	Female	4.55316	4.36089	4.74556	0.0986215
420	new	419	Infection-naïve	<40	Female	4.54409	4.34642	4.74241	0.101501
421	new	420	Infection-naïve	<40	Female	4.53493	4.3313	4.7392	0.104406
422	new	421	Infection-naïve	<40	Female	4.52569	4.31627	4.73606	0.107334
423	new	422	Infection-naïve	<40	Female	4.51638	4.30165	4.73205	0.110284
424	new	423	Infection-naïve	<40	Female	4.50698	4.28621	4.72849	0.113255
425	new	424	Infection-naïve	<40	Female	4.49752	4.27084	4.72559	0.116246
426	new	425	Infection-naïve	<40	Female	4.48799	4.25574	4.72167	0.119255
427	new	426	Infection-naïve	<40	Female	4.47839	4.24063	4.71813	0.122283
428	new	427	Infection-naïve	<40	Female	4.46874	4.2247	4.71547	0.125327
429	new	428	Infection-naïve	<40	Female	4.45902	4.20856	4.71186	0.128386
430	new	429	Infection-naïve	<40	Female	4.44926	4.1924	4.70802	0.131461
431	new	430	Infection-naïve	<40	Female	4.43944	4.17644	4.70448	0.134549
432	new	431	Infection-naïve	<40	Female	4.42958	4.16088	4.70026	0.13765
433	new	432	Infection-naïve	<40	Female	4.41968	4.14513	4.69634	0.140763
434	new	433	Infection-naïve	<40	Female	4.40973	4.1294	4.69243	0.143887
435	new	434	Infection-naïve	<40	Female	4.39975	4.11283	4.68909	0.147022
436	new	435	Infection-naïve	<40	Female	4.38974	4.09687	4.68521	0.150166
437	new	436	Infection-naïve	<40	Female	4.3797	4.08088	4.68143	0.153318
438	new	437	Infection-naïve	<40	Female	4.36964	4.06488	4.67787	0.156479
439	new	438	Infection-naïve	<40	Female	4.35955	4.04916	4.67513	0.159646
440	new	439	Infection-naïve	<40	Female	4.34945	4.03277	4.67185	0.162819
441	new	440	Infection-naïve	<40	Female	4.33933	4.01676	4.66872	0.165999
442	new	441	Infection-naïve	<40	Female	4.3292	4.00082	4.66498	0.169182
443	new	442	Infection-naïve	<40	Female	4.31906	3.98447	4.66076	0.17237
444	new	443	Infection-naïve	<40	Female	4.30892	3.96754	4.65676	0.175561
445	new	0	Infected before omicron	<40	Female	1.68053	1.37254	1.99996	0.160155
446	new	1	Infected before omicron	<40	Female	1.76269	1.45989	2.0746	0.156855
447	new	2	Infected before omicron	<40	Female	1.84561	1.54956	2.15141	0.153514
448	new	3	Infected before omicron	<40	Female	1.92916	1.63885	2.22757	0.150161
449	new	4	Infected before omicron	<40	Female	2.0132	1.73052	2.30534	0.146828
450	new	5	Infected before omicron	<40	Female	2.09759	1.82219	2.3829	0.143546
451	new	6	Infected before omicron	<40	Female	2.18221	1.91405	2.45989	0.140346
452	new	7	Infected before omicron	<40	Female	2.26693	2.00474	2.53777	0.137259
453	new	8	Infected before omicron	<40	Female	2.35159	2.09588	2.6167	0.134315
454	new	9	Infected before omicron	<40	Female	2.43607	2.1829	2.69554	0.131543
455	new	10	Infected before omicron	<40	Female	2.52023	2.27303	2.77315	0.128967
456	new	11	Infected before omicron	<40	Female	2.60394	2.36193	2.85231	0.12661
457	new	12	Infected before omicron	<40	Female	2.68705	2.4462	2.93161	0.124489
458	new	13	Infected before omicron	<40	Female	2.76944	2.53039	3.00964	0.122617
459	new	14	Infected before omicron	<40	Female	2.85097	2.61402	3.08692	0.121001
460	new	15	Infected before omicron	<40	Female	2.9315	2.69708	3.16491	0.119643
461	new	16	Infected before omicron	<40	Female	3.01091	2.77898	3.2439	0.118536
462	new	17	Infected before omicron	<40	Female	3.08907	2.85859	3.32184	0.11767
463	new	18	Infected before omicron	<40	Female	3.16583	2.93567	3.39837	0.117026
464	new	19	Infected before omicron	<40	Female	3.24109	3.01343	3.47131	0.116582
465	new	20	Infected before omicron	<40	Female	3.31469	3.08733	3.54319	0.116309
466	new	21	Infected before omicron	<40	Female	3.38653	3.15935	3.61566	0.116174
467	new	22	Infected before omicron	<40	Female	3.45648	3.22982	3.68618	0.116144
468	new	23	Infected before omicron	<40	Female	3.52441	3.29791	3.75518	0.11618
469	new	24	Infected before omicron	<40	Female	3.5902	3.364	3.82061	0.116243
470	new	25	Infected before omicron	<40	Female	3.65373	3.42636	3.88513	0.116294
471	new	26	Infected before omicron	<40	Female	3.71488	3.48795	3.94469	0.116293
472	new	27	Infected before omicron	<40	Female	3.77354	3.54714	4.00374	0.116202
473	new	28	Infected before omicron	<40	Female	3.82961	3.60201	4.05964	0.115986
474	new	29	Infected before omicron	<40	Female	3.88311	3.65564	4.1115	0.115625
475	new	30	Infected before omicron	<40	Female	3.93409	3.70776	4.16176	0.115108
476	new	31	Infected before omicron	<40	Female	3.98257	3.75742	4.21031	0.114424
477	new	32	Infected before omicron	<40	Female	4.02863	3.80466	4.25494	0.113569
478	new	33	Infected before omicron	<40	Female	4.0723	3.8499	4.29577	0.112537
479	new	34	Infected before omicron	<40	Female	4.11364	3.89434	4.33308	0.111329
480	new	35	Infected before omicron	<40	Female	4.15271	3.93775	4.37057	0.109944
481	new	36	Infected before omicron	<40	Female	4.18956	3.97809	4.40493	0.108387
482	new	37	Infected before omicron	<40	Female	4.22426	4.016	4.43518	0.106662
483	new	38	Infected before omicron	<40	Female	4.25686	4.05198	4.46358	0.104776
484	new	39	Infected before omicron	<40	Female	4.28743	4.08527	4.49003	0.102738
485	new	40	Infected before omicron	<40	Female	4.31604	4.1183	4.515	0.100555
486	new	41	Infected before omicron	<40	Female	4.34274	4.15017	4.53699	0.0982409
487	new	42	Infected before omicron	<40	Female	4.36761	4.18001	4.55709	0.0958065
488	new	43	Infected before omicron	<40	Female	4.39071	4.20841	4.57489	0.093266
489	new	44	Infected before omicron	<40	Female	4.41212	4.23449	4.59104	0.0906343
490	new	45	Infected before omicron	<40	Female	4.4319	4.26006	4.60545	0.0879275
491	new	46	Infected before omicron	<40	Female	4.45013	4.28398	4.61847	0.0851631
492	new	47	Infected before omicron	<40	Female	4.46687	4.30658	4.62957	0.0823599
493	new	48	Infected before omicron	<40	Female	4.4822	4.32724	4.63889	0.079538
494	new	49	Infected before omicron	<40	Female	4.49619	4.34643	4.64716	0.0767187
495	new	50	Infected before omicron	<40	Female	4.5089	4.36441	4.65455	0.0739249
496	new	51	Infected before omicron	<40	Female	4.52043	4.38089	4.65969	0.0711803
497	new	52	Infected before omicron	<40	Female	4.53083	4.39568	4.665	0.0685103
498	new	53	Infected before omicron	<40	Female	4.54019	4.4095	4.66926	0.0659408
499	new	54	Infected before omicron	<40	Female	4.54858	4.423	4.6731	0.0634985
500	new	55	Infected before omicron	<40	Female	4.55606	4.43442	4.67648	0.0612104
501	new	56	Infected before omicron	<40	Female	4.56273	4.44531	4.67877	0.0591026
502	new	57	Infected before omicron	<40	Female	4.56864	4.45559	4.68048	0.0571998
503	new	58	Infected before omicron	<40	Female	4.57388	4.46408	4.68207	0.055524
504	new	59	Infected before omicron	<40	Female	4.57852	4.47257	4.68514	0.0540933
505	new	60	Infected before omicron	<40	Female	4.58264	4.4791	4.68604	0.0529201
506	new	61	Infected before omicron	<40	Female	4.5863	4.48474	4.68702	0.0520106
507	new	62	Infected before omicron	<40	Female	4.58959	4.48916	4.68853	0.0513634
508	new	63	Infected before omicron	<40	Female	4.59257	4.4924	4.69119	0.050969
509	new	64	Infected before omicron	<40	Female	4.59526	4.49479	4.69388	0.0508113
510	new	65	Infected before omicron	<40	Female	4.59767	4.49698	4.69547	0.0508709
511	new	66	Infected before omicron	<40	Female	4.5998	4.49806	4.69832	0.0511266
512	new	67	Infected before omicron	<40	Female	4.60166	4.49922	4.70202	0.0515558
513	new	68	Infected before omicron	<40	Female	4.60327	4.49978	4.70535	0.052136
514	new	69	Infected before omicron	<40	Female	4.60462	4.50027	4.70795	0.0528449
515	new	70	Infected before omicron	<40	Female	4.60574	4.50053	4.71132	0.0536612
516	new	71	Infected before omicron	<40	Female	4.60661	4.49937	4.71436	0.0545648
517	new	72	Infected before omicron	<40	Female	4.60726	4.49832	4.7167	0.0555376
518	new	73	Infected before omicron	<40	Female	4.60768	4.49646	4.71845	0.0565627
519	new	74	Infected before omicron	<40	Female	4.60789	4.49469	4.71978	0.0576253
520	new	75	Infected before omicron	<40	Female	4.60789	4.4926	4.72188	0.0587122
521	new	76	Infected before omicron	<40	Female	4.60769	4.48989	4.7233	0.0598116
522	new	77	Infected before omicron	<40	Female	4.60729	4.48735	4.72422	0.0609133
523	new	78	Infected before omicron	<40	Female	4.60671	4.48486	4.72561	0.0620086
524	new	79	Infected before omicron	<40	Female	4.60594	4.48233	4.72661	0.0630896
525	new	80	Infected before omicron	<40	Female	4.60499	4.47923	4.72767	0.0641498
526	new	81	Infected before omicron	<40	Female	4.60387	4.47612	4.72837	0.0651835
527	new	82	Infected before omicron	<40	Female	4.60258	4.47268	4.72925	0.0661859
528	new	83	Infected before omicron	<40	Female	4.60113	4.46923	4.72953	0.0671528
529	new	84	Infected before omicron	<40	Female	4.59953	4.46606	4.72971	0.0680809
530	new	85	Infected before omicron	<40	Female	4.59777	4.46263	4.72959	0.0689671
531	new	86	Infected before omicron	<40	Female	4.59588	4.45881	4.72947	0.0698092
532	new	87	Infected before omicron	<40	Female	4.59384	4.45521	4.72918	0.0706051
533	new	88	Infected before omicron	<40	Female	4.59166	4.45144	4.72852	0.0713533
534	new	89	Infected before omicron	<40	Female	4.58936	4.44786	4.7277	0.0720525
535	new	90	Infected before omicron	<40	Female	4.58693	4.44453	4.72624	0.0727018
536	new	91	Infected before omicron	<40	Female	4.58438	4.44098	4.72465	0.0733004
537	new	92	Infected before omicron	<40	Female	4.58171	4.43713	4.72233	0.073848
538	new	93	Infected before omicron	<40	Female	4.57893	4.43305	4.72105	0.0743443
539	new	94	Infected before omicron	<40	Female	4.57605	4.42963	4.71931	0.0747891
540	new	95	Infected before omicron	<40	Female	4.57306	4.42641	4.71763	0.0751827
541	new	96	Infected before omicron	<40	Female	4.56997	4.42281	4.71505	0.0755252
542	new	97	Infected before omicron	<40	Female	4.56679	4.4195	4.71277	0.0758171
543	new	98	Infected before omicron	<40	Female	4.56352	4.41579	4.70968	0.0760587
544	new	99	Infected before omicron	<40	Female	4.56016	4.41153	4.70629	0.0762508
545	new	100	Infected before omicron	<40	Female	4.55672	4.40806	4.7032	0.076394
546	new	101	Infected before omicron	<40	Female	4.55321	4.40453	4.70014	0.076489
547	new	102	Infected before omicron	<40	Female	4.54962	4.4011	4.6965	0.0765368
548	new	103	Infected before omicron	<40	Female	4.54596	4.39787	4.69283	0.0765382
549	new	104	Infected before omicron	<40	Female	4.54223	4.39401	4.68904	0.0764943
550	new	105	Infected before omicron	<40	Female	4.53844	4.39048	4.68523	0.0764062
551	new	106	Infected before omicron	<40	Female	4.53459	4.3871	4.68128	0.0762749
552	new	107	Infected before omicron	<40	Female	4.53069	4.38355	4.67727	0.0761016
553	new	108	Infected before omicron	<40	Female	4.52673	4.37953	4.67304	0.0758876
554	new	109	Infected before omicron	<40	Female	4.52273	4.37666	4.66867	0.0756342
555	new	110	Infected before omicron	<40	Female	4.51868	4.37335	4.6643	0.0753426
556	new	111	Infected before omicron	<40	Female	4.5146	4.36968	4.65935	0.0750142
557	new	112	Infected before omicron	<40	Female	4.51047	4.36624	4.65469	0.0746505
558	new	113	Infected before omicron	<40	Female	4.50631	4.36253	4.65002	0.0742529
559	new	114	Infected before omicron	<40	Female	4.50213	4.35928	4.64518	0.0738228
560	new	115	Infected before omicron	<40	Female	4.49791	4.35572	4.64036	0.0733618
561	new	116	Infected before omicron	<40	Female	4.49367	4.35198	4.63526	0.0728715
562	new	117	Infected before omicron	<40	Female	4.48941	4.34877	4.63007	0.0723535
563	new	118	Infected before omicron	<40	Female	4.48514	4.34558	4.6248	0.0718094
564	new	119	Infected before omicron	<40	Female	4.48085	4.34253	4.6196	0.0712408
565	new	120	Infected before omicron	<40	Female	4.47655	4.33956	4.61417	0.0706495
566	new	121	Infected before omicron	<40	Female	4.47224	4.33677	4.60887	0.0700372
567	new	122	Infected before omicron	<40	Female	4.46793	4.33378	4.60347	0.0694057
568	new	123	Infected before omicron	<40	Female	4.46362	4.33084	4.59765	0.0687567
569	new	124	Infected before omicron	<40	Female	4.45931	4.32767	4.59182	0.0680922
570	new	125	Infected before omicron	<40	Female	4.45501	4.32471	4.58611	0.0674139
571	new	126	Infected before omicron	<40	Female	4.45071	4.32197	4.58018	0.0667238
572	new	127	Infected before omicron	<40	Female	4.44643	4.319	4.57479	0.0660238
573	new	128	Infected before omicron	<40	Female	4.44216	4.31599	4.56882	0.0653158
574	new	129	Infected before omicron	<40	Female	4.43791	4.31336	4.56356	0.0646019
575	new	130	Infected before omicron	<40	Female	4.43368	4.31046	4.55741	0.063884
576	new	131	Infected before omicron	<40	Female	4.42948	4.30783	4.55165	0.0631641
577	new	132	Infected before omicron	<40	Female	4.4253	4.30529	4.54591	0.0624443
578	new	133	Infected before omicron	<40	Female	4.42115	4.30252	4.54017	0.0617266
579	new	134	Infected before omicron	<40	Female	4.41704	4.29951	4.53456	0.0610132
580	new	135	Infected before omicron	<40	Female	4.41296	4.29665	4.52912	0.060306
581	new	136	Infected before omicron	<40	Female	4.40892	4.29369	4.52371	0.0596072
582	new	137	Infected before omicron	<40	Female	4.40493	4.29155	4.51846	0.0589189
583	new	138	Infected before omicron	<40	Female	4.40097	4.28893	4.51341	0.0582429
584	new	139	Infected before omicron	<40	Female	4.39707	4.28659	4.50851	0.0575815
585	new	140	Infected before omicron	<40	Female	4.39322	4.28395	4.50334	0.0569367
586	new	141	Infected before omicron	<40	Female	4.38942	4.28131	4.49824	0.0563102
587	new	142	Infected before omicron	<40	Female	4.38568	4.27882	4.49318	0.0557042
588	new	143	Infected before omicron	<40	Female	4.38199	4.27515	4.48811	0.0551204
589	new	144	Infected before omicron	<40	Female	4.37837	4.273	4.48371	0.0545607
590	new	145	Infected before omicron	<40	Female	4.37482	4.26979	4.47898	0.0540266
591	new	146	Infected before omicron	<40	Female	4.37133	4.26679	4.4747	0.0535198
592	new	147	Infected before omicron	<40	Female	4.36792	4.26374	4.47059	0.0530418
593	new	148	Infected before omicron	<40	Female	4.36458	4.26109	4.46597	0.0525939
594	new	149	Infected before omicron	<40	Female	4.36132	4.25872	4.462	0.0521774
595	new	150	Infected before omicron	<40	Female	4.35813	4.25632	4.45802	0.0517932
596	new	151	Infected before omicron	<40	Female	4.35503	4.25348	4.45414	0.0514423
597	new	152	Infected before omicron	<40	Female	4.35201	4.25138	4.45071	0.0511253
598	new	153	Infected before omicron	<40	Female	4.34909	4.24924	4.44744	0.0508428
599	new	154	Infected before omicron	<40	Female	4.34625	4.24634	4.44417	0.0505952
600	new	155	Infected before omicron	<40	Female	4.34351	4.24368	4.44107	0.0503826
601	new	156	Infected before omicron	<40	Female	4.34086	4.24143	4.43778	0.0502048
602	new	157	Infected before omicron	<40	Female	4.33832	4.23871	4.43514	0.0500617
603	new	158	Infected before omicron	<40	Female	4.33587	4.23637	4.43215	0.0499528
604	new	159	Infected before omicron	<40	Female	4.33353	4.23385	4.4294	0.0498774
605	new	160	Infected before omicron	<40	Female	4.3313	4.23195	4.42713	0.0498347
606	new	161	Infected before omicron	<40	Female	4.32918	4.22932	4.42519	0.0498236
607	new	162	Infected before omicron	<40	Female	4.32718	4.22795	4.42364	0.049843
608	new	163	Infected before omicron	<40	Female	4.32529	4.22601	4.422	0.0498915
609	new	164	Infected before omicron	<40	Female	4.32352	4.22386	4.42045	0.0499677
610	new	165	Infected before omicron	<40	Female	4.32187	4.22182	4.41859	0.0500699
611	new	166	Infected before omicron	<40	Female	4.32035	4.22003	4.41794	0.0501963
612	new	167	Infected before omicron	<40	Female	4.31895	4.21876	4.41734	0.0503453
613	new	168	Infected before omicron	<40	Female	4.31768	4.21707	4.41627	0.0505149
614	new	169	Infected before omicron	<40	Female	4.31654	4.21573	4.41526	0.0507036
615	new	170	Infected before omicron	<40	Female	4.31554	4.21458	4.41466	0.0509098
616	new	171	Infected before omicron	<40	Female	4.31465	4.21309	4.41474	0.0511322
617	new	172	Infected before omicron	<40	Female	4.3139	4.21207	4.41389	0.0513693
618	new	173	Infected before omicron	<40	Female	4.31326	4.21115	4.41408	0.0516199
619	new	174	Infected before omicron	<40	Female	4.31276	4.20966	4.41389	0.0518829
620	new	175	Infected before omicron	<40	Female	4.31237	4.20889	4.41409	0.0521571
621	new	176	Infected before omicron	<40	Female	4.31211	4.2076	4.41447	0.0524414
622	new	177	Infected before omicron	<40	Female	4.31196	4.20679	4.41458	0.0527349
623	new	178	Infected before omicron	<40	Female	4.31194	4.20654	4.41541	0.0530367
624	new	179	Infected before omicron	<40	Female	4.31203	4.20605	4.41629	0.0533459
625	new	180	Infected before omicron	<40	Female	4.31224	4.20571	4.41692	0.0536619
626	new	181	Infected before omicron	<40	Female	4.31257	4.20542	4.41786	0.0539838
627	new	182	Infected before omicron	<40	Female	4.31301	4.20542	4.41915	0.054311
628	new	183	Infected before omicron	<40	Female	4.31357	4.2055	4.42037	0.0546429
629	new	184	Infected before omicron	<40	Female	4.31424	4.20498	4.4223	0.054979
630	new	185	Infected before omicron	<40	Female	4.31502	4.20526	4.42371	0.0553188
631	new	186	Infected before omicron	<40	Female	4.31591	4.20597	4.42511	0.0556619
632	new	187	Infected before omicron	<40	Female	4.31691	4.20658	4.42665	0.0560079
633	new	188	Infected before omicron	<40	Female	4.31801	4.20723	4.42834	0.0563564
634	new	189	Infected before omicron	<40	Female	4.31923	4.20796	4.43008	0.056707
635	new	190	Infected before omicron	<40	Female	4.32055	4.20912	4.4318	0.0570597
636	new	191	Infected before omicron	<40	Female	4.32197	4.21052	4.43383	0.057414
637	new	192	Infected before omicron	<40	Female	4.3235	4.21149	4.43641	0.0577698
638	new	193	Infected before omicron	<40	Female	4.32513	4.21287	4.43879	0.058127
639	new	194	Infected before omicron	<40	Female	4.32686	4.21422	4.44103	0.0584853
640	new	195	Infected before omicron	<40	Female	4.32869	4.21559	4.44364	0.0588447
641	new	196	Infected before omicron	<40	Female	4.33063	4.21705	4.44678	0.0592051
642	new	197	Infected before omicron	<40	Female	4.33265	4.21877	4.44985	0.0595663
643	new	198	Infected before omicron	<40	Female	4.33478	4.22017	4.4529	0.0599284
644	new	199	Infected before omicron	<40	Female	4.337	4.22157	4.45581	0.0602913
645	new	200	Infected before omicron	<40	Female	4.33932	4.22339	4.45885	0.060655
646	new	201	Infected before omicron	<40	Female	4.34173	4.2253	4.46183	0.0610195
647	new	202	Infected before omicron	<40	Female	4.34423	4.22645	4.46546	0.0613848
648	new	203	Infected before omicron	<40	Female	4.34682	4.22823	4.46868	0.0617509
649	new	204	Infected before omicron	<40	Female	4.34951	4.22978	4.47216	0.0621178
650	new	205	Infected before omicron	<40	Female	4.35228	4.23185	4.47577	0.0624857
651	new	206	Infected before omicron	<40	Female	4.35514	4.23429	4.47944	0.0628544
652	new	207	Infected before omicron	<40	Female	4.35808	4.23672	4.48361	0.0632242
653	new	208	Infected before omicron	<40	Female	4.36111	4.23876	4.48742	0.0635951
654	new	209	Infected before omicron	<40	Female	4.36423	4.24112	4.49148	0.0639671
655	new	210	Infected before omicron	<40	Female	4.36743	4.24316	4.49553	0.0643403
656	new	211	Infected before omicron	<40	Female	4.37071	4.24562	4.4995	0.0647148
657	new	212	Infected before omicron	<40	Female	4.37407	4.24855	4.50267	0.0650906
658	new	213	Infected before omicron	<40	Female	4.37751	4.25104	4.5075	0.0654679
659	new	214	Infected before omicron	<40	Female	4.38103	4.25349	4.5125	0.0658466
660	new	215	Infected before omicron	<40	Female	4.38463	4.25622	4.51675	0.066227
661	new	216	Infected before omicron	<40	Female	4.3883	4.25907	4.52136	0.066609
662	new	217	Infected before omicron	<40	Female	4.39205	4.26193	4.52581	0.0669927
663	new	218	Infected before omicron	<40	Female	4.39588	4.26556	4.53004	0.0673782
664	new	219	Infected before omicron	<40	Female	4.39977	4.26813	4.5346	0.0677656
665	new	220	Infected before omicron	<40	Female	4.40374	4.27124	4.53908	0.0681548
666	new	221	Infected before omicron	<40	Female	4.40778	4.27428	4.54348	0.0685461
667	new	222	Infected before omicron	<40	Female	4.41188	4.27782	4.54869	0.0689393
668	new	223	Infected before omicron	<40	Female	4.41606	4.28061	4.55354	0.0693346
669	new	224	Infected before omicron	<40	Female	4.4203	4.28432	4.55833	0.069732
670	new	225	Infected before omicron	<40	Female	4.42461	4.28785	4.56348	0.0701316
671	new	226	Infected before omicron	<40	Female	4.42899	4.29133	4.56837	0.0705332
672	new	227	Infected before omicron	<40	Female	4.43342	4.29533	4.57396	0.0709371
673	new	228	Infected before omicron	<40	Female	4.43792	4.29887	4.57965	0.0713431
674	new	229	Infected before omicron	<40	Female	4.44248	4.30265	4.58434	0.0717513
675	new	230	Infected before omicron	<40	Female	4.44711	4.30629	4.58921	0.0721616
676	new	231	Infected before omicron	<40	Female	4.45179	4.31045	4.59442	0.0725742
677	new	232	Infected before omicron	<40	Female	4.45653	4.31435	4.60041	0.0729888
678	new	233	Infected before omicron	<40	Female	4.46132	4.31832	4.60629	0.0734055
679	new	234	Infected before omicron	<40	Female	4.46617	4.32241	4.61181	0.0738243
680	new	235	Infected before omicron	<40	Female	4.47108	4.32614	4.61692	0.0742452
681	new	236	Infected before omicron	<40	Female	4.47604	4.33023	4.62247	0.0746679
682	new	237	Infected before omicron	<40	Female	4.48105	4.33479	4.62882	0.0750926
683	new	238	Infected before omicron	<40	Female	4.48611	4.33905	4.63532	0.075519
684	new	239	Infected before omicron	<40	Female	4.49123	4.34329	4.64122	0.0759472
685	new	240	Infected before omicron	<40	Female	4.49639	4.34758	4.64758	0.076377
686	new	241	Infected before omicron	<40	Female	4.5016	4.35214	4.65354	0.0768084
687	new	242	Infected before omicron	<40	Female	4.50685	4.35643	4.65923	0.0772411
688	new	243	Infected before omicron	<40	Female	4.51215	4.36082	4.66563	0.0776752
689	new	244	Infected before omicron	<40	Female	4.5175	4.36546	4.67221	0.0781105
690	new	245	Infected before omicron	<40	Female	4.52289	4.36997	4.67784	0.0785468
691	new	246	Infected before omicron	<40	Female	4.52832	4.3748	4.68414	0.078984
692	new	247	Infected before omicron	<40	Female	4.53379	4.37958	4.69071	0.0794219
693	new	248	Infected before omicron	<40	Female	4.5393	4.38432	4.69745	0.0798604
694	new	249	Infected before omicron	<40	Female	4.54485	4.3889	4.70412	0.0802993
695	new	250	Infected before omicron	<40	Female	4.55043	4.39352	4.7104	0.0807385
696	new	251	Infected before omicron	<40	Female	4.55606	4.39781	4.71707	0.0811777
697	new	252	Infected before omicron	<40	Female	4.56171	4.40232	4.72365	0.0816168
698	new	253	Infected before omicron	<40	Female	4.56741	4.40709	4.72993	0.0820556
699	new	254	Infected before omicron	<40	Female	4.57313	4.41182	4.73643	0.0824938
700	new	255	Infected before omicron	<40	Female	4.57889	4.41719	4.74328	0.0829312
701	new	256	Infected before omicron	<40	Female	4.58467	4.4216	4.74991	0.0833677
702	new	257	Infected before omicron	<40	Female	4.59049	4.42631	4.75607	0.083803
703	new	258	Infected before omicron	<40	Female	4.59633	4.43154	4.76248	0.0842369
704	new	259	Infected before omicron	<40	Female	4.6022	4.4365	4.76878	0.0846691
705	new	260	Infected before omicron	<40	Female	4.6081	4.44175	4.77544	0.0850995
706	new	261	Infected before omicron	<40	Female	4.61402	4.4469	4.78252	0.0855276
707	new	262	Infected before omicron	<40	Female	4.61997	4.45196	4.7891	0.0859534
708	new	263	Infected before omicron	<40	Female	4.62593	4.45729	4.79597	0.0863764
709	new	264	Infected before omicron	<40	Female	4.63192	4.46234	4.80278	0.0867966
710	new	265	Infected before omicron	<40	Female	4.63793	4.46728	4.80966	0.0872135
711	new	266	Infected before omicron	<40	Female	4.64396	4.47271	4.81617	0.087627
712	new	267	Infected before omicron	<40	Female	4.65001	4.47857	4.82264	0.0880367
713	new	268	Infected before omicron	<40	Female	4.65607	4.48328	4.82923	0.0884424
714	new	269	Infected before omicron	<40	Female	4.66215	4.48805	4.83627	0.0888437
715	new	270	Infected before omicron	<40	Female	4.66824	4.49351	4.84318	0.0892405
716	new	271	Infected before omicron	<40	Female	4.67434	4.49907	4.8505	0.0896323
717	new	272	Infected before omicron	<40	Female	4.68046	4.50469	4.85761	0.0900189
718	new	273	Infected before omicron	<40	Female	4.68659	4.50942	4.8643	0.0904
719	new	274	Infected before omicron	<40	Female	4.69273	4.51465	4.87077	0.0907753
720	new	275	Infected before omicron	<40	Female	4.69887	4.52014	4.8777	0.0911445
721	new	276	Infected before omicron	<40	Female	4.70503	4.52615	4.8846	0.0915072
722	new	277	Infected before omicron	<40	Female	4.71119	4.5315	4.8915	0.0918632
723	new	278	Infected before omicron	<40	Female	4.71735	4.53744	4.89838	0.0922121
724	new	279	Infected before omicron	<40	Female	4.72352	4.54226	4.90522	0.0925536
725	new	280	Infected before omicron	<40	Female	4.7297	4.54764	4.91191	0.0928875
726	new	281	Infected before omicron	<40	Female	4.73587	4.55345	4.9187	0.0932133
727	new	282	Infected before omicron	<40	Female	4.74205	4.55905	4.92544	0.0935308
728	new	283	Infected before omicron	<40	Female	4.74822	4.56474	4.93207	0.0938396
729	new	284	Infected before omicron	<40	Female	4.75439	4.5704	4.93867	0.0941394
730	new	285	Infected before omicron	<40	Female	4.76056	4.57585	4.94531	0.0944298
731	new	286	Infected before omicron	<40	Female	4.76673	4.58188	4.95177	0.0947106
732	new	287	Infected before omicron	<40	Female	4.77289	4.58785	4.95862	0.0949815
733	new	288	Infected before omicron	<40	Female	4.77904	4.59389	4.96545	0.095242
734	new	289	Infected before omicron	<40	Female	4.78519	4.59916	4.97201	0.0954919
735	new	290	Infected before omicron	<40	Female	4.79133	4.60546	4.97858	0.0957307
736	new	291	Infected before omicron	<40	Female	4.79746	4.6111	4.98535	0.0959583
737	new	292	Infected before omicron	<40	Female	4.80357	4.61703	4.99229	0.0961742
738	new	293	Infected before omicron	<40	Female	4.80968	4.62303	4.99854	0.0963781
739	new	294	Infected before omicron	<40	Female	4.81577	4.6288	5.0053	0.0965697
740	new	295	Infected before omicron	<40	Female	4.82185	4.63454	5.01173	0.0967486
741	new	296	Infected before omicron	<40	Female	4.82791	4.63997	5.01844	0.0969146
742	new	297	Infected before omicron	<40	Female	4.83396	4.6457	5.02449	0.0970672
743	new	298	Infected before omicron	<40	Female	4.83999	4.65148	5.03066	0.0972062
744	new	299	Infected before omicron	<40	Female	4.846	4.65721	5.03691	0.0973311
745	new	300	Infected before omicron	<40	Female	4.85198	4.663	5.04327	0.0974418
746	new	301	Infected before omicron	<40	Female	4.85795	4.66856	5.04948	0.0975377
747	new	302	Infected before omicron	<40	Female	4.8639	4.67438	5.05575	0.0976187
748	new	303	Infected before omicron	<40	Female	4.86982	4.68005	5.06217	0.0976844
749	new	304	Infected before omicron	<40	Female	4.87572	4.68564	5.06837	0.0977344
750	new	305	Infected before omicron	<40	Female	4.88159	4.69136	5.07429	0.0977685
751	new	306	Infected before omicron	<40	Female	4.88743	4.69699	5.07993	0.0977862
752	new	307	Infected before omicron	<40	Female	4.89325	4.70267	5.08584	0.0977873
753	new	308	Infected before omicron	<40	Female	4.89903	4.70823	5.09167	0.0977715
754	new	309	Infected before omicron	<40	Female	4.90479	4.71371	5.0971	0.0977384
755	new	310	Infected before omicron	<40	Female	4.91052	4.71982	5.10266	0.0976877
756	new	311	Infected before omicron	<40	Female	4.91621	4.72563	5.10809	0.0976191
757	new	312	Infected before omicron	<40	Female	4.92187	4.73096	5.11383	0.0975324
758	new	313	Infected before omicron	<40	Female	4.92749	4.7365	5.11953	0.097427
759	new	314	Infected before omicron	<40	Female	4.93308	4.74235	5.12485	0.0973029
760	new	315	Infected before omicron	<40	Female	4.93862	4.74804	5.1305	0.0971596
761	new	316	Infected before omicron	<40	Female	4.94414	4.75412	5.13604	0.0969969
762	new	317	Infected before omicron	<40	Female	4.94961	4.75988	5.14076	0.0968145
763	new	318	Infected before omicron	<40	Female	4.95504	4.766	5.14628	0.096612
764	new	319	Infected before omicron	<40	Female	4.96043	4.77217	5.15127	0.0963892
765	new	320	Infected before omicron	<40	Female	4.96577	4.77806	5.1559	0.0961459
766	new	321	Infected before omicron	<40	Female	4.97107	4.78391	5.16067	0.0958817
767	new	322	Infected before omicron	<40	Female	4.97633	4.78999	5.16511	0.0955963
768	new	323	Infected before omicron	<40	Female	4.98154	4.79594	5.16967	0.0952896
769	new	324	Infected before omicron	<40	Female	4.9867	4.80164	5.17456	0.0949611
770	new	325	Infected before omicron	<40	Female	4.99181	4.80769	5.17911	0.0946108
771	new	326	Infected before omicron	<40	Female	4.99688	4.81368	5.18311	0.0942383
772	new	327	Infected before omicron	<40	Female	5.00189	4.81954	5.18772	0.0938435
773	new	328	Infected before omicron	<40	Female	5.00685	4.82522	5.19246	0.093426
774	new	329	Infected before omicron	<40	Female	5.01175	4.83095	5.19589	0.0929857
775	new	330	Infected before omicron	<40	Female	5.0166	4.83665	5.20011	0.0925223
776	new	331	Infected before omicron	<40	Female	5.0214	4.84251	5.20402	0.0920357
777	new	332	Infected before omicron	<40	Female	5.02614	4.84826	5.20757	0.0915257
778	new	333	Infected before omicron	<40	Female	5.03082	4.85404	5.21111	0.0909921
779	new	334	Infected before omicron	<40	Female	5.03544	4.85974	5.21431	0.0904347
780	new	335	Infected before omicron	<40	Female	5.04	4.86578	5.21736	0.0898535
781	new	336	Infected before omicron	<40	Female	5.0445	4.8713	5.22041	0.0892482
782	new	337	Infected before omicron	<40	Female	5.04894	4.87729	5.22369	0.0886188
783	new	338	Infected before omicron	<40	Female	5.05331	4.88294	5.22688	0.0879652
784	new	339	Infected before omicron	<40	Female	5.05762	4.88904	5.22957	0.0872873
785	new	340	Infected before omicron	<40	Female	5.06186	4.89471	5.23285	0.0865852
786	new	341	Infected before omicron	<40	Female	5.06604	4.90031	5.2355	0.0858586
787	new	342	Infected before omicron	<40	Female	5.07015	4.90572	5.238	0.0851077
788	new	343	Infected before omicron	<40	Female	5.07418	4.91132	5.24113	0.0843326
789	new	344	Infected before omicron	<40	Female	5.07815	4.9167	5.24326	0.0835332
790	new	345	Infected before omicron	<40	Female	5.08205	4.92226	5.24522	0.0827097
791	new	346	Infected before omicron	<40	Female	5.08587	4.92779	5.24693	0.0818623
792	new	347	Infected before omicron	<40	Female	5.08961	4.93318	5.24908	0.0809911
793	new	348	Infected before omicron	<40	Female	5.09329	4.93885	5.2513	0.0800963
794	new	349	Infected before omicron	<40	Female	5.09688	4.94392	5.25319	0.0791784
795	new	350	Infected before omicron	<40	Female	5.1004	4.94888	5.25508	0.0782375
796	new	351	Infected before omicron	<40	Female	5.10384	4.95417	5.25666	0.0772742
797	new	352	Infected before omicron	<40	Female	5.1072	4.95944	5.25792	0.076289
798	new	353	Infected before omicron	<40	Female	5.11048	4.96433	5.25885	0.0752823
799	new	354	Infected before omicron	<40	Female	5.11368	4.9693	5.26	0.0742549
800	new	355	Infected before omicron	<40	Female	5.11679	4.97448	5.26097	0.0732075
801	new	356	Infected before omicron	<40	Female	5.11982	4.97949	5.26204	0.0721409
802	new	357	Infected before omicron	<40	Female	5.12276	4.98439	5.26254	0.0710563
803	new	358	Infected before omicron	<40	Female	5.12562	4.98935	5.26344	0.0699546
804	new	359	Infected before omicron	<40	Female	5.12839	4.99401	5.26391	0.0688372
805	new	360	Infected before omicron	<40	Female	5.13107	4.99854	5.26451	0.0677055
806	new	361	Infected before omicron	<40	Female	5.13366	5.0033	5.26468	0.0665611
807	new	362	Infected before omicron	<40	Female	5.13615	5.00817	5.26511	0.0654058
808	new	363	Infected before omicron	<40	Female	5.13856	5.01289	5.26515	0.0642418
809	new	364	Infected before omicron	<40	Female	5.14087	5.01732	5.26562	0.0630714
810	new	365	Infected before omicron	<40	Female	5.14309	5.02126	5.26485	0.0618971
811	new	366	Infected before omicron	<40	Female	5.14521	5.02582	5.26433	0.060722
812	new	367	Infected before omicron	<40	Female	5.14723	5.02969	5.26352	0.0595493
813	new	368	Infected before omicron	<40	Female	5.14916	5.03352	5.26288	0.0583827
814	new	369	Infected before omicron	<40	Female	5.15098	5.03781	5.26237	0.0572264
815	new	370	Infected before omicron	<40	Female	5.15271	5.0417	5.26145	0.0560849
816	new	371	Infected before omicron	<40	Female	5.15433	5.04506	5.26108	0.0549634
817	new	372	Infected before omicron	<40	Female	5.15585	5.04828	5.26083	0.0538676
818	new	373	Infected before omicron	<40	Female	5.15727	5.05251	5.2604	0.0528037
819	new	374	Infected before omicron	<40	Female	5.15858	5.05645	5.26002	0.0517788
820	new	375	Infected before omicron	<40	Female	5.15979	5.05966	5.25952	0.0508003
821	new	376	Infected before omicron	<40	Female	5.16089	5.06247	5.25895	0.0498764
822	new	377	Infected before omicron	<40	Female	5.16188	5.06528	5.25842	0.0490162
823	new	378	Infected before omicron	<40	Female	5.16276	5.06744	5.25787	0.0482289
824	new	379	Infected before omicron	<40	Female	5.16352	5.07	5.25751	0.0475246
825	new	380	Infected before omicron	<40	Female	5.16418	5.07153	5.25693	0.0469137
826	new	381	Infected before omicron	<40	Female	5.16473	5.07355	5.25597	0.046407
827	new	382	Infected before omicron	<40	Female	5.16517	5.07462	5.25561	0.0460152
828	new	383	Infected before omicron	<40	Female	5.1655	5.07579	5.25531	0.0457485
829	new	384	Infected before omicron	<40	Female	5.16573	5.07601	5.25516	0.0456165
830	new	385	Infected before omicron	<40	Female	5.16585	5.07655	5.25561	0.0456275
831	new	386	Infected before omicron	<40	Female	5.16587	5.07691	5.25594	0.0457886
832	new	387	Infected before omicron	<40	Female	5.16579	5.07599	5.25567	0.0461055
833	new	388	Infected before omicron	<40	Female	5.16562	5.07491	5.25607	0.0465817
834	new	389	Infected before omicron	<40	Female	5.16534	5.07369	5.25703	0.0472195
835	new	390	Infected before omicron	<40	Female	5.16498	5.07141	5.25769	0.0480189
836	new	391	Infected before omicron	<40	Female	5.16452	5.06836	5.25968	0.0489786
837	new	392	Infected before omicron	<40	Female	5.16397	5.06613	5.26182	0.0500955
838	new	393	Infected before omicron	<40	Female	5.16333	5.06297	5.26383	0.0513655
839	new	394	Infected before omicron	<40	Female	5.1626	5.0593	5.26666	0.0527832
840	new	395	Infected before omicron	<40	Female	5.16178	5.05589	5.26834	0.0543427
841	new	396	Infected before omicron	<40	Female	5.16089	5.05184	5.2712	0.0560374
842	new	397	Infected before omicron	<40	Female	5.15991	5.04725	5.27332	0.0578604
843	new	398	Infected before omicron	<40	Female	5.15885	5.04232	5.27707	0.0598048
844	new	399	Infected before omicron	<40	Female	5.15771	5.03643	5.27976	0.0618637
845	new	400	Infected before omicron	<40	Female	5.15649	5.03082	5.28281	0.0640303
846	new	401	Infected before omicron	<40	Female	5.1552	5.02522	5.28546	0.0662982
847	new	402	Infected before omicron	<40	Female	5.15383	5.01904	5.28895	0.0686611
848	new	403	Infected before omicron	<40	Female	5.1524	5.01282	5.29231	0.0711132
849	new	404	Infected before omicron	<40	Female	5.15089	5.00584	5.29585	0.073649
850	new	405	Infected before omicron	<40	Female	5.14932	4.99904	5.29917	0.0762633
851	new	406	Infected before omicron	<40	Female	5.14767	4.99178	5.30285	0.0789512
852	new	407	Infected before omicron	<40	Female	5.14597	4.98435	5.30631	0.0817085
853	new	408	Infected before omicron	<40	Female	5.1442	4.97674	5.30987	0.0845308
854	new	409	Infected before omicron	<40	Female	5.14237	4.96907	5.31395	0.0874143
855	new	410	Infected before omicron	<40	Female	5.14048	4.9615	5.31723	0.0903555
856	new	411	Infected before omicron	<40	Female	5.13853	4.95418	5.32108	0.093351
857	new	412	Infected before omicron	<40	Female	5.13652	4.94663	5.32502	0.0963978
858	new	413	Infected before omicron	<40	Female	5.13447	4.93881	5.3298	0.0994929
859	new	414	Infected before omicron	<40	Female	5.13236	4.93067	5.33333	0.102634
860	new	415	Infected before omicron	<40	Female	5.13019	4.92207	5.33761	0.105818
861	new	416	Infected before omicron	<40	Female	5.12798	4.91378	5.34171	0.109042
862	new	417	Infected before omicron	<40	Female	5.12573	4.90609	5.34503	0.112306
863	new	418	Infected before omicron	<40	Female	5.12342	4.89744	5.34873	0.115605
864	new	419	Infected before omicron	<40	Female	5.12107	4.88925	5.35287	0.11894
865	new	420	Infected before omicron	<40	Female	5.11868	4.88001	5.35683	0.122307
866	new	421	Infected before omicron	<40	Female	5.11626	4.87056	5.36124	0.125705
867	new	422	Infected before omicron	<40	Female	5.11379	4.86124	5.36511	0.129132
868	new	423	Infected before omicron	<40	Female	5.11128	4.85177	5.36999	0.132587
869	new	424	Infected before omicron	<40	Female	5.10874	4.84206	5.37435	0.136068
870	new	425	Infected before omicron	<40	Female	5.10617	4.83242	5.37872	0.139573
871	new	426	Infected before omicron	<40	Female	5.10356	4.82269	5.38198	0.143102
872	new	427	Infected before omicron	<40	Female	5.10093	4.81314	5.38705	0.146653
873	new	428	Infected before omicron	<40	Female	5.09827	4.80392	5.39118	0.150224
874	new	429	Infected before omicron	<40	Female	5.09558	4.7941	5.39493	0.153815
875	new	430	Infected before omicron	<40	Female	5.09287	4.78441	5.3991	0.157424
876	new	431	Infected before omicron	<40	Female	5.09013	4.77429	5.40311	0.16105
877	new	432	Infected before omicron	<40	Female	5.08737	4.76422	5.40716	0.164691
878	new	433	Infected before omicron	<40	Female	5.0846	4.75422	5.41162	0.168348
879	new	434	Infected before omicron	<40	Female	5.0818	4.74391	5.41627	0.172018
880	new	435	Infected before omicron	<40	Female	5.07899	4.73329	5.42072	0.1757
881	new	436	Infected before omicron	<40	Female	5.07617	4.72361	5.42489	0.179394
882	new	437	Infected before omicron	<40	Female	5.07333	4.71303	5.42904	0.183099
883	new	438	Infected before omicron	<40	Female	5.07049	4.70203	5.43326	0.186813
884	new	439	Infected before omicron	<40	Female	5.06763	4.6921	5.43737	0.190535
885	new	440	Infected before omicron	<40	Female	5.06477	4.68235	5.44174	0.194265
886	new	441	Infected before omicron	<40	Female	5.0619	4.67268	5.44583	0.198002
887	new	442	Infected before omicron	<40	Female	5.05903	4.66289	5.45036	0.201744
888	new	443	Infected before omicron	<40	Female	5.05616	4.65198	5.45422	0.205491
889	new	0	Infected with omicron	<40	Female	1.09384	0.74385	1.47072	0.187908
890	new	1	Infected with omicron	<40	Female	1.15756	0.81618	1.52578	0.183352
891	new	2	Infected with omicron	<40	Female	1.22198	0.890307	1.58055	0.178751
892	new	3	Infected with omicron	<40	Female	1.28701	0.962627	1.63467	0.17414
893	new	4	Infected with omicron	<40	Female	1.35256	1.03444	1.69162	0.169551
894	new	5	Infected with omicron	<40	Female	1.41854	1.10682	1.74831	0.16502
895	new	6	Infected with omicron	<40	Female	1.48487	1.18049	1.80513	0.160582
896	new	7	Infected with omicron	<40	Female	1.55144	1.25273	1.86296	0.156273
897	new	8	Infected with omicron	<40	Female	1.61819	1.32722	1.92102	0.152128
898	new	9	Infected with omicron	<40	Female	1.68501	1.40327	1.97921	0.148181
899	new	10	Infected with omicron	<40	Female	1.75181	1.47775	2.03909	0.144466
900	new	11	Infected with omicron	<40	Female	1.81851	1.55021	2.10033	0.141011
901	new	12	Infected with omicron	<40	Female	1.88502	1.62325	2.16138	0.137843
902	new	13	Infected with omicron	<40	Female	1.95125	1.69392	2.21938	0.134983
903	new	14	Infected with omicron	<40	Female	2.01712	1.76588	2.28039	0.132445
904	new	15	Infected with omicron	<40	Female	2.08253	1.83423	2.34017	0.130238
905	new	16	Infected with omicron	<40	Female	2.14741	1.90127	2.40167	0.128363
906	new	17	Infected with omicron	<40	Female	2.21167	1.96794	2.46206	0.126814
907	new	18	Infected with omicron	<40	Female	2.27522	2.03408	2.52405	0.125576
908	new	19	Infected with omicron	<40	Female	2.33799	2.09749	2.58593	0.124627
909	new	20	Infected with omicron	<40	Female	2.39989	2.15992	2.64812	0.123937
910	new	21	Infected with omicron	<40	Female	2.46085	2.22156	2.704	0.123472
911	new	22	Infected with omicron	<40	Female	2.52078	2.28251	2.76521	0.123191
912	new	23	Infected with omicron	<40	Female	2.57961	2.34268	2.82162	0.12305
913	new	24	Infected with omicron	<40	Female	2.63726	2.40086	2.87912	0.123002
914	new	25	Infected with omicron	<40	Female	2.69366	2.45736	2.93498	0.122999
915	new	26	Infected with omicron	<40	Female	2.74873	2.51088	2.9886	0.122994
916	new	27	Infected with omicron	<40	Female	2.8024	2.56446	3.04289	0.122936
917	new	28	Infected with omicron	<40	Female	2.85461	2.61512	3.09531	0.122784
918	new	29	Infected with omicron	<40	Female	2.90536	2.66748	3.14377	0.122508
919	new	30	Infected with omicron	<40	Female	2.95465	2.71772	3.19089	0.122089
920	new	31	Infected with omicron	<40	Female	3.00249	2.76565	3.2377	0.121511
921	new	32	Infected with omicron	<40	Female	3.04891	2.81372	3.28301	0.120763
922	new	33	Infected with omicron	<40	Female	3.0939	2.86089	3.32604	0.119838
923	new	34	Infected with omicron	<40	Female	3.13749	2.907	3.36684	0.118729
924	new	35	Infected with omicron	<40	Female	3.17969	2.95139	3.40693	0.117437
925	new	36	Infected with omicron	<40	Female	3.22053	2.99577	3.4453	0.115961
926	new	37	Infected with omicron	<40	Female	3.26002	3.03876	3.48153	0.114304
927	new	38	Infected with omicron	<40	Female	3.29818	3.08071	3.5164	0.112472
928	new	39	Infected with omicron	<40	Female	3.33503	3.12	3.54893	0.110473
929	new	40	Infected with omicron	<40	Female	3.37061	3.15987	3.58072	0.108315
930	new	41	Infected with omicron	<40	Female	3.40492	3.19811	3.61082	0.106008
931	new	42	Infected with omicron	<40	Female	3.438	3.23581	3.64022	0.103566
932	new	43	Infected with omicron	<40	Female	3.46987	3.27306	3.66698	0.101001
933	new	44	Infected with omicron	<40	Female	3.50056	3.30893	3.69274	0.0983281
934	new	45	Infected with omicron	<40	Female	3.53008	3.34411	3.71677	0.0955647
935	new	46	Infected with omicron	<40	Female	3.55848	3.37798	3.73962	0.0927282
936	new	47	Infected with omicron	<40	Female	3.58578	3.41036	3.76098	0.0898378
937	new	48	Infected with omicron	<40	Female	3.612	3.44164	3.78148	0.0869138
938	new	49	Infected with omicron	<40	Female	3.63717	3.47299	3.8005	0.0839783
939	new	50	Infected with omicron	<40	Female	3.66132	3.50276	3.81896	0.0810542
940	new	51	Infected with omicron	<40	Female	3.68449	3.53148	3.83587	0.078166
941	new	52	Infected with omicron	<40	Female	3.7067	3.55939	3.85272	0.0753393
942	new	53	Infected with omicron	<40	Female	3.72797	3.586	3.8694	0.0726005
943	new	54	Infected with omicron	<40	Female	3.74835	3.61136	3.88464	0.0699768
944	new	55	Infected with omicron	<40	Female	3.76785	3.63634	3.89952	0.0674956
945	new	56	Infected with omicron	<40	Female	3.78651	3.65944	3.91318	0.0651839
946	new	57	Infected with omicron	<40	Female	3.80436	3.68076	3.92742	0.0630673
947	new	58	Infected with omicron	<40	Female	3.82144	3.70008	3.94084	0.0611693
948	new	59	Infected with omicron	<40	Female	3.83776	3.71948	3.9537	0.0595098
949	new	60	Infected with omicron	<40	Female	3.85336	3.73891	3.96738	0.058104
950	new	61	Infected with omicron	<40	Female	3.86827	3.75566	3.97954	0.056961
951	new	62	Infected with omicron	<40	Female	3.88253	3.77084	3.99163	0.056083
952	new	63	Infected with omicron	<40	Female	3.89615	3.78571	4.00329	0.0554643
953	new	64	Infected with omicron	<40	Female	3.90916	3.79952	4.01584	0.0550912
954	new	65	Infected with omicron	<40	Female	3.92156	3.81233	4.02818	0.0549466
955	new	66	Infected with omicron	<40	Female	3.93337	3.8248	4.03984	0.0550112
956	new	67	Infected with omicron	<40	Female	3.94459	3.83501	4.05136	0.0552641
957	new	68	Infected with omicron	<40	Female	3.95523	3.84536	4.06429	0.0556835
958	new	69	Infected with omicron	<40	Female	3.96531	3.85334	4.07478	0.0562477
959	new	70	Infected with omicron	<40	Female	3.97484	3.86231	4.08622	0.0569354
960	new	71	Infected with omicron	<40	Female	3.98382	3.87029	4.09655	0.0577262
961	new	72	Infected with omicron	<40	Female	3.99227	3.87801	4.10667	0.0586012
962	new	73	Infected with omicron	<40	Female	4.00019	3.88374	4.11673	0.0595428
963	new	74	Infected with omicron	<40	Female	4.0076	3.88955	4.12591	0.0605351
964	new	75	Infected with omicron	<40	Female	4.0145	3.89423	4.13589	0.0615635
965	new	76	Infected with omicron	<40	Female	4.02091	3.89865	4.14485	0.0626155
966	new	77	Infected with omicron	<40	Female	4.02684	3.90313	4.15257	0.0636795
967	new	78	Infected with omicron	<40	Female	4.03229	3.90627	4.15987	0.0647457
968	new	79	Infected with omicron	<40	Female	4.03728	3.90901	4.16687	0.0658054
969	new	80	Infected with omicron	<40	Female	4.04181	3.91131	4.17381	0.066851
970	new	81	Infected with omicron	<40	Female	4.0459	3.91298	4.18047	0.0678759
971	new	82	Infected with omicron	<40	Female	4.04955	3.91456	4.18613	0.0688746
972	new	83	Infected with omicron	<40	Female	4.05278	3.91645	4.19121	0.0698422
973	new	84	Infected with omicron	<40	Female	4.05558	3.91683	4.19603	0.0707746
974	new	85	Infected with omicron	<40	Female	4.05798	3.91715	4.20073	0.0716684
975	new	86	Infected with omicron	<40	Female	4.05998	3.91752	4.20407	0.0725207
976	new	87	Infected with omicron	<40	Female	4.06159	3.91746	4.20729	0.073329
977	new	88	Infected with omicron	<40	Female	4.06282	3.9174	4.20996	0.0740914
978	new	89	Infected with omicron	<40	Female	4.06368	3.91709	4.21155	0.0748064
979	new	90	Infected with omicron	<40	Female	4.06418	3.91688	4.21351	0.0754725
980	new	91	Infected with omicron	<40	Female	4.06433	3.91539	4.2149	0.076089
981	new	92	Infected with omicron	<40	Female	4.06413	3.91364	4.21641	0.0766551
982	new	93	Infected with omicron	<40	Female	4.06359	3.91231	4.21746	0.0771704
983	new	94	Infected with omicron	<40	Female	4.06273	3.91057	4.21769	0.0776347
984	new	95	Infected with omicron	<40	Female	4.06155	3.90824	4.21781	0.0780479
985	new	96	Infected with omicron	<40	Female	4.06006	3.90624	4.21685	0.0784102
986	new	97	Infected with omicron	<40	Female	4.05827	3.90402	4.21568	0.0787218
987	new	98	Infected with omicron	<40	Female	4.05619	3.90166	4.21377	0.0789832
988	new	99	Infected with omicron	<40	Female	4.05382	3.89896	4.21137	0.0791949
989	new	100	Infected with omicron	<40	Female	4.05119	3.89615	4.20891	0.0793575
990	new	101	Infected with omicron	<40	Female	4.04828	3.89325	4.20584	0.079472
991	new	102	Infected with omicron	<40	Female	4.04512	3.8896	4.2027	0.0795389
992	new	103	Infected with omicron	<40	Female	4.04171	3.88589	4.1996	0.0795595
993	new	104	Infected with omicron	<40	Female	4.03805	3.88259	4.19591	0.0795345
994	new	105	Infected with omicron	<40	Female	4.03417	3.87844	4.19171	0.0794652
995	new	106	Infected with omicron	<40	Female	4.03006	3.87451	4.18759	0.0793528
996	new	107	Infected with omicron	<40	Female	4.02574	3.87054	4.18271	0.0791983
997	new	108	Infected with omicron	<40	Female	4.0212	3.86631	4.17822	0.0790032
998	new	109	Infected with omicron	<40	Female	4.01647	3.86208	4.17309	0.0787687
999	new	110	Infected with omicron	<40	Female	4.01155	3.85776	4.16745	0.0784962
1000	new	111	Infected with omicron	<40	Female	4.00644	3.85344	4.16156	0.0781873
1001	new	112	Infected with omicron	<40	Female	4.00116	3.84936	4.15522	0.0778433
1002	new	113	Infected with omicron	<40	Female	3.99572	3.84443	4.14888	0.0774658
1003	new	114	Infected with omicron	<40	Female	3.99011	3.84025	4.14251	0.0770565
1004	new	115	Infected with omicron	<40	Female	3.98436	3.8355	4.13583	0.0766168
1005	new	116	Infected with omicron	<40	Female	3.97846	3.83119	4.12909	0.0761486
1006	new	117	Infected with omicron	<40	Female	3.97243	3.82607	4.12261	0.0756534
1007	new	118	Infected with omicron	<40	Female	3.96627	3.82099	4.11559	0.075133
1008	new	119	Infected with omicron	<40	Female	3.95999	3.81602	4.10837	0.0745893
1009	new	120	Infected with omicron	<40	Female	3.9536	3.81046	4.1015	0.074024
1010	new	121	Infected with omicron	<40	Female	3.94711	3.80467	4.0937	0.0734389
1011	new	122	Infected with omicron	<40	Female	3.94053	3.79979	4.0858	0.072836
1012	new	123	Infected with omicron	<40	Female	3.93386	3.79456	4.07801	0.0722172
1013	new	124	Infected with omicron	<40	Female	3.92711	3.78902	4.0698	0.0715844
1014	new	125	Infected with omicron	<40	Female	3.92029	3.78333	4.06184	0.0709395
1015	new	126	Infected with omicron	<40	Female	3.9134	3.77729	4.05389	0.0702847
1016	new	127	Infected with omicron	<40	Female	3.90647	3.77113	4.04494	0.0696219
1017	new	128	Infected with omicron	<40	Female	3.89948	3.76513	4.03637	0.0689531
1018	new	129	Infected with omicron	<40	Female	3.89245	3.75946	4.02866	0.0682805
1019	new	130	Infected with omicron	<40	Female	3.8854	3.75373	4.01955	0.067606
1020	new	131	Infected with omicron	<40	Female	3.87831	3.74816	4.01168	0.0669319
1021	new	132	Infected with omicron	<40	Female	3.87122	3.74229	4.00295	0.0662602
1022	new	133	Infected with omicron	<40	Female	3.86411	3.73675	3.9945	0.065593
1023	new	134	Infected with omicron	<40	Female	3.857	3.73091	3.98633	0.0649324
1024	new	135	Infected with omicron	<40	Female	3.8499	3.72496	3.97769	0.0642806
1025	new	136	Infected with omicron	<40	Female	3.84282	3.71919	3.9689	0.0636395
1026	new	137	Infected with omicron	<40	Female	3.83575	3.71342	3.96052	0.0630112
1027	new	138	Infected with omicron	<40	Female	3.82872	3.70759	3.95259	0.0623978
1028	new	139	Infected with omicron	<40	Female	3.82173	3.7018	3.94424	0.0618012
1029	new	140	Infected with omicron	<40	Female	3.81478	3.69574	3.93622	0.0612233
1030	new	141	Infected with omicron	<40	Female	3.80788	3.6899	3.92779	0.060666
1031	new	142	Infected with omicron	<40	Female	3.80105	3.68428	3.92062	0.060131
1032	new	143	Infected with omicron	<40	Female	3.79428	3.67863	3.91283	0.0596201
1033	new	144	Infected with omicron	<40	Female	3.78759	3.67294	3.90533	0.0591349
1034	new	145	Infected with omicron	<40	Female	3.78098	3.66701	3.89832	0.0586767
1035	new	146	Infected with omicron	<40	Female	3.77447	3.66199	3.89056	0.0582471
1036	new	147	Infected with omicron	<40	Female	3.76805	3.65588	3.88275	0.0578471
1037	new	148	Infected with omicron	<40	Female	3.76174	3.65039	3.87579	0.0574779
1038	new	149	Infected with omicron	<40	Female	3.75554	3.64478	3.86884	0.0571404
1039	new	150	Infected with omicron	<40	Female	3.74947	3.63888	3.86213	0.0568353
1040	new	151	Infected with omicron	<40	Female	3.74353	3.6336	3.85504	0.0565632
1041	new	152	Infected with omicron	<40	Female	3.73772	3.62856	3.84907	0.0563245
1042	new	153	Infected with omicron	<40	Female	3.73206	3.62294	3.843	0.0561193
1043	new	154	Infected with omicron	<40	Female	3.72655	3.61802	3.83714	0.0559478
1044	new	155	Infected with omicron	<40	Female	3.7212	3.61348	3.83169	0.0558097
1045	new	156	Infected with omicron	<40	Female	3.71601	3.60876	3.82616	0.0557047
1046	new	157	Infected with omicron	<40	Female	3.71101	3.60429	3.82113	0.0556321
1047	new	158	Infected with omicron	<40	Female	3.70618	3.59944	3.81604	0.0555914
1048	new	159	Infected with omicron	<40	Female	3.70155	3.5949	3.81181	0.0555814
1049	new	160	Infected with omicron	<40	Female	3.69711	3.59004	3.80739	0.0556013
1050	new	161	Infected with omicron	<40	Female	3.69288	3.58607	3.80314	0.0556498
1051	new	162	Infected with omicron	<40	Female	3.68886	3.58196	3.79898	0.0557254
1052	new	163	Infected with omicron	<40	Female	3.68506	3.57692	3.79536	0.0558267
1053	new	164	Infected with omicron	<40	Female	3.68149	3.57263	3.79198	0.0559521
1054	new	165	Infected with omicron	<40	Female	3.67816	3.56925	3.78878	0.0560999
1055	new	166	Infected with omicron	<40	Female	3.67507	3.56574	3.786	0.0562683
1056	new	167	Infected with omicron	<40	Female	3.67222	3.5622	3.78347	0.0564553
1057	new	168	Infected with omicron	<40	Female	3.66964	3.55943	3.78144	0.0566592
1058	new	169	Infected with omicron	<40	Female	3.66731	3.55666	3.77928	0.0568784
1059	new	170	Infected with omicron	<40	Female	3.66524	3.55436	3.77789	0.0571115
1060	new	171	Infected with omicron	<40	Female	3.66341	3.55173	3.77666	0.057357
1061	new	172	Infected with omicron	<40	Female	3.66184	3.54963	3.77592	0.0576137
1062	new	173	Infected with omicron	<40	Female	3.66051	3.54786	3.77505	0.0578805
1063	new	174	Infected with omicron	<40	Female	3.65943	3.5464	3.77459	0.0581562
1064	new	175	Infected with omicron	<40	Female	3.65859	3.54523	3.77415	0.0584398
1065	new	176	Infected with omicron	<40	Female	3.65799	3.544	3.77392	0.0587303
1066	new	177	Infected with omicron	<40	Female	3.65763	3.5433	3.77442	0.0590269
1067	new	178	Infected with omicron	<40	Female	3.65751	3.5425	3.77488	0.0593288
1068	new	179	Infected with omicron	<40	Female	3.65762	3.54218	3.77569	0.0596352
1069	new	180	Infected with omicron	<40	Female	3.65796	3.5424	3.7766	0.0599455
1070	new	181	Infected with omicron	<40	Female	3.65854	3.54264	3.77788	0.0602591
1071	new	182	Infected with omicron	<40	Female	3.65933	3.54291	3.77931	0.0605753
1072	new	183	Infected with omicron	<40	Female	3.66036	3.54329	3.78093	0.0608938
1073	new	184	Infected with omicron	<40	Female	3.66161	3.54403	3.78285	0.061214
1074	new	185	Infected with omicron	<40	Female	3.66308	3.54492	3.78448	0.0615356
1075	new	186	Infected with omicron	<40	Female	3.66476	3.54611	3.78651	0.0618582
1076	new	187	Infected with omicron	<40	Female	3.66667	3.54739	3.789	0.0621816
1077	new	188	Infected with omicron	<40	Female	3.66878	3.54889	3.79175	0.0625054
1078	new	189	Infected with omicron	<40	Female	3.67111	3.55078	3.79478	0.0628295
1079	new	190	Infected with omicron	<40	Female	3.67365	3.55253	3.7984	0.0631537
1080	new	191	Infected with omicron	<40	Female	3.6764	3.55439	3.80181	0.0634778
1081	new	192	Infected with omicron	<40	Female	3.67935	3.55675	3.80556	0.0638017
1082	new	193	Infected with omicron	<40	Female	3.68251	3.55941	3.80932	0.0641254
1083	new	194	Infected with omicron	<40	Female	3.68587	3.56198	3.8132	0.0644487
1084	new	195	Infected with omicron	<40	Female	3.68942	3.56469	3.81763	0.0647717
1085	new	196	Infected with omicron	<40	Female	3.69317	3.56763	3.82191	0.0650943
1086	new	197	Infected with omicron	<40	Female	3.69712	3.57122	3.82639	0.0654165
1087	new	198	Infected with omicron	<40	Female	3.70126	3.5745	3.83081	0.0657384
1088	new	199	Infected with omicron	<40	Female	3.70558	3.57825	3.83573	0.0660601
1089	new	200	Infected with omicron	<40	Female	3.7101	3.58171	3.84077	0.0663816
1090	new	201	Infected with omicron	<40	Female	3.7148	3.58587	3.84595	0.0667029
1091	new	202	Infected with omicron	<40	Female	3.71968	3.58992	3.85216	0.0670242
1092	new	203	Infected with omicron	<40	Female	3.72475	3.59449	3.85796	0.0673457
1093	new	204	Infected with omicron	<40	Female	3.72999	3.59946	3.86368	0.0676673
1094	new	205	Infected with omicron	<40	Female	3.73541	3.6045	3.8699	0.0679892
1095	new	206	Infected with omicron	<40	Female	3.74101	3.60937	3.87597	0.0683116
1096	new	207	Infected with omicron	<40	Female	3.74677	3.61478	3.88243	0.0686346
1097	new	208	Infected with omicron	<40	Female	3.75271	3.62042	3.88854	0.0689584
1098	new	209	Infected with omicron	<40	Female	3.75881	3.62627	3.89529	0.0692831
1099	new	210	Infected with omicron	<40	Female	3.76508	3.63189	3.90237	0.0696088
1100	new	211	Infected with omicron	<40	Female	3.77151	3.63765	3.9098	0.0699357
1101	new	212	Infected with omicron	<40	Female	3.77811	3.6437	3.91683	0.070264
1102	new	213	Infected with omicron	<40	Female	3.78486	3.64984	3.92431	0.0705939
1103	new	214	Infected with omicron	<40	Female	3.79177	3.65607	3.93199	0.0709254
1104	new	215	Infected with omicron	<40	Female	3.79883	3.66283	3.93975	0.0712587
1105	new	216	Infected with omicron	<40	Female	3.80604	3.66947	3.94745	0.0715941
1106	new	217	Infected with omicron	<40	Female	3.81341	3.67593	3.95568	0.0719315
1107	new	218	Infected with omicron	<40	Female	3.82092	3.68247	3.96384	0.0722713
1108	new	219	Infected with omicron	<40	Female	3.82857	3.68932	3.97222	0.0726134
1109	new	220	Infected with omicron	<40	Female	3.83637	3.69602	3.98053	0.0729581
1110	new	221	Infected with omicron	<40	Female	3.84431	3.70299	3.98947	0.0733055
1111	new	222	Infected with omicron	<40	Female	3.85239	3.71029	3.99812	0.0736557
1112	new	223	Infected with omicron	<40	Female	3.86061	3.71808	4.00745	0.0740088
1113	new	224	Infected with omicron	<40	Female	3.86896	3.72528	4.01665	0.074365
1114	new	225	Infected with omicron	<40	Female	3.87744	3.73303	4.02598	0.0747242
1115	new	226	Infected with omicron	<40	Female	3.88605	3.74085	4.03504	0.0750867
1116	new	227	Infected with omicron	<40	Female	3.89479	3.74872	4.04444	0.0754524
1117	new	228	Infected with omicron	<40	Female	3.90365	3.7575	4.05401	0.0758216
1118	new	229	Infected with omicron	<40	Female	3.91264	3.76571	4.06316	0.0761941
1119	new	230	Infected with omicron	<40	Female	3.92175	3.77367	4.07293	0.0765701
1120	new	231	Infected with omicron	<40	Female	3.93098	3.78266	4.08303	0.0769497
1121	new	232	Infected with omicron	<40	Female	3.94032	3.79115	4.0934	0.0773328
1122	new	233	Infected with omicron	<40	Female	3.94978	3.79973	4.10384	0.0777195
1123	new	234	Infected with omicron	<40	Female	3.95934	3.80837	4.11391	0.0781097
1124	new	235	Infected with omicron	<40	Female	3.96902	3.81753	4.12414	0.0785035
1125	new	236	Infected with omicron	<40	Female	3.97881	3.82675	4.13446	0.0789009
1126	new	237	Infected with omicron	<40	Female	3.9887	3.83585	4.14523	0.0793019
1127	new	238	Infected with omicron	<40	Female	3.99869	3.84521	4.15572	0.0797063
1128	new	239	Infected with omicron	<40	Female	4.00879	3.85461	4.16647	0.0801142
1129	new	240	Infected with omicron	<40	Female	4.01898	3.86372	4.17748	0.0805256
1130	new	241	Infected with omicron	<40	Female	4.02927	3.87298	4.18865	0.0809402
1131	new	242	Infected with omicron	<40	Female	4.03965	3.88221	4.20004	0.0813581
1132	new	243	Infected with omicron	<40	Female	4.05013	3.89183	4.21158	0.0817792
1133	new	244	Infected with omicron	<40	Female	4.06069	3.90159	4.22334	0.0822034
1134	new	245	Infected with omicron	<40	Female	4.07134	3.91145	4.23459	0.0826305
1135	new	246	Infected with omicron	<40	Female	4.08208	3.92121	4.24617	0.0830604
1136	new	247	Infected with omicron	<40	Female	4.0929	3.93096	4.25768	0.083493
1137	new	248	Infected with omicron	<40	Female	4.1038	3.9413	4.26945	0.0839282
1138	new	249	Infected with omicron	<40	Female	4.11478	3.95159	4.28178	0.0843657
1139	new	250	Infected with omicron	<40	Female	4.12583	3.96205	4.29368	0.0848055
1140	new	251	Infected with omicron	<40	Female	4.13696	3.97226	4.30592	0.0852474
1141	new	252	Infected with omicron	<40	Female	4.14816	3.98227	4.3179	0.0856911
1142	new	253	Infected with omicron	<40	Female	4.15943	3.99256	4.33086	0.0861365
1143	new	254	Infected with omicron	<40	Female	4.17077	4.00284	4.34338	0.0865834
1144	new	255	Infected with omicron	<40	Female	4.18217	4.01303	4.35487	0.0870315
1145	new	256	Infected with omicron	<40	Female	4.19364	4.02329	4.36814	0.0874807
1146	new	257	Infected with omicron	<40	Female	4.20516	4.03428	4.38039	0.0879307
1147	new	258	Infected with omicron	<40	Female	4.21674	4.04502	4.39267	0.0883813
1148	new	259	Infected with omicron	<40	Female	4.22838	4.05567	4.40475	0.0888322
1149	new	260	Infected with omicron	<40	Female	4.24008	4.06652	4.41742	0.0892832
1150	new	261	Infected with omicron	<40	Female	4.25182	4.07735	4.43058	0.089734
1151	new	262	Infected with omicron	<40	Female	4.26362	4.08846	4.4433	0.0901844
1152	new	263	Infected with omicron	<40	Female	4.27546	4.09922	4.45584	0.090634
1153	new	264	Infected with omicron	<40	Female	4.28734	4.11054	4.46806	0.0910826
1154	new	265	Infected with omicron	<40	Female	4.29927	4.12182	4.48122	0.09153
1155	new	266	Infected with omicron	<40	Female	4.31124	4.13271	4.49328	0.0919758
1156	new	267	Infected with omicron	<40	Female	4.32325	4.1439	4.50592	0.0924196
1157	new	268	Infected with omicron	<40	Female	4.33529	4.15476	4.51952	0.0928614
1158	new	269	Infected with omicron	<40	Female	4.34737	4.16556	4.53252	0.0933006
1159	new	270	Infected with omicron	<40	Female	4.35948	4.17698	4.54516	0.093737
1160	new	271	Infected with omicron	<40	Female	4.37162	4.18768	4.5579	0.0941702
1161	new	272	Infected with omicron	<40	Female	4.38378	4.19838	4.57081	0.0946001
1162	new	273	Infected with omicron	<40	Female	4.39597	4.20953	4.58444	0.0950261
1163	new	274	Infected with omicron	<40	Female	4.40818	4.22062	4.5977	0.0954481
1164	new	275	Infected with omicron	<40	Female	4.42042	4.23251	4.61133	0.0958656
1165	new	276	Infected with omicron	<40	Female	4.43267	4.24411	4.62423	0.0962783
1166	new	277	Infected with omicron	<40	Female	4.44493	4.25564	4.63766	0.0966859
1167	new	278	Infected with omicron	<40	Female	4.45721	4.26661	4.65052	0.097088
1168	new	279	Infected with omicron	<40	Female	4.46951	4.27821	4.66369	0.0974843
1169	new	280	Infected with omicron	<40	Female	4.48181	4.28978	4.67665	0.0978744
1170	new	281	Infected with omicron	<40	Female	4.49411	4.30121	4.68936	0.098258
1171	new	282	Infected with omicron	<40	Female	4.50643	4.31273	4.70203	0.0986347
1172	new	283	Infected with omicron	<40	Female	4.51874	4.32428	4.71472	0.0990042
1173	new	284	Infected with omicron	<40	Female	4.53106	4.33625	4.72801	0.0993661
1174	new	285	Infected with omicron	<40	Female	4.54337	4.34785	4.74109	0.09972
1175	new	286	Infected with omicron	<40	Female	4.55568	4.35917	4.75394	0.100066
1176	new	287	Infected with omicron	<40	Female	4.56798	4.37089	4.76736	0.100403
1177	new	288	Infected with omicron	<40	Female	4.58027	4.38262	4.78002	0.10073
1178	new	289	Infected with omicron	<40	Female	4.59256	4.39452	4.79318	0.101049
1179	new	290	Infected with omicron	<40	Female	4.60482	4.40642	4.80576	0.101357
1180	new	291	Infected with omicron	<40	Female	4.61708	4.4181	4.81841	0.101656
1181	new	292	Infected with omicron	<40	Female	4.62931	4.43022	4.83075	0.101944
1182	new	293	Infected with omicron	<40	Female	4.64153	4.44219	4.84327	0.102221
1183	new	294	Infected with omicron	<40	Female	4.65373	4.45404	4.85569	0.102487
1184	new	295	Infected with omicron	<40	Female	4.6659	4.4659	4.86813	0.102741
1185	new	296	Infected with omicron	<40	Female	4.67804	4.47748	4.88069	0.102983
1186	new	297	Infected with omicron	<40	Female	4.69015	4.48879	4.89321	0.103213
1187	new	298	Infected with omicron	<40	Female	4.70224	4.50029	4.90559	0.10343
1188	new	299	Infected with omicron	<40	Female	4.71429	4.51154	4.91783	0.103634
1189	new	300	Infected with omicron	<40	Female	4.7263	4.52295	4.93008	0.103824
1190	new	301	Infected with omicron	<40	Female	4.73828	4.53436	4.94242	0.104001
1191	new	302	Infected with omicron	<40	Female	4.75021	4.54692	4.95473	0.104163
1192	new	303	Infected with omicron	<40	Female	4.76211	4.55827	4.96702	0.104311
1193	new	304	Infected with omicron	<40	Female	4.77396	4.56943	4.97937	0.104443
1194	new	305	Infected with omicron	<40	Female	4.78576	4.58057	4.99162	0.104561
1195	new	306	Infected with omicron	<40	Female	4.79752	4.59197	5.00398	0.104662
1196	new	307	Infected with omicron	<40	Female	4.80922	4.60377	5.01589	0.104748
1197	new	308	Infected with omicron	<40	Female	4.82087	4.61523	5.02764	0.104817
1198	new	309	Infected with omicron	<40	Female	4.83247	4.62659	5.03949	0.10487
1199	new	310	Infected with omicron	<40	Female	4.844	4.63763	5.051	0.104905
1200	new	311	Infected with omicron	<40	Female	4.85548	4.649	5.06228	0.104923
1201	new	312	Infected with omicron	<40	Female	4.86689	4.66047	5.07389	0.104924
1202	new	313	Infected with omicron	<40	Female	4.87824	4.67193	5.08506	0.104905
1203	new	314	Infected with omicron	<40	Female	4.88953	4.68347	5.09614	0.104869
1204	new	315	Infected with omicron	<40	Female	4.90074	4.69494	5.10769	0.104813
1205	new	316	Infected with omicron	<40	Female	4.91188	4.70638	5.11867	0.104739
1206	new	317	Infected with omicron	<40	Female	4.92295	4.71797	5.12932	0.104645
1207	new	318	Infected with omicron	<40	Female	4.93394	4.72919	5.13929	0.104531
1208	new	319	Infected with omicron	<40	Female	4.94486	4.74018	5.15025	0.104396
1209	new	320	Infected with omicron	<40	Female	4.95569	4.75092	5.16117	0.104242
1210	new	321	Infected with omicron	<40	Female	4.96645	4.76188	5.17148	0.104066
1211	new	322	Infected with omicron	<40	Female	4.97712	4.77267	5.18224	0.103869
1212	new	323	Infected with omicron	<40	Female	4.9877	4.7836	5.19229	0.103651
1213	new	324	Infected with omicron	<40	Female	4.99819	4.79467	5.20277	0.103411
1214	new	325	Infected with omicron	<40	Female	5.00859	4.80599	5.21253	0.103149
1215	new	326	Infected with omicron	<40	Female	5.0189	4.81712	5.22196	0.102865
1216	new	327	Infected with omicron	<40	Female	5.02911	4.82702	5.23107	0.102558
1217	new	328	Infected with omicron	<40	Female	5.03922	4.83766	5.24045	0.102228
1218	new	329	Infected with omicron	<40	Female	5.04923	4.84874	5.24963	0.101875
1219	new	330	Infected with omicron	<40	Female	5.05914	4.85937	5.25861	0.101498
1220	new	331	Infected with omicron	<40	Female	5.06895	4.87019	5.26739	0.101098
1221	new	332	Infected with omicron	<40	Female	5.07865	4.88083	5.27568	0.100674
1222	new	333	Infected with omicron	<40	Female	5.08824	4.89091	5.28426	0.100225
1223	new	334	Infected with omicron	<40	Female	5.09772	4.90157	5.29284	0.0997522
1224	new	335	Infected with omicron	<40	Female	5.10708	4.912	5.30072	0.0992548
1225	new	336	Infected with omicron	<40	Female	5.11633	4.92244	5.30889	0.0987325
1226	new	337	Infected with omicron	<40	Female	5.12546	4.93326	5.31704	0.0981852
1227	new	338	Infected with omicron	<40	Female	5.13447	4.94331	5.32411	0.0976128
1228	new	339	Infected with omicron	<40	Female	5.14336	4.9534	5.33216	0.097015
1229	new	340	Infected with omicron	<40	Female	5.15212	4.96389	5.33926	0.0963918
1230	new	341	Infected with omicron	<40	Female	5.16075	4.97432	5.34659	0.095743
1231	new	342	Infected with omicron	<40	Female	5.16926	4.98396	5.35322	0.0950686
1232	new	343	Infected with omicron	<40	Female	5.17763	4.99377	5.36041	0.0943684
1233	new	344	Infected with omicron	<40	Female	5.18587	5.00294	5.3673	0.0936424
1234	new	345	Infected with omicron	<40	Female	5.19398	5.01182	5.37386	0.0928906
1235	new	346	Infected with omicron	<40	Female	5.20194	5.02105	5.37999	0.092113
1236	new	347	Infected with omicron	<40	Female	5.20977	5.03044	5.38588	0.0913097
1237	new	348	Infected with omicron	<40	Female	5.21745	5.03982	5.39191	0.0904806
1238	new	349	Infected with omicron	<40	Female	5.22499	5.04915	5.39808	0.089626
1239	new	350	Infected with omicron	<40	Female	5.23238	5.05825	5.40361	0.0887459
1240	new	351	Infected with omicron	<40	Female	5.23962	5.06755	5.40895	0.0878406
1241	new	352	Infected with omicron	<40	Female	5.24671	5.07646	5.41439	0.0869103
1242	new	353	Infected with omicron	<40	Female	5.25365	5.08519	5.42009	0.0859554
1243	new	354	Infected with omicron	<40	Female	5.26043	5.09335	5.42557	0.0849761
1244	new	355	Infected with omicron	<40	Female	5.26705	5.102	5.42977	0.0839729
1245	new	356	Infected with omicron	<40	Female	5.27351	5.111	5.43449	0.0829463
1246	new	357	Infected with omicron	<40	Female	5.27981	5.11965	5.43881	0.0818969
1247	new	358	Infected with omicron	<40	Female	5.28594	5.12795	5.44343	0.0808254
1248	new	359	Infected with omicron	<40	Female	5.29191	5.1357	5.44687	0.0797324
1249	new	360	Infected with omicron	<40	Female	5.2977	5.14373	5.45023	0.0786191
1250	new	361	Infected with omicron	<40	Female	5.30333	5.15192	5.45366	0.0774862
1251	new	362	Infected with omicron	<40	Female	5.30878	5.1599	5.45718	0.076335
1252	new	363	Infected with omicron	<40	Female	5.31405	5.16811	5.46026	0.0751667
1253	new	364	Infected with omicron	<40	Female	5.31915	5.17537	5.46327	0.0739828
1254	new	365	Infected with omicron	<40	Female	5.32406	5.18328	5.46635	0.072785
1255	new	366	Infected with omicron	<40	Female	5.32879	5.19023	5.46824	0.0715751
1256	new	367	Infected with omicron	<40	Female	5.33334	5.197	5.46985	0.0703552
1257	new	368	Infected with omicron	<40	Female	5.3377	5.20367	5.47191	0.0691276
1258	new	369	Infected with omicron	<40	Female	5.34187	5.2099	5.47361	0.067895
1259	new	370	Infected with omicron	<40	Female	5.34585	5.21593	5.47548	0.0666602
1260	new	371	Infected with omicron	<40	Female	5.34963	5.22213	5.47709	0.0654267
1261	new	372	Infected with omicron	<40	Female	5.35322	5.22853	5.47817	0.0641981
1262	new	373	Infected with omicron	<40	Female	5.3566	5.23438	5.47961	0.0629784
1263	new	374	Infected with omicron	<40	Female	5.35979	5.23942	5.48112	0.0617723
1264	new	375	Infected with omicron	<40	Female	5.36278	5.2445	5.48226	0.0605848
1265	new	376	Infected with omicron	<40	Female	5.36556	5.24927	5.48294	0.0594216
1266	new	377	Infected with omicron	<40	Female	5.36813	5.25398	5.4838	0.0582889
1267	new	378	Infected with omicron	<40	Female	5.37049	5.25912	5.48377	0.0571935
1268	new	379	Infected with omicron	<40	Female	5.37264	5.26333	5.48383	0.0561429
1269	new	380	Infected with omicron	<40	Female	5.37458	5.26656	5.48392	0.0551453
1270	new	381	Infected with omicron	<40	Female	5.3763	5.27003	5.48378	0.0542099
1271	new	382	Infected with omicron	<40	Female	5.37782	5.27286	5.48349	0.0533463
1272	new	383	Infected with omicron	<40	Female	5.37914	5.27649	5.48295	0.0525649
1273	new	384	Infected with omicron	<40	Female	5.38025	5.28014	5.48331	0.0518757
1274	new	385	Infected with omicron	<40	Female	5.38117	5.28197	5.48254	0.0512893
1275	new	386	Infected with omicron	<40	Female	5.38189	5.28355	5.48237	0.0508159
1276	new	387	Infected with omicron	<40	Female	5.38242	5.2844	5.4821	0.0504655
1277	new	388	Infected with omicron	<40	Female	5.38276	5.28536	5.48161	0.0502474
1278	new	389	Infected with omicron	<40	Female	5.38292	5.28571	5.48129	0.0501698
1279	new	390	Infected with omicron	<40	Female	5.3829	5.28542	5.48211	0.0502403
1280	new	391	Infected with omicron	<40	Female	5.3827	5.28472	5.48182	0.0504645
1281	new	392	Infected with omicron	<40	Female	5.38233	5.28316	5.48211	0.050847
1282	new	393	Infected with omicron	<40	Female	5.38179	5.28177	5.48267	0.0513904
1283	new	394	Infected with omicron	<40	Female	5.38108	5.27938	5.48308	0.052096
1284	new	395	Infected with omicron	<40	Female	5.3802	5.27679	5.4839	0.052963
1285	new	396	Infected with omicron	<40	Female	5.37917	5.27337	5.48553	0.0539896
1286	new	397	Infected with omicron	<40	Female	5.37797	5.26979	5.48682	0.0551722
1287	new	398	Infected with omicron	<40	Female	5.37663	5.2657	5.48828	0.0565066
1288	new	399	Infected with omicron	<40	Female	5.37513	5.26092	5.48906	0.0579871
1289	new	400	Infected with omicron	<40	Female	5.37349	5.25682	5.49058	0.0596079
1290	new	401	Infected with omicron	<40	Female	5.3717	5.25151	5.49243	0.0613625
1291	new	402	Infected with omicron	<40	Female	5.36977	5.24523	5.49422	0.063244
1292	new	403	Infected with omicron	<40	Female	5.3677	5.23875	5.4959	0.0652457
1293	new	404	Infected with omicron	<40	Female	5.3655	5.23238	5.49728	0.0673607
1294	new	405	Infected with omicron	<40	Female	5.36317	5.22616	5.4992	0.0695825
1295	new	406	Infected with omicron	<40	Female	5.36071	5.21896	5.50075	0.0719047
1296	new	407	Infected with omicron	<40	Female	5.35813	5.21171	5.50255	0.074321
1297	new	408	Infected with omicron	<40	Female	5.35543	5.20428	5.50375	0.0768258
1298	new	409	Infected with omicron	<40	Female	5.35261	5.19722	5.5052	0.0794134
1299	new	410	Infected with omicron	<40	Female	5.34968	5.1888	5.50787	0.0820788
1300	new	411	Infected with omicron	<40	Female	5.34663	5.1806	5.50985	0.0848171
1301	new	412	Infected with omicron	<40	Female	5.34348	5.17221	5.51258	0.0876238
1302	new	413	Infected with omicron	<40	Female	5.34023	5.16353	5.51533	0.0904948
1303	new	414	Infected with omicron	<40	Female	5.33687	5.15442	5.51821	0.093426
1304	new	415	Infected with omicron	<40	Female	5.33342	5.14508	5.52094	0.0964138
1305	new	416	Infected with omicron	<40	Female	5.32988	5.13573	5.52355	0.0994548
1306	new	417	Infected with omicron	<40	Female	5.32624	5.12614	5.5262	0.102546
1307	new	418	Infected with omicron	<40	Female	5.32252	5.11652	5.52889	0.105684
1308	new	419	Infected with omicron	<40	Female	5.31871	5.10561	5.5316	0.108866
1309	new	420	Infected with omicron	<40	Female	5.31482	5.09552	5.53415	0.112091
1310	new	421	Infected with omicron	<40	Female	5.31086	5.08448	5.536	0.115354
1311	new	422	Infected with omicron	<40	Female	5.30682	5.07331	5.539	0.118654
1312	new	423	Infected with omicron	<40	Female	5.30271	5.06249	5.54095	0.121989
1313	new	424	Infected with omicron	<40	Female	5.29854	5.05224	5.54467	0.125357
1314	new	425	Infected with omicron	<40	Female	5.2943	5.04021	5.54769	0.128756
1315	new	426	Infected with omicron	<40	Female	5.29	5.02943	5.55005	0.132183
1316	new	427	Infected with omicron	<40	Female	5.28565	5.01847	5.55234	0.135638
1317	new	428	Infected with omicron	<40	Female	5.28124	5.00747	5.55494	0.139118
1318	new	429	Infected with omicron	<40	Female	5.27678	4.99583	5.55759	0.142622
1319	new	430	Infected with omicron	<40	Female	5.27227	4.98498	5.56006	0.146149
1320	new	431	Infected with omicron	<40	Female	5.26772	4.97303	5.56312	0.149696
1321	new	432	Infected with omicron	<40	Female	5.26313	4.96143	5.5655	0.153263
1322	new	433	Infected with omicron	<40	Female	5.2585	4.94901	5.56805	0.156848
1323	new	434	Infected with omicron	<40	Female	5.25384	4.93751	5.57076	0.16045
1324	new	435	Infected with omicron	<40	Female	5.24915	4.92545	5.57306	0.164067
1325	new	436	Infected with omicron	<40	Female	5.24444	4.9141	5.57573	0.167698
1326	new	437	Infected with omicron	<40	Female	5.2397	4.90228	5.57791	0.171343
1327	new	438	Infected with omicron	<40	Female	5.23494	4.88902	5.58083	0.175
1328	new	439	Infected with omicron	<40	Female	5.23016	4.8765	5.58369	0.178667
1329	new	440	Infected with omicron	<40	Female	5.22537	4.86402	5.58556	0.182344
1330	new	441	Infected with omicron	<40	Female	5.22057	4.85192	5.58663	0.18603
1331	new	442	Infected with omicron	<40	Female	5.21576	4.83979	5.58858	0.189723
1332	new	443	Infected with omicron	<40	Female	5.21095	4.82772	5.59039	0.193422
1333	new	0	Infection-naïve	>40-60	Female	1.32522	1.13769	1.51189	0.0954536
1334	new	1	Infection-naïve	>40-60	Female	1.39415	1.20862	1.57619	0.0940857
1335	new	2	Infection-naïve	>40-60	Female	1.46376	1.27993	1.64185	0.09264
1336	new	3	Infection-naïve	>40-60	Female	1.53394	1.35256	1.70879	0.0911312
1337	new	4	Infection-naïve	>40-60	Female	1.60458	1.42569	1.77603	0.0895744
1338	new	5	Infection-naïve	>40-60	Female	1.67558	1.49885	1.84409	0.0879853
1339	new	6	Infection-naïve	>40-60	Female	1.74681	1.57316	1.91177	0.0863798
1340	new	7	Infection-naïve	>40-60	Female	1.81817	1.64816	1.97948	0.0847739
1341	new	8	Infection-naïve	>40-60	Female	1.88955	1.72289	2.04733	0.0831833
1342	new	9	Infection-naïve	>40-60	Female	1.96084	1.79666	2.11573	0.081623
1343	new	10	Infection-naïve	>40-60	Female	2.03192	1.87132	2.18448	0.0801073
1344	new	11	Infection-naïve	>40-60	Female	2.10268	1.94434	2.25303	0.0786492
1345	new	12	Infection-naïve	>40-60	Female	2.17303	2.01773	2.32052	0.0772604
1346	new	13	Infection-naïve	>40-60	Female	2.24283	2.09127	2.38747	0.0759504
1347	new	14	Infection-naïve	>40-60	Female	2.31199	2.16284	2.4551	0.0747271
1348	new	15	Infection-naïve	>40-60	Female	2.38039	2.23288	2.52145	0.0735957
1349	new	16	Infection-naïve	>40-60	Female	2.44794	2.30285	2.58696	0.0725591
1350	new	17	Infection-naïve	>40-60	Female	2.51451	2.37237	2.65194	0.0716174
1351	new	18	Infection-naïve	>40-60	Female	2.58001	2.43994	2.71561	0.070768
1352	new	19	Infection-naïve	>40-60	Female	2.64433	2.50568	2.7774	0.0700059
1353	new	20	Infection-naïve	>40-60	Female	2.70736	2.5708	2.83928	0.0693234
1354	new	21	Infection-naïve	>40-60	Female	2.76901	2.63398	2.89976	0.0687103
1355	new	22	Infection-naïve	>40-60	Female	2.82918	2.69452	2.95886	0.0681547
1356	new	23	Infection-naïve	>40-60	Female	2.88775	2.75388	3.01754	0.0676427
1357	new	24	Infection-naïve	>40-60	Female	2.94464	2.81089	3.07356	0.067159
1358	new	25	Infection-naïve	>40-60	Female	2.99975	2.8676	3.12775	0.0666873
1359	new	26	Infection-naïve	>40-60	Female	3.05298	2.92154	3.18017	0.0662106
1360	new	27	Infection-naïve	>40-60	Female	3.10423	2.97383	3.23056	0.0657113
1361	new	28	Infection-naïve	>40-60	Female	3.15343	3.02404	3.27958	0.0651736
1362	new	29	Infection-naïve	>40-60	Female	3.20059	3.07294	3.32551	0.0645882
1363	new	30	Infection-naïve	>40-60	Female	3.24574	3.11886	3.36944	0.0639487
1364	new	31	Infection-naïve	>40-60	Female	3.28891	3.16396	3.41122	0.06325
1365	new	32	Infection-naïve	>40-60	Female	3.33014	3.20646	3.45086	0.0624883
1366	new	33	Infection-naïve	>40-60	Female	3.36945	3.24759	3.48948	0.0616608
1367	new	34	Infection-naïve	>40-60	Female	3.4069	3.28685	3.52519	0.0607662
1368	new	35	Infection-naïve	>40-60	Female	3.44252	3.32478	3.55854	0.0598039
1369	new	36	Infection-naïve	>40-60	Female	3.47635	3.36032	3.59086	0.0587744
1370	new	37	Infection-naïve	>40-60	Female	3.50844	3.39405	3.62029	0.0576794
1371	new	38	Infection-naïve	>40-60	Female	3.53883	3.42694	3.64813	0.0565213
1372	new	39	Infection-naïve	>40-60	Female	3.56757	3.45841	3.67426	0.0553033
1373	new	40	Infection-naïve	>40-60	Female	3.59471	3.48754	3.69872	0.0540295
1374	new	41	Infection-naïve	>40-60	Female	3.62029	3.51602	3.72173	0.0527049
1375	new	42	Infection-naïve	>40-60	Female	3.64437	3.54299	3.74328	0.0513351
1376	new	43	Infection-naïve	>40-60	Female	3.66699	3.56838	3.76295	0.0499264
1377	new	44	Infection-naïve	>40-60	Female	3.68821	3.59179	3.78147	0.0484861
1378	new	45	Infection-naïve	>40-60	Female	3.70808	3.61453	3.79859	0.047022
1379	new	46	Infection-naïve	>40-60	Female	3.72665	3.63554	3.81444	0.0455426
1380	new	47	Infection-naïve	>40-60	Female	3.74398	3.656	3.82892	0.0440572
1381	new	48	Infection-naïve	>40-60	Female	3.76011	3.67508	3.84221	0.0425758
1382	new	49	Infection-naïve	>40-60	Female	3.7751	3.69328	3.85455	0.0411091
1383	new	50	Infection-naïve	>40-60	Female	3.78901	3.70959	3.86583	0.0396683
1384	new	51	Infection-naïve	>40-60	Female	3.8019	3.72507	3.87549	0.0382654
1385	new	52	Infection-naïve	>40-60	Female	3.81381	3.73958	3.88528	0.0369127
1386	new	53	Infection-naïve	>40-60	Female	3.8248	3.75368	3.89395	0.035623
1387	new	54	Infection-naïve	>40-60	Female	3.83493	3.76599	3.9015	0.0344089
1388	new	55	Infection-naïve	>40-60	Female	3.84425	3.77756	3.90806	0.0332832
1389	new	56	Infection-naïve	>40-60	Female	3.85283	3.78782	3.9146	0.0322576
1390	new	57	Infection-naïve	>40-60	Female	3.86071	3.79757	3.92062	0.031343
1391	new	58	Infection-naïve	>40-60	Female	3.86795	3.80583	3.92625	0.0305485
1392	new	59	Infection-naïve	>40-60	Female	3.87461	3.81384	3.93116	0.0298808
1393	new	60	Infection-naïve	>40-60	Female	3.88075	3.82074	3.93664	0.029344
1394	new	61	Infection-naïve	>40-60	Female	3.88642	3.8275	3.94152	0.0289386
1395	new	62	Infection-naïve	>40-60	Female	3.89168	3.83332	3.94637	0.0286617
1396	new	63	Infection-naïve	>40-60	Female	3.89657	3.83859	3.95088	0.028507
1397	new	64	Infection-naïve	>40-60	Female	3.90112	3.84354	3.95555	0.0284653
1398	new	65	Infection-naïve	>40-60	Female	3.90532	3.84796	3.9596	0.0285268
1399	new	66	Infection-naïve	>40-60	Female	3.9092	3.85161	3.96363	0.0286805
1400	new	67	Infection-naïve	>40-60	Female	3.91275	3.85464	3.9678	0.0289156
1401	new	68	Infection-naïve	>40-60	Female	3.91599	3.85751	3.9716	0.029221
1402	new	69	Infection-naïve	>40-60	Female	3.91892	3.85968	3.97543	0.0295863
1403	new	70	Infection-naïve	>40-60	Female	3.92155	3.8616	3.97884	0.0300012
1404	new	71	Infection-naïve	>40-60	Female	3.9239	3.86309	3.98247	0.0304564
1405	new	72	Infection-naïve	>40-60	Female	3.92595	3.86403	3.98547	0.0309433
1406	new	73	Infection-naïve	>40-60	Female	3.92773	3.86494	3.98886	0.031454
1407	new	74	Infection-naïve	>40-60	Female	3.92924	3.86551	3.99136	0.0319814
1408	new	75	Infection-naïve	>40-60	Female	3.93049	3.86593	3.99351	0.0325192
1409	new	76	Infection-naïve	>40-60	Female	3.93148	3.86589	3.99614	0.0330619
1410	new	77	Infection-naïve	>40-60	Female	3.93222	3.86565	3.99805	0.0336046
1411	new	78	Infection-naïve	>40-60	Female	3.93271	3.86514	3.9994	0.034143
1412	new	79	Infection-naïve	>40-60	Female	3.93298	3.8644	4.00059	0.0346734
1413	new	80	Infection-naïve	>40-60	Female	3.93301	3.86354	4.00167	0.0351925
1414	new	81	Infection-naïve	>40-60	Female	3.93282	3.86209	4.00266	0.0356976
1415	new	82	Infection-naïve	>40-60	Female	3.93241	3.86087	4.00319	0.0361863
1416	new	83	Infection-naïve	>40-60	Female	3.93179	3.85951	4.0033	0.0366565
1417	new	84	Infection-naïve	>40-60	Female	3.93097	3.85783	4.00352	0.0371066
1418	new	85	Infection-naïve	>40-60	Female	3.92994	3.85617	4.00312	0.0375351
1419	new	86	Infection-naïve	>40-60	Female	3.92873	3.85416	4.00286	0.0379407
1420	new	87	Infection-naïve	>40-60	Female	3.92732	3.85211	4.00186	0.0383225
1421	new	88	Infection-naïve	>40-60	Female	3.92574	3.84961	4.00105	0.0386796
1422	new	89	Infection-naïve	>40-60	Female	3.92398	3.84715	4.00005	0.0390115
1423	new	90	Infection-naïve	>40-60	Female	3.92205	3.84463	3.99902	0.0393176
1424	new	91	Infection-naïve	>40-60	Female	3.91995	3.84192	3.99721	0.0395976
1425	new	92	Infection-naïve	>40-60	Female	3.9177	3.83901	3.99547	0.0398511
1426	new	93	Infection-naïve	>40-60	Female	3.91529	3.83622	3.99342	0.0400782
1427	new	94	Infection-naïve	>40-60	Female	3.91273	3.8331	3.99113	0.0402786
1428	new	95	Infection-naïve	>40-60	Female	3.91004	3.82995	3.98868	0.0404526
1429	new	96	Infection-naïve	>40-60	Female	3.9072	3.82664	3.98616	0.0406001
1430	new	97	Infection-naïve	>40-60	Female	3.90423	3.82337	3.98335	0.0407213
1431	new	98	Infection-naïve	>40-60	Female	3.90113	3.82012	3.98022	0.0408165
1432	new	99	Infection-naïve	>40-60	Female	3.89791	3.81672	3.97737	0.0408859
1433	new	100	Infection-naïve	>40-60	Female	3.89457	3.81332	3.97416	0.04093
1434	new	101	Infection-naïve	>40-60	Female	3.89112	3.80992	3.97057	0.0409491
1435	new	102	Infection-naïve	>40-60	Female	3.88756	3.80644	3.96703	0.0409436
1436	new	103	Infection-naïve	>40-60	Female	3.8839	3.80277	3.96335	0.0409139
1437	new	104	Infection-naïve	>40-60	Female	3.88014	3.79908	3.9596	0.0408607
1438	new	105	Infection-naïve	>40-60	Female	3.87629	3.79542	3.95573	0.0407844
1439	new	106	Infection-naïve	>40-60	Female	3.87235	3.79167	3.95178	0.0406855
1440	new	107	Infection-naïve	>40-60	Female	3.86833	3.78785	3.94728	0.0405647
1441	new	108	Infection-naïve	>40-60	Female	3.86422	3.78403	3.94285	0.0404227
1442	new	109	Infection-naïve	>40-60	Female	3.86005	3.78022	3.93795	0.0402599
1443	new	110	Infection-naïve	>40-60	Female	3.8558	3.77626	3.93352	0.0400772
1444	new	111	Infection-naïve	>40-60	Female	3.85149	3.77241	3.92859	0.0398751
1445	new	112	Infection-naïve	>40-60	Female	3.84711	3.76838	3.92407	0.0396545
1446	new	113	Infection-naïve	>40-60	Female	3.84268	3.76437	3.91915	0.039416
1447	new	114	Infection-naïve	>40-60	Female	3.8382	3.76021	3.91424	0.0391603
1448	new	115	Infection-naïve	>40-60	Female	3.83367	3.75631	3.9092	0.0388884
1449	new	116	Infection-naïve	>40-60	Female	3.8291	3.75243	3.90403	0.0386009
1450	new	117	Infection-naïve	>40-60	Female	3.82449	3.7482	3.89872	0.0382986
1451	new	118	Infection-naïve	>40-60	Female	3.81985	3.74419	3.89345	0.0379825
1452	new	119	Infection-naïve	>40-60	Female	3.81518	3.74028	3.88814	0.0376532
1453	new	120	Infection-naïve	>40-60	Female	3.81048	3.73641	3.88282	0.0373118
1454	new	121	Infection-naïve	>40-60	Female	3.80576	3.73228	3.87768	0.036959
1455	new	122	Infection-naïve	>40-60	Female	3.80103	3.7282	3.87242	0.0365958
1456	new	123	Infection-naïve	>40-60	Female	3.79628	3.72438	3.86687	0.0362231
1457	new	124	Infection-naïve	>40-60	Female	3.79152	3.72027	3.86151	0.0358419
1458	new	125	Infection-naïve	>40-60	Female	3.78677	3.71628	3.85622	0.035453
1459	new	126	Infection-naïve	>40-60	Female	3.78201	3.7123	3.85073	0.0350574
1460	new	127	Infection-naïve	>40-60	Female	3.77725	3.70846	3.84527	0.0346561
1461	new	128	Infection-naïve	>40-60	Female	3.77251	3.70458	3.8396	0.0342502
1462	new	129	Infection-naïve	>40-60	Female	3.76778	3.70073	3.83413	0.0338405
1463	new	130	Infection-naïve	>40-60	Female	3.76306	3.69678	3.8284	0.0334282
1464	new	131	Infection-naïve	>40-60	Female	3.75837	3.69296	3.82267	0.0330144
1465	new	132	Infection-naïve	>40-60	Female	3.7537	3.68881	3.81733	0.0325999
1466	new	133	Infection-naïve	>40-60	Female	3.74907	3.6848	3.81171	0.0321859
1467	new	134	Infection-naïve	>40-60	Female	3.74446	3.68084	3.80632	0.0317735
1468	new	135	Infection-naïve	>40-60	Female	3.7399	3.67682	3.80093	0.0313638
1469	new	136	Infection-naïve	>40-60	Female	3.73538	3.67293	3.79569	0.0309578
1470	new	137	Infection-naïve	>40-60	Female	3.7309	3.66949	3.79003	0.0305566
1471	new	138	Infection-naïve	>40-60	Female	3.72647	3.66598	3.78472	0.0301613
1472	new	139	Infection-naïve	>40-60	Female	3.7221	3.6624	3.77978	0.029773
1473	new	140	Infection-naïve	>40-60	Female	3.71779	3.65889	3.775	0.0293928
1474	new	141	Infection-naïve	>40-60	Female	3.71354	3.65531	3.77001	0.0290216
1475	new	142	Infection-naïve	>40-60	Female	3.70936	3.65159	3.76533	0.0286607
1476	new	143	Infection-naïve	>40-60	Female	3.70524	3.64813	3.76035	0.0283109
1477	new	144	Infection-naïve	>40-60	Female	3.70121	3.64472	3.75535	0.0279732
1478	new	145	Infection-naïve	>40-60	Female	3.69725	3.64131	3.75094	0.0276487
1479	new	146	Infection-naïve	>40-60	Female	3.69337	3.63804	3.74641	0.0273381
1480	new	147	Infection-naïve	>40-60	Female	3.68958	3.63501	3.74216	0.0270425
1481	new	148	Infection-naïve	>40-60	Female	3.68588	3.63214	3.73787	0.0267625
1482	new	149	Infection-naïve	>40-60	Female	3.68228	3.62895	3.73384	0.0264989
1483	new	150	Infection-naïve	>40-60	Female	3.67878	3.62579	3.72996	0.0262523
1484	new	151	Infection-naïve	>40-60	Female	3.67537	3.62305	3.72588	0.0260233
1485	new	152	Infection-naïve	>40-60	Female	3.67208	3.62017	3.72221	0.0258125
1486	new	153	Infection-naïve	>40-60	Female	3.6689	3.61744	3.71867	0.0256201
1487	new	154	Infection-naïve	>40-60	Female	3.66583	3.61494	3.71521	0.0254466
1488	new	155	Infection-naïve	>40-60	Female	3.66288	3.61232	3.71189	0.025292
1489	new	156	Infection-naïve	>40-60	Female	3.66005	3.60997	3.70873	0.0251564
1490	new	157	Infection-naïve	>40-60	Female	3.65735	3.60766	3.70587	0.0250399
1491	new	158	Infection-naïve	>40-60	Female	3.65478	3.60514	3.70312	0.0249422
1492	new	159	Infection-naïve	>40-60	Female	3.65235	3.60304	3.70042	0.0248632
1493	new	160	Infection-naïve	>40-60	Female	3.65005	3.60066	3.69813	0.0248024
1494	new	161	Infection-naïve	>40-60	Female	3.6479	3.59852	3.69591	0.0247595
1495	new	162	Infection-naïve	>40-60	Female	3.64589	3.59659	3.6941	0.0247338
1496	new	163	Infection-naïve	>40-60	Female	3.64403	3.59463	3.6923	0.0247247
1497	new	164	Infection-naïve	>40-60	Female	3.64233	3.59299	3.69071	0.0247314
1498	new	165	Infection-naïve	>40-60	Female	3.64079	3.59147	3.68947	0.0247533
1499	new	166	Infection-naïve	>40-60	Female	3.63941	3.58994	3.68815	0.0247893
1500	new	167	Infection-naïve	>40-60	Female	3.63819	3.58859	3.68709	0.0248385
1501	new	168	Infection-naïve	>40-60	Female	3.63715	3.58737	3.68619	0.0249
1502	new	169	Infection-naïve	>40-60	Female	3.63627	3.58631	3.68553	0.024973
1503	new	170	Infection-naïve	>40-60	Female	3.63556	3.58554	3.68512	0.0250565
1504	new	171	Infection-naïve	>40-60	Female	3.63502	3.58511	3.6847	0.0251499
1505	new	172	Infection-naïve	>40-60	Female	3.63464	3.5845	3.6846	0.0252525
1506	new	173	Infection-naïve	>40-60	Female	3.63443	3.58406	3.68434	0.0253634
1507	new	174	Infection-naïve	>40-60	Female	3.63437	3.58397	3.6845	0.0254822
1508	new	175	Infection-naïve	>40-60	Female	3.63448	3.58398	3.68494	0.0256081
1509	new	176	Infection-naïve	>40-60	Female	3.63474	3.58388	3.68553	0.0257406
1510	new	177	Infection-naïve	>40-60	Female	3.63516	3.58428	3.68618	0.0258792
1511	new	178	Infection-naïve	>40-60	Female	3.63574	3.58468	3.68692	0.0260233
1512	new	179	Infection-naïve	>40-60	Female	3.63646	3.58533	3.68793	0.0261725
1513	new	180	Infection-naïve	>40-60	Female	3.63735	3.58557	3.68937	0.0263265
1514	new	181	Infection-naïve	>40-60	Female	3.63838	3.58603	3.69062	0.0264847
1515	new	182	Infection-naïve	>40-60	Female	3.63956	3.587	3.69207	0.0266468
1516	new	183	Infection-naïve	>40-60	Female	3.64088	3.58809	3.69374	0.0268126
1517	new	184	Infection-naïve	>40-60	Female	3.64236	3.58923	3.69553	0.0269817
1518	new	185	Infection-naïve	>40-60	Female	3.64398	3.59062	3.69764	0.0271538
1519	new	186	Infection-naïve	>40-60	Female	3.64574	3.59203	3.69978	0.0273288
1520	new	187	Infection-naïve	>40-60	Female	3.64764	3.59357	3.70209	0.0275063
1521	new	188	Infection-naïve	>40-60	Female	3.64968	3.5951	3.70453	0.0276863
1522	new	189	Infection-naïve	>40-60	Female	3.65186	3.59698	3.70716	0.0278685
1523	new	190	Infection-naïve	>40-60	Female	3.65418	3.59903	3.70985	0.0280527
1524	new	191	Infection-naïve	>40-60	Female	3.65663	3.60115	3.71256	0.0282389
1525	new	192	Infection-naïve	>40-60	Female	3.65922	3.60333	3.7155	0.028427
1526	new	193	Infection-naïve	>40-60	Female	3.66194	3.60542	3.71881	0.0286168
1527	new	194	Infection-naïve	>40-60	Female	3.66479	3.60782	3.72196	0.0288083
1528	new	195	Infection-naïve	>40-60	Female	3.66777	3.61035	3.7252	0.0290014
1529	new	196	Infection-naïve	>40-60	Female	3.67087	3.61297	3.72869	0.029196
1530	new	197	Infection-naïve	>40-60	Female	3.6741	3.61577	3.73236	0.0293921
1531	new	198	Infection-naïve	>40-60	Female	3.67746	3.61861	3.73627	0.0295897
1532	new	199	Infection-naïve	>40-60	Female	3.68094	3.62174	3.74004	0.0297888
1533	new	200	Infection-naïve	>40-60	Female	3.68454	3.62488	3.74396	0.0299893
1534	new	201	Infection-naïve	>40-60	Female	3.68826	3.62828	3.74807	0.0301912
1535	new	202	Infection-naïve	>40-60	Female	3.6921	3.6317	3.75198	0.0303946
1536	new	203	Infection-naïve	>40-60	Female	3.69605	3.63531	3.7564	0.0305994
1537	new	204	Infection-naïve	>40-60	Female	3.70012	3.63915	3.76095	0.0308057
1538	new	205	Infection-naïve	>40-60	Female	3.70431	3.643	3.7657	0.0310134
1539	new	206	Infection-naïve	>40-60	Female	3.7086	3.64688	3.77032	0.0312227
1540	new	207	Infection-naïve	>40-60	Female	3.71301	3.65106	3.77526	0.0314334
1541	new	208	Infection-naïve	>40-60	Female	3.71753	3.65512	3.78026	0.0316457
1542	new	209	Infection-naïve	>40-60	Female	3.72215	3.65937	3.78543	0.0318595
1543	new	210	Infection-naïve	>40-60	Female	3.72688	3.66374	3.7906	0.032075
1544	new	211	Infection-naïve	>40-60	Female	3.73171	3.66826	3.79611	0.032292
1545	new	212	Infection-naïve	>40-60	Female	3.73665	3.67281	3.80141	0.0325107
1546	new	213	Infection-naïve	>40-60	Female	3.74168	3.67739	3.80665	0.032731
1547	new	214	Infection-naïve	>40-60	Female	3.74682	3.68224	3.81258	0.0329531
1548	new	215	Infection-naïve	>40-60	Female	3.75206	3.68704	3.81824	0.0331768
1549	new	216	Infection-naïve	>40-60	Female	3.75739	3.69198	3.82415	0.0334023
1550	new	217	Infection-naïve	>40-60	Female	3.76281	3.69715	3.82998	0.0336295
1551	new	218	Infection-naïve	>40-60	Female	3.76833	3.70239	3.836	0.0338585
1552	new	219	Infection-naïve	>40-60	Female	3.77395	3.70755	3.84194	0.0340893
1553	new	220	Infection-naïve	>40-60	Female	3.77965	3.71275	3.84784	0.0343219
1554	new	221	Infection-naïve	>40-60	Female	3.78544	3.71804	3.85392	0.0345562
1555	new	222	Infection-naïve	>40-60	Female	3.79132	3.72336	3.86017	0.0347924
1556	new	223	Infection-naïve	>40-60	Female	3.79728	3.7289	3.86656	0.0350303
1557	new	224	Infection-naïve	>40-60	Female	3.80333	3.73462	3.87324	0.03527
1558	new	225	Infection-naïve	>40-60	Female	3.80946	3.74019	3.87989	0.0355115
1559	new	226	Infection-naïve	>40-60	Female	3.81567	3.74599	3.88637	0.0357547
1560	new	227	Infection-naïve	>40-60	Female	3.82196	3.75148	3.89319	0.0359997
1561	new	228	Infection-naïve	>40-60	Female	3.82833	3.75737	3.90013	0.0362464
1562	new	229	Infection-naïve	>40-60	Female	3.83478	3.76323	3.90695	0.0364948
1563	new	230	Infection-naïve	>40-60	Female	3.8413	3.76934	3.9139	0.0367448
1564	new	231	Infection-naïve	>40-60	Female	3.84789	3.77535	3.92126	0.0369965
1565	new	232	Infection-naïve	>40-60	Female	3.85456	3.78141	3.92827	0.0372497
1566	new	233	Infection-naïve	>40-60	Female	3.86129	3.78768	3.93578	0.0375044
1567	new	234	Infection-naïve	>40-60	Female	3.8681	3.79394	3.94302	0.0377606
1568	new	235	Infection-naïve	>40-60	Female	3.87497	3.80055	3.95035	0.0380182
1569	new	236	Infection-naïve	>40-60	Female	3.88191	3.80671	3.95791	0.0382771
1570	new	237	Infection-naïve	>40-60	Female	3.88891	3.8133	3.96547	0.0385373
1571	new	238	Infection-naïve	>40-60	Female	3.89597	3.81981	3.97336	0.0387987
1572	new	239	Infection-naïve	>40-60	Female	3.90309	3.82607	3.98122	0.0390612
1573	new	240	Infection-naïve	>40-60	Female	3.91028	3.83268	3.98908	0.0393247
1574	new	241	Infection-naïve	>40-60	Female	3.91752	3.83947	3.99677	0.0395892
1575	new	242	Infection-naïve	>40-60	Female	3.92482	3.84643	4.00455	0.0398546
1576	new	243	Infection-naïve	>40-60	Female	3.93217	3.85304	4.01218	0.0401207
1577	new	244	Infection-naïve	>40-60	Female	3.93957	3.8597	4.02023	0.0403874
1578	new	245	Infection-naïve	>40-60	Female	3.94703	3.86639	4.02815	0.0406547
1579	new	246	Infection-naïve	>40-60	Female	3.95454	3.87322	4.03612	0.0409225
1580	new	247	Infection-naïve	>40-60	Female	3.96209	3.88013	4.04411	0.0411905
1581	new	248	Infection-naïve	>40-60	Female	3.96969	3.88718	4.05235	0.0414588
1582	new	249	Infection-naïve	>40-60	Female	3.97734	3.89471	4.06037	0.0417272
1583	new	250	Infection-naïve	>40-60	Female	3.98503	3.90189	4.0685	0.0419955
1584	new	251	Infection-naïve	>40-60	Female	3.99276	3.90921	4.07685	0.0422636
1585	new	252	Infection-naïve	>40-60	Female	4.00053	3.9161	4.0851	0.0425314
1586	new	253	Infection-naïve	>40-60	Female	4.00835	3.92309	4.09352	0.0427988
1587	new	254	Infection-naïve	>40-60	Female	4.0162	3.93046	4.10172	0.0430657
1588	new	255	Infection-naïve	>40-60	Female	4.02408	3.93773	4.1103	0.0433318
1589	new	256	Infection-naïve	>40-60	Female	4.032	3.94492	4.11876	0.043597
1590	new	257	Infection-naïve	>40-60	Female	4.03996	3.9524	4.1271	0.0438612
1591	new	258	Infection-naïve	>40-60	Female	4.04794	3.95986	4.1354	0.0441242
1592	new	259	Infection-naïve	>40-60	Female	4.05595	3.96742	4.14393	0.044386
1593	new	260	Infection-naïve	>40-60	Female	4.064	3.97522	4.15242	0.0446462
1594	new	261	Infection-naïve	>40-60	Female	4.07206	3.98272	4.16093	0.0449048
1595	new	262	Infection-naïve	>40-60	Female	4.08016	3.99025	4.16946	0.0451616
1596	new	263	Infection-naïve	>40-60	Female	4.08828	3.99781	4.17805	0.0454164
1597	new	264	Infection-naïve	>40-60	Female	4.09642	4.00578	4.18647	0.0456691
1598	new	265	Infection-naïve	>40-60	Female	4.10457	4.01335	4.19527	0.0459195
1599	new	266	Infection-naïve	>40-60	Female	4.11275	4.02091	4.20378	0.0461674
1600	new	267	Infection-naïve	>40-60	Female	4.12095	4.02882	4.21271	0.0464127
1601	new	268	Infection-naïve	>40-60	Female	4.12916	4.03644	4.2214	0.0466552
1602	new	269	Infection-naïve	>40-60	Female	4.13739	4.04413	4.22993	0.0468947
1603	new	270	Infection-naïve	>40-60	Female	4.14562	4.05204	4.23859	0.047131
1604	new	271	Infection-naïve	>40-60	Female	4.15387	4.05992	4.24717	0.0473639
1605	new	272	Infection-naïve	>40-60	Female	4.16213	4.06774	4.25599	0.0475934
1606	new	273	Infection-naïve	>40-60	Female	4.1704	4.07578	4.26457	0.0478191
1607	new	274	Infection-naïve	>40-60	Female	4.17867	4.08391	4.27301	0.0480409
1608	new	275	Infection-naïve	>40-60	Female	4.18695	4.09174	4.28182	0.0482587
1609	new	276	Infection-naïve	>40-60	Female	4.19523	4.09943	4.29046	0.0484722
1610	new	277	Infection-naïve	>40-60	Female	4.20351	4.10755	4.29922	0.0486812
1611	new	278	Infection-naïve	>40-60	Female	4.2118	4.11547	4.30777	0.0488857
1612	new	279	Infection-naïve	>40-60	Female	4.22008	4.12332	4.31677	0.0490853
1613	new	280	Infection-naïve	>40-60	Female	4.22836	4.13143	4.32543	0.0492799
1614	new	281	Infection-naïve	>40-60	Female	4.23663	4.13923	4.3342	0.0494693
1615	new	282	Infection-naïve	>40-60	Female	4.2449	4.14713	4.34293	0.0496533
1616	new	283	Infection-naïve	>40-60	Female	4.25316	4.15494	4.35161	0.0498318
1617	new	284	Infection-naïve	>40-60	Female	4.26141	4.16289	4.35991	0.0500045
1618	new	285	Infection-naïve	>40-60	Female	4.26965	4.1709	4.36852	0.0501713
1619	new	286	Infection-naïve	>40-60	Female	4.27788	4.17877	4.37678	0.0503319
1620	new	287	Infection-naïve	>40-60	Female	4.28609	4.18669	4.38539	0.0504862
1621	new	288	Infection-naïve	>40-60	Female	4.29429	4.19463	4.39389	0.0506339
1622	new	289	Infection-naïve	>40-60	Female	4.30247	4.20269	4.40208	0.050775
1623	new	290	Infection-naïve	>40-60	Female	4.31064	4.21042	4.4106	0.0509091
1624	new	291	Infection-naïve	>40-60	Female	4.31878	4.21829	4.41889	0.0510362
1625	new	292	Infection-naïve	>40-60	Female	4.3269	4.2262	4.42756	0.051156
1626	new	293	Infection-naïve	>40-60	Female	4.335	4.23401	4.43575	0.0512682
1627	new	294	Infection-naïve	>40-60	Female	4.34307	4.24195	4.4439	0.0513729
1628	new	295	Infection-naïve	>40-60	Female	4.35112	4.24981	4.4522	0.0514696
1629	new	296	Infection-naïve	>40-60	Female	4.35914	4.25764	4.46021	0.0515584
1630	new	297	Infection-naïve	>40-60	Female	4.36713	4.2654	4.46843	0.0516389
1631	new	298	Infection-naïve	>40-60	Female	4.37509	4.27325	4.47658	0.0517109
1632	new	299	Infection-naïve	>40-60	Female	4.38301	4.28095	4.48449	0.0517744
1633	new	300	Infection-naïve	>40-60	Female	4.39091	4.28888	4.49251	0.051829
1634	new	301	Infection-naïve	>40-60	Female	4.39876	4.29659	4.50033	0.0518747
1635	new	302	Infection-naïve	>40-60	Female	4.40658	4.30442	4.50824	0.0519112
1636	new	303	Infection-naïve	>40-60	Female	4.41436	4.31214	4.5158	0.0519383
1637	new	304	Infection-naïve	>40-60	Female	4.4221	4.31989	4.52371	0.0519559
1638	new	305	Infection-naïve	>40-60	Female	4.4298	4.32753	4.53161	0.0519638
1639	new	306	Infection-naïve	>40-60	Female	4.43746	4.33527	4.5395	0.0519617
1640	new	307	Infection-naïve	>40-60	Female	4.44507	4.34315	4.54707	0.0519496
1641	new	308	Infection-naïve	>40-60	Female	4.45263	4.35098	4.55469	0.0519272
1642	new	309	Infection-naïve	>40-60	Female	4.46014	4.35864	4.56215	0.0518944
1643	new	310	Infection-naïve	>40-60	Female	4.46761	4.36606	4.56969	0.0518509
1644	new	311	Infection-naïve	>40-60	Female	4.47502	4.37346	4.57713	0.0517966
1645	new	312	Infection-naïve	>40-60	Female	4.48238	4.38096	4.58431	0.0517314
1646	new	313	Infection-naïve	>40-60	Female	4.48969	4.38831	4.59133	0.051655
1647	new	314	Infection-naïve	>40-60	Female	4.49694	4.39577	4.59833	0.0515673
1648	new	315	Infection-naïve	>40-60	Female	4.50414	4.40308	4.60551	0.0514681
1649	new	316	Infection-naïve	>40-60	Female	4.51127	4.41044	4.61249	0.0513573
1650	new	317	Infection-naïve	>40-60	Female	4.51835	4.41777	4.61938	0.0512346
1651	new	318	Infection-naïve	>40-60	Female	4.52536	4.42506	4.62619	0.0511
1652	new	319	Infection-naïve	>40-60	Female	4.53231	4.43239	4.63292	0.0509533
1653	new	320	Infection-naïve	>40-60	Female	4.53919	4.43971	4.63933	0.0507943
1654	new	321	Infection-naïve	>40-60	Female	4.546	4.44697	4.64571	0.0506228
1655	new	322	Infection-naïve	>40-60	Female	4.55275	4.45414	4.65197	0.0504388
1656	new	323	Infection-naïve	>40-60	Female	4.55943	4.46105	4.65814	0.0502421
1657	new	324	Infection-naïve	>40-60	Female	4.56604	4.46809	4.66432	0.0500325
1658	new	325	Infection-naïve	>40-60	Female	4.57257	4.47485	4.67053	0.0498099
1659	new	326	Infection-naïve	>40-60	Female	4.57903	4.48177	4.67646	0.0495742
1660	new	327	Infection-naïve	>40-60	Female	4.58541	4.48842	4.68247	0.0493253
1661	new	328	Infection-naïve	>40-60	Female	4.59172	4.49508	4.68827	0.049063
1662	new	329	Infection-naïve	>40-60	Female	4.59794	4.5019	4.69385	0.0487872
1663	new	330	Infection-naïve	>40-60	Female	4.60409	4.50845	4.69932	0.0484978
1664	new	331	Infection-naïve	>40-60	Female	4.61015	4.51533	4.70485	0.0481948
1665	new	332	Infection-naïve	>40-60	Female	4.61613	4.52195	4.70995	0.047878
1666	new	333	Infection-naïve	>40-60	Female	4.62202	4.5283	4.71513	0.0475474
1667	new	334	Infection-naïve	>40-60	Female	4.62783	4.53483	4.72002	0.0472028
1668	new	335	Infection-naïve	>40-60	Female	4.63354	4.54112	4.72506	0.0468442
1669	new	336	Infection-naïve	>40-60	Female	4.63917	4.54745	4.72998	0.0464717
1670	new	337	Infection-naïve	>40-60	Female	4.64471	4.55367	4.73469	0.046085
1671	new	338	Infection-naïve	>40-60	Female	4.65015	4.55984	4.73932	0.0456843
1672	new	339	Infection-naïve	>40-60	Female	4.6555	4.56605	4.74401	0.0452694
1673	new	340	Infection-naïve	>40-60	Female	4.66075	4.57217	4.74832	0.0448405
1674	new	341	Infection-naïve	>40-60	Female	4.6659	4.57814	4.75243	0.0443975
1675	new	342	Infection-naïve	>40-60	Female	4.67095	4.58414	4.75662	0.0439404
1676	new	343	Infection-naïve	>40-60	Female	4.67591	4.59018	4.76078	0.0434694
1677	new	344	Infection-naïve	>40-60	Female	4.68075	4.5961	4.76455	0.0429845
1678	new	345	Infection-naïve	>40-60	Female	4.6855	4.60185	4.76841	0.0424859
1679	new	346	Infection-naïve	>40-60	Female	4.69014	4.60736	4.77182	0.0419736
1680	new	347	Infection-naïve	>40-60	Female	4.69467	4.61304	4.77516	0.0414479
1681	new	348	Infection-naïve	>40-60	Female	4.6991	4.6187	4.77857	0.040909
1682	new	349	Infection-naïve	>40-60	Female	4.70341	4.62411	4.78178	0.0403571
1683	new	350	Infection-naïve	>40-60	Female	4.70761	4.6294	4.78487	0.0397925
1684	new	351	Infection-naïve	>40-60	Female	4.7117	4.63461	4.78768	0.0392156
1685	new	352	Infection-naïve	>40-60	Female	4.71567	4.63973	4.79072	0.0386268
1686	new	353	Infection-naïve	>40-60	Female	4.71953	4.64483	4.7933	0.0380265
1687	new	354	Infection-naïve	>40-60	Female	4.72327	4.64978	4.79568	0.0374152
1688	new	355	Infection-naïve	>40-60	Female	4.72688	4.65467	4.79824	0.0367937
1689	new	356	Infection-naïve	>40-60	Female	4.73038	4.65955	4.80043	0.0361625
1690	new	357	Infection-naïve	>40-60	Female	4.73375	4.66413	4.80261	0.0355225
1691	new	358	Infection-naïve	>40-60	Female	4.737	4.66876	4.80465	0.0348745
1692	new	359	Infection-naïve	>40-60	Female	4.74013	4.67309	4.80654	0.0342197
1693	new	360	Infection-naïve	>40-60	Female	4.74312	4.67733	4.80837	0.0335592
1694	new	361	Infection-naïve	>40-60	Female	4.74599	4.68159	4.80996	0.0328943
1695	new	362	Infection-naïve	>40-60	Female	4.74873	4.68583	4.81137	0.0322264
1696	new	363	Infection-naïve	>40-60	Female	4.75133	4.68968	4.81255	0.0315574
1697	new	364	Infection-naïve	>40-60	Female	4.7538	4.69332	4.81358	0.0308892
1698	new	365	Infection-naïve	>40-60	Female	4.75613	4.69705	4.81436	0.0302239
1699	new	366	Infection-naïve	>40-60	Female	4.75833	4.7006	4.81539	0.0295639
1700	new	367	Infection-naïve	>40-60	Female	4.76039	4.70394	4.81622	0.0289121
1701	new	368	Infection-naïve	>40-60	Female	4.76231	4.70722	4.81678	0.0282715
1702	new	369	Infection-naïve	>40-60	Female	4.76409	4.71057	4.81737	0.0276456
1703	new	370	Infection-naïve	>40-60	Female	4.76572	4.71349	4.81798	0.0270382
1704	new	371	Infection-naïve	>40-60	Female	4.76721	4.71618	4.81842	0.0264537
1705	new	372	Infection-naïve	>40-60	Female	4.76856	4.71864	4.8189	0.0258968
1706	new	373	Infection-naïve	>40-60	Female	4.76975	4.72099	4.81909	0.0253726
1707	new	374	Infection-naïve	>40-60	Female	4.7708	4.72317	4.81915	0.0248868
1708	new	375	Infection-naïve	>40-60	Female	4.7717	4.7248	4.81915	0.0244453
1709	new	376	Infection-naïve	>40-60	Female	4.77244	4.7263	4.81885	0.0240544
1710	new	377	Infection-naïve	>40-60	Female	4.77303	4.72731	4.81893	0.0237208
1711	new	378	Infection-naïve	>40-60	Female	4.77346	4.7281	4.81895	0.0234511
1712	new	379	Infection-naïve	>40-60	Female	4.77374	4.72854	4.81877	0.023252
1713	new	380	Infection-naïve	>40-60	Female	4.77386	4.72858	4.8185	0.0231299
1714	new	381	Infection-naïve	>40-60	Female	4.77382	4.72839	4.81829	0.0230907
1715	new	382	Infection-naïve	>40-60	Female	4.77363	4.72816	4.81817	0.0231396
1716	new	383	Infection-naïve	>40-60	Female	4.77329	4.72738	4.81847	0.0232808
1717	new	384	Infection-naïve	>40-60	Female	4.7728	4.72653	4.81838	0.0235173
1718	new	385	Infection-naïve	>40-60	Female	4.77216	4.7254	4.81841	0.0238508
1719	new	386	Infection-naïve	>40-60	Female	4.77138	4.72388	4.81855	0.0242817
1720	new	387	Infection-naïve	>40-60	Female	4.77046	4.72177	4.81902	0.0248093
1721	new	388	Infection-naïve	>40-60	Female	4.76939	4.71956	4.8191	0.0254318
1722	new	389	Infection-naïve	>40-60	Female	4.7682	4.71692	4.81893	0.0261464
1723	new	390	Infection-naïve	>40-60	Female	4.76686	4.71402	4.81963	0.0269497
1724	new	391	Infection-naïve	>40-60	Female	4.7654	4.71113	4.82004	0.0278378
1725	new	392	Infection-naïve	>40-60	Female	4.76381	4.70767	4.82038	0.0288063
1726	new	393	Infection-naïve	>40-60	Female	4.76209	4.70368	4.82097	0.0298508
1727	new	394	Infection-naïve	>40-60	Female	4.76025	4.69992	4.82128	0.0309668
1728	new	395	Infection-naïve	>40-60	Female	4.75828	4.69574	4.82196	0.03215
1729	new	396	Infection-naïve	>40-60	Female	4.7562	4.69068	4.82238	0.0333961
1730	new	397	Infection-naïve	>40-60	Female	4.754	4.6861	4.82299	0.034701
1731	new	398	Infection-naïve	>40-60	Female	4.75169	4.6809	4.82324	0.0360609
1732	new	399	Infection-naïve	>40-60	Female	4.74926	4.67573	4.8234	0.0374724
1733	new	400	Infection-naïve	>40-60	Female	4.74673	4.67072	4.824	0.038932
1734	new	401	Infection-naïve	>40-60	Female	4.74409	4.66505	4.8245	0.0404368
1735	new	402	Infection-naïve	>40-60	Female	4.74134	4.6592	4.82475	0.0419839
1736	new	403	Infection-naïve	>40-60	Female	4.7385	4.65301	4.8252	0.0435707
1737	new	404	Infection-naïve	>40-60	Female	4.73555	4.64696	4.82549	0.0451948
1738	new	405	Infection-naïve	>40-60	Female	4.73251	4.64057	4.82576	0.0468541
1739	new	406	Infection-naïve	>40-60	Female	4.72937	4.63416	4.82555	0.0485464
1740	new	407	Infection-naïve	>40-60	Female	4.72614	4.62761	4.82576	0.05027
1741	new	408	Infection-naïve	>40-60	Female	4.72282	4.62072	4.82614	0.052023
1742	new	409	Infection-naïve	>40-60	Female	4.71942	4.6141	4.82614	0.053804
1743	new	410	Infection-naïve	>40-60	Female	4.71593	4.60686	4.82613	0.0556113
1744	new	411	Infection-naïve	>40-60	Female	4.71236	4.59983	4.82564	0.0574436
1745	new	412	Infection-naïve	>40-60	Female	4.70871	4.5924	4.82586	0.0592997
1746	new	413	Infection-naïve	>40-60	Female	4.70498	4.58507	4.82564	0.0611783
1747	new	414	Infection-naïve	>40-60	Female	4.70118	4.57758	4.82527	0.0630782
1748	new	415	Infection-naïve	>40-60	Female	4.69731	4.56975	4.82538	0.0649985
1749	new	416	Infection-naïve	>40-60	Female	4.69336	4.56248	4.82529	0.066938
1750	new	417	Infection-naïve	>40-60	Female	4.68935	4.55496	4.82478	0.0688959
1751	new	418	Infection-naïve	>40-60	Female	4.68528	4.54747	4.82455	0.0708712
1752	new	419	Infection-naïve	>40-60	Female	4.68114	4.53936	4.82395	0.072863
1753	new	420	Infection-naïve	>40-60	Female	4.67695	4.5312	4.82385	0.0748706
1754	new	421	Infection-naïve	>40-60	Female	4.6727	4.52315	4.82329	0.0768931
1755	new	422	Infection-naïve	>40-60	Female	4.66839	4.51419	4.82289	0.0789298
1756	new	423	Infection-naïve	>40-60	Female	4.66403	4.50678	4.82205	0.0809799
1757	new	424	Infection-naïve	>40-60	Female	4.65962	4.49815	4.82187	0.0830428
1758	new	425	Infection-naïve	>40-60	Female	4.65516	4.48998	4.82106	0.0851176
1759	new	426	Infection-naïve	>40-60	Female	4.65066	4.48163	4.82064	0.0872039
1760	new	427	Infection-naïve	>40-60	Female	4.64612	4.47277	4.81999	0.0893009
1761	new	428	Infection-naïve	>40-60	Female	4.64154	4.46437	4.81967	0.091408
1762	new	429	Infection-naïve	>40-60	Female	4.63692	4.45597	4.81932	0.0935246
1763	new	430	Infection-naïve	>40-60	Female	4.63227	4.44686	4.8184	0.0956501
1764	new	431	Infection-naïve	>40-60	Female	4.62758	4.4379	4.81823	0.0977839
1765	new	432	Infection-naïve	>40-60	Female	4.62286	4.42901	4.81805	0.0999255
1766	new	433	Infection-naïve	>40-60	Female	4.61812	4.41994	4.81745	0.102074
1767	new	434	Infection-naïve	>40-60	Female	4.61335	4.41107	4.81676	0.10423
1768	new	435	Infection-naïve	>40-60	Female	4.60856	4.40214	4.81613	0.106391
1769	new	436	Infection-naïve	>40-60	Female	4.60375	4.39318	4.8153	0.108558
1770	new	437	Infection-naïve	>40-60	Female	4.59892	4.38413	4.81473	0.11073
1771	new	438	Infection-naïve	>40-60	Female	4.59408	4.37497	4.81418	0.112907
1772	new	439	Infection-naïve	>40-60	Female	4.58922	4.36603	4.8138	0.115087
1773	new	440	Infection-naïve	>40-60	Female	4.58436	4.35694	4.81315	0.117271
1774	new	441	Infection-naïve	>40-60	Female	4.57949	4.34763	4.81257	0.119458
1775	new	442	Infection-naïve	>40-60	Female	4.57461	4.33831	4.81199	0.121648
1776	new	443	Infection-naïve	>40-60	Female	4.56973	4.32895	4.81145	0.123839
1777	new	0	Infected before omicron	>40-60	Female	1.78757	1.48883	2.08922	0.15481
1778	new	1	Infected before omicron	>40-60	Female	1.87258	1.58084	2.16835	0.151576
1779	new	2	Infected before omicron	>40-60	Female	1.95834	1.67296	2.24745	0.148265
1780	new	3	Infected before omicron	>40-60	Female	2.04471	1.7658	2.32806	0.144903
1781	new	4	Infected before omicron	>40-60	Female	2.13153	1.8583	2.40905	0.141518
1782	new	5	Infected before omicron	>40-60	Female	2.21865	1.9512	2.48797	0.138139
1783	new	6	Infected before omicron	>40-60	Female	2.30594	2.04402	2.568	0.134793
1784	new	7	Infected before omicron	>40-60	Female	2.39323	2.13633	2.64889	0.131509
1785	new	8	Infected before omicron	>40-60	Female	2.48036	2.22818	2.72799	0.128318
1786	new	9	Infected before omicron	>40-60	Female	2.5672	2.32045	2.80859	0.125244
1787	new	10	Infected before omicron	>40-60	Female	2.65359	2.4114	2.88873	0.122316
1788	new	11	Infected before omicron	>40-60	Female	2.73936	2.50134	2.96967	0.119557
1789	new	12	Infected before omicron	>40-60	Female	2.82438	2.59165	3.04951	0.116988
1790	new	13	Infected before omicron	>40-60	Female	2.90848	2.67976	3.13008	0.114625
1791	new	14	Infected before omicron	>40-60	Female	2.99152	2.76666	3.20866	0.112484
1792	new	15	Infected before omicron	>40-60	Female	3.07335	2.85155	3.28699	0.11057
1793	new	16	Infected before omicron	>40-60	Female	3.15381	2.93511	3.36471	0.108889
1794	new	17	Infected before omicron	>40-60	Female	3.23275	3.01746	3.44084	0.107436
1795	new	18	Infected before omicron	>40-60	Female	3.31004	3.0974	3.51558	0.106204
1796	new	19	Infected before omicron	>40-60	Female	3.38551	3.17556	3.58983	0.105177
1797	new	20	Infected before omicron	>40-60	Female	3.45904	3.24977	3.66103	0.104337
1798	new	21	Infected before omicron	>40-60	Female	3.53046	3.3235	3.73154	0.10366
1799	new	22	Infected before omicron	>40-60	Female	3.59965	3.39405	3.80097	0.103117
1800	new	23	Infected before omicron	>40-60	Female	3.66646	3.46158	3.86683	0.102677
1801	new	24	Infected before omicron	>40-60	Female	3.73075	3.52822	3.93127	0.102306
1802	new	25	Infected before omicron	>40-60	Female	3.79238	3.59043	3.99351	0.101969
1803	new	26	Infected before omicron	>40-60	Female	3.85122	3.6507	4.05061	0.10163
1804	new	27	Infected before omicron	>40-60	Female	3.90713	3.70776	4.1056	0.101252
1805	new	28	Infected before omicron	>40-60	Female	3.96001	3.76165	4.15763	0.100804
1806	new	29	Infected before omicron	>40-60	Female	4.00988	3.8132	4.20643	0.100264
1807	new	30	Infected before omicron	>40-60	Female	4.05681	3.85968	4.25258	0.0996192
1808	new	31	Infected before omicron	>40-60	Female	4.10085	3.90474	4.29486	0.0988575
1809	new	32	Infected before omicron	>40-60	Female	4.14207	3.94811	4.33438	0.0979707
1810	new	33	Infected before omicron	>40-60	Female	4.18054	3.98831	4.37125	0.0969533
1811	new	34	Infected before omicron	>40-60	Female	4.21634	4.02633	4.4052	0.0958019
1812	new	35	Infected before omicron	>40-60	Female	4.24954	4.06323	4.4358	0.0945155
1813	new	36	Infected before omicron	>40-60	Female	4.2802	4.09678	4.46316	0.093095
1814	new	37	Infected before omicron	>40-60	Female	4.30842	4.12656	4.48753	0.0915431
1815	new	38	Infected before omicron	>40-60	Female	4.33428	4.15599	4.51024	0.0898646
1816	new	39	Infected before omicron	>40-60	Female	4.35784	4.18387	4.52963	0.0880656
1817	new	40	Infected before omicron	>40-60	Female	4.37921	4.20907	4.54741	0.0861537
1818	new	41	Infected before omicron	>40-60	Female	4.39846	4.23281	4.56263	0.0841382
1819	new	42	Infected before omicron	>40-60	Female	4.41569	4.25428	4.57594	0.0820295
1820	new	43	Infected before omicron	>40-60	Female	4.43097	4.27313	4.58678	0.0798396
1821	new	44	Infected before omicron	>40-60	Female	4.4444	4.29219	4.59704	0.0775816
1822	new	45	Infected before omicron	>40-60	Female	4.45607	4.30741	4.60453	0.07527
1823	new	46	Infected before omicron	>40-60	Female	4.46607	4.32256	4.60961	0.0729208
1824	new	47	Infected before omicron	>40-60	Female	4.47449	4.33594	4.61363	0.0705508
1825	new	48	Infected before omicron	>40-60	Female	4.48142	4.34714	4.6152	0.0681787
1826	new	49	Infected before omicron	>40-60	Female	4.48696	4.35684	4.61656	0.0658241
1827	new	50	Infected before omicron	>40-60	Female	4.4912	4.36583	4.6159	0.0635078
1828	new	51	Infected before omicron	>40-60	Female	4.49423	4.3736	4.61461	0.0612521
1829	new	52	Infected before omicron	>40-60	Female	4.49614	4.37998	4.61215	0.0590799
1830	new	53	Infected before omicron	>40-60	Female	4.49704	4.3847	4.60901	0.0570147
1831	new	54	Infected before omicron	>40-60	Female	4.49701	4.38826	4.60449	0.0550806
1832	new	55	Infected before omicron	>40-60	Female	4.49614	4.39148	4.5995	0.0533008
1833	new	56	Infected before omicron	>40-60	Female	4.49455	4.39229	4.59491	0.0516974
1834	new	57	Infected before omicron	>40-60	Female	4.49231	4.3936	4.58993	0.0502905
1835	new	58	Infected before omicron	>40-60	Female	4.48953	4.39335	4.5846	0.0490963
1836	new	59	Infected before omicron	>40-60	Female	4.4863	4.39182	4.5801	0.0481269
1837	new	60	Infected before omicron	>40-60	Female	4.48271	4.38984	4.57437	0.0473884
1838	new	61	Infected before omicron	>40-60	Female	4.47887	4.3867	4.56996	0.0468807
1839	new	62	Infected before omicron	>40-60	Female	4.47486	4.38277	4.56542	0.0465969
1840	new	63	Infected before omicron	>40-60	Female	4.47076	4.37854	4.56148	0.0465237
1841	new	64	Infected before omicron	>40-60	Female	4.4666	4.37377	4.55766	0.0466431
1842	new	65	Infected before omicron	>40-60	Female	4.46239	4.36944	4.55414	0.0469353
1843	new	66	Infected before omicron	>40-60	Female	4.45813	4.36449	4.55037	0.0473801
1844	new	67	Infected before omicron	>40-60	Female	4.45382	4.35931	4.54746	0.0479567
1845	new	68	Infected before omicron	>40-60	Female	4.44947	4.35429	4.54397	0.0486453
1846	new	69	Infected before omicron	>40-60	Female	4.4451	4.3482	4.54129	0.0494269
1847	new	70	Infected before omicron	>40-60	Female	4.44069	4.34216	4.53854	0.0502836
1848	new	71	Infected before omicron	>40-60	Female	4.43626	4.33463	4.53505	0.0511993
1849	new	72	Infected before omicron	>40-60	Female	4.43182	4.32854	4.53253	0.0521593
1850	new	73	Infected before omicron	>40-60	Female	4.42736	4.32199	4.53026	0.0531505
1851	new	74	Infected before omicron	>40-60	Female	4.4229	4.31534	4.52806	0.0541611
1852	new	75	Infected before omicron	>40-60	Female	4.41843	4.30866	4.52574	0.055181
1853	new	76	Infected before omicron	>40-60	Female	4.41396	4.3022	4.52328	0.0562013
1854	new	77	Infected before omicron	>40-60	Female	4.40949	4.29576	4.5212	0.0572141
1855	new	78	Infected before omicron	>40-60	Female	4.40503	4.28951	4.51879	0.0582127
1856	new	79	Infected before omicron	>40-60	Female	4.40058	4.28303	4.51698	0.0591913
1857	new	80	Infected before omicron	>40-60	Female	4.39614	4.27704	4.51439	0.060145
1858	new	81	Infected before omicron	>40-60	Female	4.39172	4.27109	4.51228	0.0610695
1859	new	82	Infected before omicron	>40-60	Female	4.38732	4.265	4.50924	0.0619612
1860	new	83	Infected before omicron	>40-60	Female	4.38294	4.25909	4.5061	0.0628171
1861	new	84	Infected before omicron	>40-60	Female	4.37859	4.25304	4.50349	0.0636347
1862	new	85	Infected before omicron	>40-60	Female	4.37427	4.24707	4.5003	0.0644117
1863	new	86	Infected before omicron	>40-60	Female	4.36997	4.24129	4.49746	0.0651466
1864	new	87	Infected before omicron	>40-60	Female	4.36571	4.2356	4.49447	0.0658378
1865	new	88	Infected before omicron	>40-60	Female	4.36148	4.22986	4.49188	0.0664844
1866	new	89	Infected before omicron	>40-60	Female	4.35729	4.22465	4.4882	0.0670855
1867	new	90	Infected before omicron	>40-60	Female	4.35314	4.21917	4.48586	0.0676404
1868	new	91	Infected before omicron	>40-60	Female	4.34903	4.2138	4.48265	0.0681488
1869	new	92	Infected before omicron	>40-60	Female	4.34496	4.20866	4.47947	0.0686104
1870	new	93	Infected before omicron	>40-60	Female	4.34093	4.20425	4.47621	0.0690252
1871	new	94	Infected before omicron	>40-60	Female	4.33695	4.1998	4.47312	0.0693932
1872	new	95	Infected before omicron	>40-60	Female	4.33302	4.19522	4.4694	0.0697146
1873	new	96	Infected before omicron	>40-60	Female	4.32913	4.1909	4.46567	0.0699899
1874	new	97	Infected before omicron	>40-60	Female	4.3253	4.18661	4.46172	0.0702193
1875	new	98	Infected before omicron	>40-60	Female	4.32152	4.18253	4.45827	0.0704034
1876	new	99	Infected before omicron	>40-60	Female	4.31779	4.17843	4.45495	0.0705429
1877	new	100	Infected before omicron	>40-60	Female	4.31411	4.17531	4.45119	0.0706383
1878	new	101	Infected before omicron	>40-60	Female	4.31049	4.17116	4.44774	0.0706905
1879	new	102	Infected before omicron	>40-60	Female	4.30692	4.16746	4.44447	0.0707002
1880	new	103	Infected before omicron	>40-60	Female	4.30341	4.16428	4.44102	0.0706683
1881	new	104	Infected before omicron	>40-60	Female	4.29996	4.16137	4.43777	0.0705958
1882	new	105	Infected before omicron	>40-60	Female	4.29657	4.15795	4.43402	0.0704836
1883	new	106	Infected before omicron	>40-60	Female	4.29323	4.15502	4.43071	0.0703327
1884	new	107	Infected before omicron	>40-60	Female	4.28996	4.15201	4.42718	0.0701443
1885	new	108	Infected before omicron	>40-60	Female	4.28675	4.14921	4.42376	0.0699194
1886	new	109	Infected before omicron	>40-60	Female	4.2836	4.14665	4.41993	0.0696591
1887	new	110	Infected before omicron	>40-60	Female	4.28051	4.14411	4.41605	0.0693647
1888	new	111	Infected before omicron	>40-60	Female	4.27749	4.14179	4.41235	0.0690374
1889	new	112	Infected before omicron	>40-60	Female	4.27453	4.13931	4.40863	0.0686785
1890	new	113	Infected before omicron	>40-60	Female	4.27163	4.13696	4.40541	0.0682892
1891	new	114	Infected before omicron	>40-60	Female	4.2688	4.13521	4.40155	0.0678708
1892	new	115	Infected before omicron	>40-60	Female	4.26604	4.13325	4.3981	0.0674248
1893	new	116	Infected before omicron	>40-60	Female	4.26334	4.13161	4.39408	0.0669525
1894	new	117	Infected before omicron	>40-60	Female	4.2607	4.12978	4.39085	0.0664553
1895	new	118	Infected before omicron	>40-60	Female	4.25813	4.12813	4.38711	0.0659347
1896	new	119	Infected before omicron	>40-60	Female	4.25563	4.12681	4.38362	0.0653921
1897	new	120	Infected before omicron	>40-60	Female	4.2532	4.1258	4.38016	0.0648291
1898	new	121	Infected before omicron	>40-60	Female	4.25084	4.12462	4.37659	0.0642472
1899	new	122	Infected before omicron	>40-60	Female	4.24854	4.12354	4.37316	0.063648
1900	new	123	Infected before omicron	>40-60	Female	4.24631	4.1223	4.36966	0.063033
1901	new	124	Infected before omicron	>40-60	Female	4.24415	4.12145	4.36616	0.0624039
1902	new	125	Infected before omicron	>40-60	Female	4.24206	4.12052	4.36348	0.0617624
1903	new	126	Infected before omicron	>40-60	Female	4.24004	4.12008	4.36	0.06111
1904	new	127	Infected before omicron	>40-60	Female	4.23808	4.1193	4.35631	0.0604486
1905	new	128	Infected before omicron	>40-60	Female	4.2362	4.11873	4.35261	0.0597797
1906	new	129	Infected before omicron	>40-60	Female	4.23439	4.1183	4.34949	0.0591053
1907	new	130	Infected before omicron	>40-60	Female	4.23264	4.11774	4.34621	0.058427
1908	new	131	Infected before omicron	>40-60	Female	4.23097	4.11742	4.34303	0.0577467
1909	new	132	Infected before omicron	>40-60	Female	4.22936	4.11745	4.33994	0.0570661
1910	new	133	Infected before omicron	>40-60	Female	4.22783	4.11803	4.33717	0.056387
1911	new	134	Infected before omicron	>40-60	Female	4.22637	4.11736	4.33403	0.0557114
1912	new	135	Infected before omicron	>40-60	Female	4.22497	4.117	4.33134	0.0550411
1913	new	136	Infected before omicron	>40-60	Female	4.22365	4.11692	4.32854	0.0543779
1914	new	137	Infected before omicron	>40-60	Female	4.2224	4.1168	4.32624	0.0537236
1915	new	138	Infected before omicron	>40-60	Female	4.22122	4.11675	4.32416	0.0530801
1916	new	139	Infected before omicron	>40-60	Female	4.22011	4.11722	4.3216	0.0524492
1917	new	140	Infected before omicron	>40-60	Female	4.21907	4.11751	4.31942	0.0518328
1918	new	141	Infected before omicron	>40-60	Female	4.2181	4.11761	4.31692	0.0512326
1919	new	142	Infected before omicron	>40-60	Female	4.2172	4.11809	4.31535	0.0506504
1920	new	143	Infected before omicron	>40-60	Female	4.21637	4.11818	4.31379	0.0500877
1921	new	144	Infected before omicron	>40-60	Female	4.21562	4.11824	4.3122	0.0495464
1922	new	145	Infected before omicron	>40-60	Female	4.21493	4.11827	4.31043	0.0490279
1923	new	146	Infected before omicron	>40-60	Female	4.21431	4.11843	4.30905	0.0485337
1924	new	147	Infected before omicron	>40-60	Female	4.21377	4.11854	4.30751	0.0480652
1925	new	148	Infected before omicron	>40-60	Female	4.2133	4.11881	4.30608	0.0476236
1926	new	149	Infected before omicron	>40-60	Female	4.21289	4.11909	4.30499	0.0472102
1927	new	150	Infected before omicron	>40-60	Female	4.21256	4.11983	4.30416	0.046826
1928	new	151	Infected before omicron	>40-60	Female	4.2123	4.12028	4.30389	0.0464718
1929	new	152	Infected before omicron	>40-60	Female	4.21211	4.12118	4.30346	0.0461485
1930	new	153	Infected before omicron	>40-60	Female	4.21199	4.12161	4.30267	0.0458564
1931	new	154	Infected before omicron	>40-60	Female	4.21194	4.1224	4.30192	0.0455962
1932	new	155	Infected before omicron	>40-60	Female	4.21196	4.12256	4.30185	0.045368
1933	new	156	Infected before omicron	>40-60	Female	4.21205	4.12346	4.30139	0.0451718
1934	new	157	Infected before omicron	>40-60	Female	4.21221	4.12442	4.30124	0.0450076
1935	new	158	Infected before omicron	>40-60	Female	4.21244	4.12536	4.3011	0.044875
1936	new	159	Infected before omicron	>40-60	Female	4.21274	4.12535	4.30132	0.0447735
1937	new	160	Infected before omicron	>40-60	Female	4.21311	4.12565	4.30115	0.0447025
1938	new	161	Infected before omicron	>40-60	Female	4.21355	4.12596	4.30113	0.0446611
1939	new	162	Infected before omicron	>40-60	Female	4.21406	4.12623	4.30179	0.0446484
1940	new	163	Infected before omicron	>40-60	Female	4.21464	4.12622	4.30209	0.0446632
1941	new	164	Infected before omicron	>40-60	Female	4.21529	4.12651	4.30303	0.0447043
1942	new	165	Infected before omicron	>40-60	Female	4.21601	4.127	4.30403	0.0447702
1943	new	166	Infected before omicron	>40-60	Female	4.2168	4.12796	4.30497	0.0448595
1944	new	167	Infected before omicron	>40-60	Female	4.21766	4.12888	4.30596	0.0449705
1945	new	168	Infected before omicron	>40-60	Female	4.21859	4.12926	4.30731	0.0451017
1946	new	169	Infected before omicron	>40-60	Female	4.21958	4.12993	4.30811	0.0452516
1947	new	170	Infected before omicron	>40-60	Female	4.22065	4.13067	4.30913	0.0454188
1948	new	171	Infected before omicron	>40-60	Female	4.22178	4.13154	4.31081	0.045602
1949	new	172	Infected before omicron	>40-60	Female	4.22298	4.13271	4.31235	0.0457999
1950	new	173	Infected before omicron	>40-60	Female	4.22425	4.13364	4.31427	0.0460114
1951	new	174	Infected before omicron	>40-60	Female	4.22558	4.13445	4.31622	0.0462353
1952	new	175	Infected before omicron	>40-60	Female	4.22698	4.13566	4.31818	0.0464706
1953	new	176	Infected before omicron	>40-60	Female	4.22844	4.13657	4.31994	0.0467163
1954	new	177	Infected before omicron	>40-60	Female	4.22997	4.13751	4.32209	0.0469715
1955	new	178	Infected before omicron	>40-60	Female	4.23157	4.13854	4.32393	0.0472353
1956	new	179	Infected before omicron	>40-60	Female	4.23322	4.1399	4.32626	0.0475069
1957	new	180	Infected before omicron	>40-60	Female	4.23494	4.14147	4.32826	0.0477855
1958	new	181	Infected before omicron	>40-60	Female	4.23673	4.14276	4.3306	0.0480705
1959	new	182	Infected before omicron	>40-60	Female	4.23857	4.14417	4.33369	0.0483611
1960	new	183	Infected before omicron	>40-60	Female	4.24048	4.14519	4.33625	0.0486569
1961	new	184	Infected before omicron	>40-60	Female	4.24245	4.14701	4.33886	0.0489573
1962	new	185	Infected before omicron	>40-60	Female	4.24448	4.14864	4.34123	0.0492618
1963	new	186	Infected before omicron	>40-60	Female	4.24657	4.15016	4.34385	0.0495698
1964	new	187	Infected before omicron	>40-60	Female	4.24872	4.15154	4.3464	0.0498812
1965	new	188	Infected before omicron	>40-60	Female	4.25092	4.15327	4.34933	0.0501954
1966	new	189	Infected before omicron	>40-60	Female	4.25319	4.15471	4.35245	0.0505121
1967	new	190	Infected before omicron	>40-60	Female	4.25552	4.15711	4.3554	0.0508311
1968	new	191	Infected before omicron	>40-60	Female	4.2579	4.15843	4.35826	0.051152
1969	new	192	Infected before omicron	>40-60	Female	4.26034	4.16042	4.36121	0.0514748
1970	new	193	Infected before omicron	>40-60	Female	4.26284	4.16231	4.36407	0.051799
1971	new	194	Infected before omicron	>40-60	Female	4.26539	4.16434	4.3669	0.0521247
1972	new	195	Infected before omicron	>40-60	Female	4.268	4.16615	4.37052	0.0524515
1973	new	196	Infected before omicron	>40-60	Female	4.27067	4.16823	4.37357	0.0527795
1974	new	197	Infected before omicron	>40-60	Female	4.27338	4.17023	4.37709	0.0531084
1975	new	198	Infected before omicron	>40-60	Female	4.27616	4.17249	4.38126	0.0534383
1976	new	199	Infected before omicron	>40-60	Female	4.27898	4.17456	4.38478	0.0537689
1977	new	200	Infected before omicron	>40-60	Female	4.28186	4.17693	4.38842	0.0541004
1978	new	201	Infected before omicron	>40-60	Female	4.28479	4.17919	4.39196	0.0544326
1979	new	202	Infected before omicron	>40-60	Female	4.28778	4.18118	4.39559	0.0547655
1980	new	203	Infected before omicron	>40-60	Female	4.29081	4.18361	4.3992	0.0550991
1981	new	204	Infected before omicron	>40-60	Female	4.2939	4.18634	4.4028	0.0554335
1982	new	205	Infected before omicron	>40-60	Female	4.29704	4.18878	4.40647	0.0557685
1983	new	206	Infected before omicron	>40-60	Female	4.30022	4.19159	4.41057	0.0561042
1984	new	207	Infected before omicron	>40-60	Female	4.30346	4.19413	4.41455	0.0564407
1985	new	208	Infected before omicron	>40-60	Female	4.30674	4.19658	4.41864	0.056778
1986	new	209	Infected before omicron	>40-60	Female	4.31008	4.19924	4.42333	0.0571161
1987	new	210	Infected before omicron	>40-60	Female	4.31346	4.20181	4.42709	0.057455
1988	new	211	Infected before omicron	>40-60	Female	4.31689	4.20496	4.43123	0.0577948
1989	new	212	Infected before omicron	>40-60	Female	4.32036	4.20786	4.43553	0.0581355
1990	new	213	Infected before omicron	>40-60	Female	4.32388	4.21093	4.43941	0.0584772
1991	new	214	Infected before omicron	>40-60	Female	4.32745	4.21372	4.44395	0.0588199
1992	new	215	Infected before omicron	>40-60	Female	4.33106	4.217	4.44818	0.0591637
1993	new	216	Infected before omicron	>40-60	Female	4.33472	4.21971	4.45266	0.0595086
1994	new	217	Infected before omicron	>40-60	Female	4.33842	4.22273	4.45691	0.0598547
1995	new	218	Infected before omicron	>40-60	Female	4.34216	4.22587	4.46102	0.060202
1996	new	219	Infected before omicron	>40-60	Female	4.34595	4.22902	4.4657	0.0605505
1997	new	220	Infected before omicron	>40-60	Female	4.34978	4.23183	4.4704	0.0609002
1998	new	221	Infected before omicron	>40-60	Female	4.35365	4.23536	4.47497	0.0612513
1999	new	222	Infected before omicron	>40-60	Female	4.35757	4.23849	4.47928	0.0616038
[truncated: 5,993 more rows]

## Sheet: Sup Table 4
	id	Days_from_1st_vac	Variant_infection	Age_groups	Sex	predicted	conf.low	conf.high	std.error
1	new	0	Infection-naïve	<40	Female	0.00401188	0.00131071	0.00952907	0.00217025
2	new	1	Infection-naïve	<40	Female	0.00464862	0.00160493	0.010609	0.00238647
3	new	2	Infection-naïve	<40	Female	0.00538886	0.00197945	0.0118394	0.00262217
4	new	3	Infection-naïve	<40	Female	0.006249	0.00241617	0.0132615	0.00287869
5	new	4	Infection-naïve	<40	Female	0.00724775	0.00293226	0.0148573	0.00315748
6	new	5	Infection-naïve	<40	Female	0.00840639	0.00356714	0.0165996	0.00346013
7	new	6	Infection-naïve	<40	Female	0.00974903	0.00432886	0.0186444	0.00378844
8	new	7	Infection-naïve	<40	Female	0.0113028	0.00525584	0.0208988	0.00414456
9	new	8	Infection-naïve	<40	Female	0.0130982	0.00637706	0.0235416	0.00453111
10	new	9	Infection-naïve	<40	Female	0.0151689	0.00768304	0.026572	0.00495143
11	new	10	Infection-naïve	<40	Female	0.0175521	0.00921049	0.0299305	0.00540978
12	new	11	Infection-naïve	<40	Female	0.0202887	0.011075	0.0336338	0.00591165
13	new	12	Infection-naïve	<40	Female	0.0234226	0.0132873	0.0380043	0.00646407
14	new	13	Infection-naïve	<40	Female	0.0270009	0.0157133	0.0429449	0.00707584
15	new	14	Infection-naïve	<40	Female	0.0310732	0.0185681	0.0485566	0.0077577
16	new	15	Infection-naïve	<40	Female	0.0356908	0.0217242	0.0549165	0.0085223
17	new	16	Infection-naïve	<40	Female	0.0409059	0.0253413	0.0619089	0.00938384
18	new	17	Infection-naïve	<40	Female	0.0467701	0.029512	0.0699581	0.0103574
19	new	18	Infection-naïve	<40	Female	0.0533331	0.0340726	0.0790235	0.011458
20	new	19	Infection-naïve	<40	Female	0.0606408	0.0392918	0.0887958	0.0126988
21	new	20	Infection-naïve	<40	Female	0.068733	0.0449837	0.0999551	0.0140901
22	new	21	Infection-naïve	<40	Female	0.0776415	0.0511374	0.11223	0.0156371
23	new	22	Infection-naïve	<40	Female	0.087388	0.0577304	0.125383	0.0173386
24	new	23	Infection-naïve	<40	Female	0.0979811	0.0650512	0.139925	0.0191855
25	new	24	Infection-naïve	<40	Female	0.109418	0.072861	0.155283	0.0211615
26	new	25	Infection-naïve	<40	Female	0.121692	0.081393	0.171888	0.0232464
27	new	26	Infection-naïve	<40	Female	0.134786	0.0906092	0.189574	0.0254159
28	new	27	Infection-naïve	<40	Female	0.148675	0.100473	0.207927	0.0276417
29	new	28	Infection-naïve	<40	Female	0.163318	0.11094	0.227079	0.0298922
30	new	29	Infection-naïve	<40	Female	0.178668	0.122023	0.247372	0.0321341
31	new	30	Infection-naïve	<40	Female	0.194665	0.133776	0.268161	0.0343334
32	new	31	Infection-naïve	<40	Female	0.211242	0.146586	0.288669	0.0364567
33	new	32	Infection-naïve	<40	Female	0.228321	0.159571	0.310026	0.0384725
34	new	33	Infection-naïve	<40	Female	0.245823	0.173541	0.330931	0.0403526
35	new	34	Infection-naïve	<40	Female	0.26366	0.18802	0.351845	0.0420727
36	new	35	Infection-naïve	<40	Female	0.281744	0.202937	0.372955	0.0436134
37	new	36	Infection-naïve	<40	Female	0.299984	0.218029	0.393899	0.0449605
38	new	37	Infection-naïve	<40	Female	0.318291	0.233781	0.413429	0.0461057
39	new	38	Infection-naïve	<40	Female	0.336578	0.249833	0.433253	0.0470461
40	new	39	Infection-naïve	<40	Female	0.35476	0.265524	0.452509	0.0477844
41	new	40	Infection-naïve	<40	Female	0.372758	0.282088	0.470515	0.0483282
42	new	41	Infection-naïve	<40	Female	0.390498	0.298116	0.488872	0.0486898
43	new	42	Infection-naïve	<40	Female	0.407912	0.31515	0.506342	0.0488854
44	new	43	Infection-naïve	<40	Female	0.424938	0.332032	0.523429	0.048934
45	new	44	Infection-naïve	<40	Female	0.441522	0.348591	0.539092	0.0488572
46	new	45	Infection-naïve	<40	Female	0.457618	0.364432	0.553689	0.0486777
47	new	46	Infection-naïve	<40	Female	0.473183	0.380046	0.56891	0.0484192
48	new	47	Infection-naïve	<40	Female	0.488186	0.395199	0.58348	0.0481051
49	new	48	Infection-naïve	<40	Female	0.502599	0.409224	0.597443	0.0477578
50	new	49	Infection-naïve	<40	Female	0.516401	0.423663	0.61021	0.0473986
51	new	50	Infection-naïve	<40	Female	0.529577	0.436915	0.62237	0.0470466
52	new	51	Infection-naïve	<40	Female	0.542118	0.449794	0.633955	0.0467184
53	new	52	Infection-naïve	<40	Female	0.554017	0.462287	0.645384	0.046428
54	new	53	Infection-naïve	<40	Female	0.565274	0.474261	0.655503	0.0461865
55	new	54	Infection-naïve	<40	Female	0.57589	0.484963	0.665252	0.046002
56	new	55	Infection-naïve	<40	Female	0.585872	0.494596	0.674627	0.0458799
57	new	56	Infection-naïve	<40	Female	0.595226	0.504279	0.683331	0.0458227
58	new	57	Infection-naïve	<40	Female	0.603962	0.512659	0.69193	0.0458306
59	new	58	Infection-naïve	<40	Female	0.612093	0.521118	0.699922	0.0459017
60	new	59	Infection-naïve	<40	Female	0.619629	0.527893	0.707044	0.046032
61	new	60	Infection-naïve	<40	Female	0.626585	0.533809	0.713552	0.0462166
62	new	61	Infection-naïve	<40	Female	0.632975	0.539418	0.720243	0.0464492
63	new	62	Infection-naïve	<40	Female	0.638814	0.544041	0.726333	0.046723
64	new	63	Infection-naïve	<40	Female	0.644116	0.548455	0.732142	0.0470327
65	new	64	Infection-naïve	<40	Female	0.648899	0.552436	0.737658	0.0473737
66	new	65	Infection-naïve	<40	Female	0.653177	0.555604	0.74223	0.0477423
67	new	66	Infection-naïve	<40	Female	0.656966	0.558433	0.746956	0.0481351
68	new	67	Infection-naïve	<40	Female	0.660279	0.560516	0.750958	0.0485495
69	new	68	Infection-naïve	<40	Female	0.663131	0.562572	0.75444	0.048983
70	new	69	Infection-naïve	<40	Female	0.665533	0.564101	0.757491	0.0494337
71	new	70	Infection-naïve	<40	Female	0.667498	0.564846	0.759993	0.0498999
72	new	71	Infection-naïve	<40	Female	0.669036	0.564813	0.762214	0.0503803
73	new	72	Infection-naïve	<40	Female	0.670158	0.56462	0.764308	0.0508736
74	new	73	Infection-naïve	<40	Female	0.670873	0.56435	0.765881	0.0513785
75	new	74	Infection-naïve	<40	Female	0.671189	0.563374	0.767132	0.0518943
76	new	75	Infection-naïve	<40	Female	0.671115	0.562232	0.767852	0.0524197
77	new	76	Infection-naïve	<40	Female	0.670656	0.560811	0.768433	0.0529538
78	new	77	Infection-naïve	<40	Female	0.669819	0.558928	0.768391	0.0534958
79	new	78	Infection-naïve	<40	Female	0.66861	0.556399	0.768188	0.0540444
80	new	79	Infection-naïve	<40	Female	0.667034	0.554168	0.767872	0.0545985
81	new	80	Infection-naïve	<40	Female	0.665094	0.551075	0.767293	0.0551571
82	new	81	Infection-naïve	<40	Female	0.662796	0.547471	0.766128	0.0557188
83	new	82	Infection-naïve	<40	Female	0.660142	0.543262	0.764748	0.0562821
84	new	83	Infection-naïve	<40	Female	0.657135	0.539539	0.762902	0.0568456
85	new	84	Infection-naïve	<40	Female	0.653778	0.534804	0.760651	0.0574075
86	new	85	Infection-naïve	<40	Female	0.650075	0.530193	0.758107	0.057966
87	new	86	Infection-naïve	<40	Female	0.646026	0.525254	0.755006	0.0585193
88	new	87	Infection-naïve	<40	Female	0.641634	0.520135	0.751552	0.0590651
89	new	88	Infection-naïve	<40	Female	0.636902	0.514877	0.747745	0.0596012
90	new	89	Infection-naïve	<40	Female	0.631832	0.508868	0.743357	0.0601253
91	new	90	Infection-naïve	<40	Female	0.626427	0.502364	0.739366	0.0606348
92	new	91	Infection-naïve	<40	Female	0.620688	0.49579	0.734534	0.061127
93	new	92	Infection-naïve	<40	Female	0.614619	0.489085	0.72982	0.0615991
94	new	93	Infection-naïve	<40	Female	0.608222	0.482284	0.724438	0.0620482
95	new	94	Infection-naïve	<40	Female	0.601503	0.47517	0.718893	0.0624714
96	new	95	Infection-naïve	<40	Female	0.594465	0.468105	0.712953	0.0628655
97	new	96	Infection-naïve	<40	Female	0.587113	0.460284	0.706612	0.0632275
98	new	97	Infection-naïve	<40	Female	0.579452	0.452519	0.699988	0.0635541
99	new	98	Infection-naïve	<40	Female	0.571489	0.444237	0.693158	0.0638423
100	new	99	Infection-naïve	<40	Female	0.563231	0.435912	0.68559	0.0640887
101	new	100	Infection-naïve	<40	Female	0.554686	0.427619	0.677789	0.0642905
102	new	101	Infection-naïve	<40	Female	0.545863	0.419124	0.669563	0.0644445
103	new	102	Infection-naïve	<40	Female	0.536771	0.409923	0.661057	0.0645479
104	new	103	Infection-naïve	<40	Female	0.527422	0.400885	0.651957	0.0645979
105	new	104	Infection-naïve	<40	Female	0.517827	0.391701	0.642906	0.0645921
106	new	105	Infection-naïve	<40	Female	0.508	0.382277	0.633142	0.0645281
107	new	106	Infection-naïve	<40	Female	0.497955	0.373025	0.623741	0.0644039
108	new	107	Infection-naïve	<40	Female	0.487706	0.363764	0.613654	0.0642177
109	new	108	Infection-naïve	<40	Female	0.47727	0.353943	0.603155	0.0639683
110	new	109	Infection-naïve	<40	Female	0.466663	0.344819	0.592216	0.0636545
111	new	110	Infection-naïve	<40	Female	0.455904	0.334822	0.581327	0.0632757
112	new	111	Infection-naïve	<40	Female	0.445012	0.325162	0.570427	0.0628317
113	new	112	Infection-naïve	<40	Female	0.434006	0.315625	0.558753	0.0623227
114	new	113	Infection-naïve	<40	Female	0.422906	0.306086	0.546834	0.0617493
115	new	114	Infection-naïve	<40	Female	0.411733	0.296593	0.534817	0.0611127
116	new	115	Infection-naïve	<40	Female	0.400509	0.286898	0.522358	0.0604143
117	new	116	Infection-naïve	<40	Female	0.389254	0.277656	0.509837	0.0596561
118	new	117	Infection-naïve	<40	Female	0.377992	0.268371	0.497396	0.0588405
119	new	118	Infection-naïve	<40	Female	0.366742	0.259093	0.48474	0.0579702
120	new	119	Infection-naïve	<40	Female	0.355528	0.249927	0.471952	0.0570485
121	new	120	Infection-naïve	<40	Female	0.344369	0.240883	0.45924	0.0560787
122	new	121	Infection-naïve	<40	Female	0.333288	0.232079	0.446248	0.0550645
123	new	122	Infection-naïve	<40	Female	0.322304	0.223524	0.433332	0.0540101
124	new	123	Infection-naïve	<40	Female	0.311438	0.215236	0.420861	0.0529196
125	new	124	Infection-naïve	<40	Female	0.300707	0.207056	0.408494	0.0517973
126	new	125	Infection-naïve	<40	Female	0.290129	0.198697	0.395891	0.0506478
127	new	126	Infection-naïve	<40	Female	0.279722	0.190838	0.382662	0.0494754
128	new	127	Infection-naïve	<40	Female	0.269501	0.183172	0.369843	0.0482848
129	new	128	Infection-naïve	<40	Female	0.25948	0.175462	0.358025	0.0470803
130	new	129	Infection-naïve	<40	Female	0.249673	0.168196	0.345683	0.0458664
131	new	130	Infection-naïve	<40	Female	0.24009	0.161332	0.333963	0.0446472
132	new	131	Infection-naïve	<40	Female	0.230743	0.15456	0.322086	0.0434269
133	new	132	Infection-naïve	<40	Female	0.22164	0.147628	0.310802	0.0422092
134	new	133	Infection-naïve	<40	Female	0.21279	0.141291	0.299838	0.040998
135	new	134	Infection-naïve	<40	Female	0.204197	0.135157	0.28886	0.0397965
136	new	135	Infection-naïve	<40	Female	0.195868	0.129271	0.278809	0.0386079
137	new	136	Infection-naïve	<40	Female	0.187805	0.123365	0.268458	0.037435
138	new	137	Infection-naïve	<40	Female	0.180012	0.117716	0.258105	0.0362806
139	new	138	Infection-naïve	<40	Female	0.172488	0.112389	0.248584	0.0351467
140	new	139	Infection-naïve	<40	Female	0.165236	0.107257	0.239206	0.0340356
141	new	140	Infection-naïve	<40	Female	0.158252	0.10222	0.230185	0.0329489
142	new	141	Infection-naïve	<40	Female	0.151536	0.0974292	0.221335	0.0318881
143	new	142	Infection-naïve	<40	Female	0.145085	0.09295	0.213046	0.0308545
144	new	143	Infection-naïve	<40	Female	0.138896	0.0884866	0.205002	0.0298492
145	new	144	Infection-naïve	<40	Female	0.132963	0.0842428	0.197414	0.0288728
146	new	145	Infection-naïve	<40	Female	0.127282	0.0802794	0.189973	0.0279259
147	new	146	Infection-naïve	<40	Female	0.121848	0.0763533	0.183101	0.027009
148	new	147	Infection-naïve	<40	Female	0.116655	0.0730006	0.176046	0.0261223
149	new	148	Infection-naïve	<40	Female	0.111697	0.0695718	0.16931	0.0252658
150	new	149	Infection-naïve	<40	Female	0.106966	0.0663154	0.162734	0.0244395
151	new	150	Infection-naïve	<40	Female	0.102457	0.0631328	0.156202	0.0236432
152	new	151	Infection-naïve	<40	Female	0.0981618	0.0601639	0.15035	0.0228765
153	new	152	Infection-naïve	<40	Female	0.0940739	0.0573308	0.144718	0.0221392
154	new	153	Infection-naïve	<40	Female	0.0901858	0.0546086	0.139208	0.0214307
155	new	154	Infection-naïve	<40	Female	0.0864904	0.0520441	0.134054	0.0207506
156	new	155	Infection-naïve	<40	Female	0.0829805	0.0497219	0.128998	0.0200981
157	new	156	Infection-naïve	<40	Female	0.0796489	0.0475525	0.124222	0.0194729
158	new	157	Infection-naïve	<40	Female	0.0764886	0.0454325	0.119715	0.018874
159	new	158	Infection-naïve	<40	Female	0.0734925	0.0434206	0.11538	0.018301
160	new	159	Infection-naïve	<40	Female	0.070654	0.0415837	0.111442	0.0177531
161	new	160	Infection-naïve	<40	Female	0.0679663	0.0398307	0.107603	0.0172297
162	new	161	Infection-naïve	<40	Female	0.0654231	0.0381784	0.103912	0.0167299
163	new	162	Infection-naïve	<40	Female	0.063018	0.0367044	0.10035	0.0162532
164	new	163	Infection-naïve	<40	Female	0.0607451	0.0352823	0.0973621	0.0157987
165	new	164	Infection-naïve	<40	Female	0.0585984	0.0339267	0.0942264	0.015366
166	new	165	Infection-naïve	<40	Female	0.0565724	0.0325796	0.0911471	0.0149541
167	new	166	Infection-naïve	<40	Female	0.0546617	0.0313541	0.0883669	0.0145627
168	new	167	Infection-naïve	<40	Female	0.0528613	0.030207	0.0857094	0.0141909
169	new	168	Infection-naïve	<40	Female	0.0511661	0.0291117	0.0832841	0.0138382
170	new	169	Infection-naïve	<40	Female	0.0495714	0.0281402	0.0811282	0.0135039
171	new	170	Infection-naïve	<40	Female	0.0480711	0.0271642	0.0789182	0.0131872
172	new	171	Infection-naïve	<40	Female	0.0466596	0.0262664	0.0768837	0.0128873
173	new	172	Infection-naïve	<40	Female	0.0453315	0.0254362	0.0748627	0.0126034
174	new	173	Infection-naïve	<40	Female	0.0440819	0.0246744	0.0728921	0.0123346
175	new	174	Infection-naïve	<40	Female	0.0429063	0.0239061	0.0711165	0.0120804
176	new	175	Infection-naïve	<40	Female	0.0418002	0.0232523	0.0694374	0.0118401
177	new	176	Infection-naïve	<40	Female	0.0407597	0.0226258	0.0679673	0.011613
178	new	177	Infection-naïve	<40	Female	0.0397812	0.0220136	0.066518	0.0113986
179	new	178	Infection-naïve	<40	Female	0.0388611	0.0214742	0.0651492	0.0111963
180	new	179	Infection-naïve	<40	Female	0.0379964	0.0209268	0.0639175	0.0110057
181	new	180	Infection-naïve	<40	Female	0.037184	0.0203958	0.0626937	0.0108262
182	new	181	Infection-naïve	<40	Female	0.0364211	0.0199314	0.0614185	0.0106574
183	new	182	Infection-naïve	<40	Female	0.0357053	0.0194846	0.0604025	0.0104989
184	new	183	Infection-naïve	<40	Female	0.035034	0.0190289	0.0592738	0.0103504
185	new	184	Infection-naïve	<40	Female	0.0344052	0.01864	0.0581379	0.0102114
186	new	185	Infection-naïve	<40	Female	0.0338167	0.0182802	0.0574509	0.0100816
187	new	186	Infection-naïve	<40	Female	0.0332667	0.0179372	0.056641	0.00996074
188	new	187	Infection-naïve	<40	Female	0.0327533	0.0175948	0.0557076	0.0098485
189	new	188	Infection-naïve	<40	Female	0.0322749	0.0172857	0.0550313	0.00974461
190	new	189	Infection-naïve	<40	Female	0.03183	0.017013	0.0542547	0.00964884
191	new	190	Infection-naïve	<40	Female	0.0314171	0.0167104	0.0536629	0.00956094
192	new	191	Infection-naïve	<40	Female	0.031035	0.0164853	0.0530003	0.00948072
193	new	192	Infection-naïve	<40	Female	0.0306824	0.0162393	0.0525808	0.00940797
194	new	193	Infection-naïve	<40	Female	0.0303582	0.0160388	0.052172	0.00934252
195	new	194	Infection-naïve	<40	Female	0.0300614	0.0158319	0.0517993	0.00928421
196	new	195	Infection-naïve	<40	Female	0.0297909	0.0156511	0.0513893	0.0092329
197	new	196	Infection-naïve	<40	Female	0.0295459	0.0155232	0.0510769	0.00918846
198	new	197	Infection-naïve	<40	Female	0.0293257	0.0153965	0.0508384	0.00915078
199	new	198	Infection-naïve	<40	Female	0.0291293	0.0152506	0.0506416	0.00911974
200	new	199	Infection-naïve	<40	Female	0.0289563	0.0151115	0.0503589	0.00909527
201	new	200	Infection-naïve	<40	Female	0.0288058	0.014967	0.0500948	0.00907729
202	new	201	Infection-naïve	<40	Female	0.0286774	0.0148579	0.0499271	0.00906574
203	new	202	Infection-naïve	<40	Female	0.0285706	0.0147536	0.0497762	0.00906056
204	new	203	Infection-naïve	<40	Female	0.0284848	0.014663	0.049673	0.00906172
205	new	204	Infection-naïve	<40	Female	0.0284197	0.0145973	0.0497497	0.00906919
206	new	205	Infection-naïve	<40	Female	0.0283748	0.0145737	0.0496946	0.00908295
207	new	206	Infection-naïve	<40	Female	0.02835	0.0145164	0.0497048	0.00910301
208	new	207	Infection-naïve	<40	Female	0.0283448	0.0144855	0.0498557	0.00912935
209	new	208	Infection-naïve	<40	Female	0.028359	0.0144482	0.0499389	0.00916202
210	new	209	Infection-naïve	<40	Female	0.0283925	0.0144532	0.0501204	0.00920102
211	new	210	Infection-naïve	<40	Female	0.028445	0.014421	0.0501964	0.00924639
212	new	211	Infection-naïve	<40	Female	0.0285164	0.0144144	0.0504129	0.00929819
213	new	212	Infection-naïve	<40	Female	0.0286066	0.0144059	0.0506058	0.00935647
214	new	213	Infection-naïve	<40	Female	0.0287156	0.0144241	0.0507865	0.0094213
215	new	214	Infection-naïve	<40	Female	0.0288432	0.0144328	0.0511212	0.00949275
216	new	215	Infection-naïve	<40	Female	0.0289896	0.0144701	0.0515289	0.00957092
217	new	216	Infection-naïve	<40	Female	0.0291547	0.0145082	0.0519598	0.00965589
218	new	217	Infection-naïve	<40	Female	0.0293386	0.014577	0.0524811	0.00974778
219	new	218	Infection-naïve	<40	Female	0.0295414	0.0146438	0.0529033	0.00984669
220	new	219	Infection-naïve	<40	Female	0.0297631	0.0147214	0.0534084	0.00995276
221	new	220	Infection-naïve	<40	Female	0.0300039	0.0148043	0.0538441	0.0100661
222	new	221	Infection-naïve	<40	Female	0.0302641	0.0148856	0.054419	0.0101869
223	new	222	Infection-naïve	<40	Female	0.0305437	0.0149513	0.0549734	0.0103153
224	new	223	Infection-naïve	<40	Female	0.030843	0.0150357	0.0556273	0.0104514
225	new	224	Infection-naïve	<40	Female	0.0311622	0.0151323	0.0562659	0.0105954
226	new	225	Infection-naïve	<40	Female	0.0315017	0.015223	0.0569106	0.0107476
227	new	226	Infection-naïve	<40	Female	0.0318616	0.0153663	0.0576461	0.010908
228	new	227	Infection-naïve	<40	Female	0.0322424	0.0155038	0.058362	0.0110769
229	new	228	Infection-naïve	<40	Female	0.0326443	0.0155951	0.0590378	0.0112545
230	new	229	Infection-naïve	<40	Female	0.0330677	0.0157526	0.0597747	0.011441
231	new	230	Infection-naïve	<40	Female	0.033513	0.0158744	0.0606653	0.0116367
232	new	231	Infection-naïve	<40	Female	0.0339807	0.0160466	0.0614966	0.0118417
233	new	232	Infection-naïve	<40	Female	0.0344711	0.0162278	0.0624199	0.0120563
234	new	233	Infection-naïve	<40	Female	0.0349848	0.0164082	0.0634727	0.0122808
235	new	234	Infection-naïve	<40	Female	0.0355221	0.0165704	0.064473	0.0125154
236	new	235	Infection-naïve	<40	Female	0.0360837	0.0167984	0.0656178	0.0127604
237	new	236	Infection-naïve	<40	Female	0.03667	0.016972	0.0667893	0.013016
238	new	237	Infection-naïve	<40	Female	0.0372815	0.0172131	0.0681184	0.0132826
239	new	238	Infection-naïve	<40	Female	0.0379189	0.0174308	0.0694597	0.0135604
240	new	239	Infection-naïve	<40	Female	0.0385828	0.0176674	0.0708313	0.0138496
241	new	240	Infection-naïve	<40	Female	0.0392737	0.0179061	0.0721337	0.0141507
242	new	241	Infection-naïve	<40	Female	0.0399922	0.0181883	0.0735996	0.014464
243	new	242	Infection-naïve	<40	Female	0.0407391	0.0184797	0.075293	0.0147896
244	new	243	Infection-naïve	<40	Female	0.041515	0.0187745	0.0767587	0.0151279
245	new	244	Infection-naïve	<40	Female	0.0423206	0.0190825	0.0782953	0.0154793
246	new	245	Infection-naïve	<40	Female	0.0431565	0.019416	0.0799641	0.0158441
247	new	246	Infection-naïve	<40	Female	0.0440236	0.0197615	0.0818693	0.0162226
248	new	247	Infection-naïve	<40	Female	0.0449225	0.0200699	0.0837459	0.016615
249	new	248	Infection-naïve	<40	Female	0.045854	0.0203832	0.0855318	0.0170218
250	new	249	Infection-naïve	<40	Female	0.046819	0.0207317	0.0875749	0.0174432
251	new	250	Infection-naïve	<40	Female	0.047818	0.0211177	0.0896154	0.0178797
252	new	251	Infection-naïve	<40	Female	0.0488521	0.0214792	0.0915826	0.0183313
253	new	252	Infection-naïve	<40	Female	0.0499219	0.0218716	0.0936971	0.0187986
254	new	253	Infection-naïve	<40	Female	0.0510283	0.0222936	0.0959348	0.0192818
255	new	254	Infection-naïve	<40	Female	0.0521721	0.0227289	0.0983351	0.0197812
256	new	255	Infection-naïve	<40	Female	0.0533541	0.0232009	0.100614	0.020297
257	new	256	Infection-naïve	<40	Female	0.0545753	0.0236198	0.103066	0.0208297
258	new	257	Infection-naïve	<40	Female	0.0558364	0.0240483	0.105719	0.0213793
259	new	258	Infection-naïve	<40	Female	0.0571383	0.0244895	0.108234	0.0219463
260	new	259	Infection-naïve	<40	Female	0.0584818	0.0250047	0.110954	0.0225308
261	new	260	Infection-naïve	<40	Female	0.0598679	0.0254881	0.11355	0.023133
262	new	261	Infection-naïve	<40	Female	0.0612972	0.0259849	0.116645	0.0237532
263	new	262	Infection-naïve	<40	Female	0.0627708	0.0265297	0.119646	0.0243915
264	new	263	Infection-naïve	<40	Female	0.0642893	0.0270806	0.122672	0.0250482
265	new	264	Infection-naïve	<40	Female	0.0658537	0.0276091	0.126058	0.0257232
266	new	265	Infection-naïve	<40	Female	0.0674647	0.0282073	0.129614	0.0264168
267	new	266	Infection-naïve	<40	Female	0.0691231	0.0287616	0.13313	0.0271291
268	new	267	Infection-naïve	<40	Female	0.0708298	0.0294086	0.136547	0.02786
269	new	268	Infection-naïve	<40	Female	0.0725853	0.0300653	0.140063	0.0286095
270	new	269	Infection-naïve	<40	Female	0.0743906	0.0308046	0.143781	0.0293778
271	new	270	Infection-naïve	<40	Female	0.0762462	0.0315084	0.147851	0.0301646
272	new	271	Infection-naïve	<40	Female	0.0781529	0.032195	0.151655	0.0309699
273	new	272	Infection-naïve	<40	Female	0.0801113	0.032929	0.155635	0.0317936
274	new	273	Infection-naïve	<40	Female	0.0821219	0.0336425	0.15997	0.0326355
275	new	274	Infection-naïve	<40	Female	0.0841853	0.0343959	0.164216	0.0334953
276	new	275	Infection-naïve	<40	Female	0.0863021	0.035197	0.168218	0.0343727
277	new	276	Infection-naïve	<40	Female	0.0884727	0.0360316	0.172663	0.0352675
278	new	277	Infection-naïve	<40	Female	0.0906975	0.0368925	0.177267	0.0361793
279	new	278	Infection-naïve	<40	Female	0.0929769	0.0377868	0.181862	0.0371075
280	new	279	Infection-naïve	<40	Female	0.0953111	0.0386669	0.186475	0.0380518
281	new	280	Infection-naïve	<40	Female	0.0977004	0.0395977	0.191081	0.0390116
282	new	281	Infection-naïve	<40	Female	0.100145	0.0405556	0.195706	0.0399863
283	new	282	Infection-naïve	<40	Female	0.102645	0.0415471	0.200503	0.0409752
284	new	283	Infection-naïve	<40	Female	0.1052	0.0425635	0.20536	0.0419777
285	new	284	Infection-naïve	<40	Female	0.107811	0.0435813	0.2104	0.0429929
286	new	285	Infection-naïve	<40	Female	0.110477	0.0446951	0.215405	0.0440201
287	new	286	Infection-naïve	<40	Female	0.113197	0.0458109	0.220634	0.0450583
288	new	287	Infection-naïve	<40	Female	0.115973	0.0469545	0.22586	0.0461066
289	new	288	Infection-naïve	<40	Female	0.118802	0.0480943	0.230629	0.047164
290	new	289	Infection-naïve	<40	Female	0.121686	0.049331	0.235793	0.0482294
291	new	290	Infection-naïve	<40	Female	0.124623	0.0504586	0.241218	0.0493019
292	new	291	Infection-naïve	<40	Female	0.127612	0.0516604	0.246423	0.0503801
293	new	292	Infection-naïve	<40	Female	0.130653	0.0531005	0.251725	0.0514628
294	new	293	Infection-naïve	<40	Female	0.133745	0.0543994	0.257356	0.0525489
295	new	294	Infection-naïve	<40	Female	0.136887	0.0557823	0.263029	0.0536371
296	new	295	Infection-naïve	<40	Female	0.140077	0.057161	0.268628	0.0547258
297	new	296	Infection-naïve	<40	Female	0.143316	0.0586788	0.274136	0.0558139
298	new	297	Infection-naïve	<40	Female	0.1466	0.0601052	0.279664	0.0568998
299	new	298	Infection-naïve	<40	Female	0.14993	0.0616171	0.285761	0.057982
300	new	299	Infection-naïve	<40	Female	0.153303	0.0630762	0.291743	0.0590591
301	new	300	Infection-naïve	<40	Female	0.156718	0.0646669	0.297545	0.0601296
302	new	301	Infection-naïve	<40	Female	0.160174	0.0663513	0.303314	0.0611919
303	new	302	Infection-naïve	<40	Female	0.163667	0.0679723	0.308377	0.0622444
304	new	303	Infection-naïve	<40	Female	0.167197	0.0696965	0.314052	0.0632855
305	new	304	Infection-naïve	<40	Female	0.170762	0.0714441	0.319613	0.0643137
306	new	305	Infection-naïve	<40	Female	0.174358	0.0731913	0.325559	0.0653273
307	new	306	Infection-naïve	<40	Female	0.177985	0.0750753	0.331307	0.0663248
308	new	307	Infection-naïve	<40	Female	0.18164	0.0770129	0.33719	0.0673044
309	new	308	Infection-naïve	<40	Female	0.18532	0.0788844	0.343111	0.0682647
310	new	309	Infection-naïve	<40	Female	0.189023	0.0807485	0.348986	0.069204
311	new	310	Infection-naïve	<40	Female	0.192746	0.0826371	0.354576	0.0701206
312	new	311	Infection-naïve	<40	Female	0.196486	0.0845713	0.359906	0.0710131
313	new	312	Infection-naïve	<40	Female	0.200242	0.0866736	0.365364	0.0718799
314	new	313	Infection-naïve	<40	Female	0.204009	0.0887361	0.37055	0.0727195
315	new	314	Infection-naïve	<40	Female	0.207785	0.0908971	0.376311	0.0735303
316	new	315	Infection-naïve	<40	Female	0.211568	0.0931273	0.381232	0.074311
317	new	316	Infection-naïve	<40	Female	0.215353	0.0953969	0.386315	0.07506
318	new	317	Infection-naïve	<40	Female	0.219139	0.0976955	0.391579	0.0757759
319	new	318	Infection-naïve	<40	Female	0.222921	0.100038	0.396817	0.0764575
320	new	319	Infection-naïve	<40	Female	0.226696	0.102412	0.401598	0.0771034
321	new	320	Infection-naïve	<40	Female	0.230462	0.104686	0.406359	0.0777124
322	new	321	Infection-naïve	<40	Female	0.234215	0.107257	0.410701	0.0782832
323	new	322	Infection-naïve	<40	Female	0.237951	0.109733	0.415059	0.0788147
324	new	323	Infection-naïve	<40	Female	0.241667	0.112232	0.419688	0.0793057
325	new	324	Infection-naïve	<40	Female	0.24536	0.114843	0.423932	0.0797552
326	new	325	Infection-naïve	<40	Female	0.249026	0.11739	0.42788	0.0801623
327	new	326	Infection-naïve	<40	Female	0.252662	0.1201	0.431803	0.0805259
328	new	327	Infection-naïve	<40	Female	0.256264	0.122713	0.435465	0.0808453
329	new	328	Infection-naïve	<40	Female	0.259828	0.125354	0.439288	0.0811195
330	new	329	Infection-naïve	<40	Female	0.263352	0.128064	0.442819	0.0813478
331	new	330	Infection-naïve	<40	Female	0.266831	0.131068	0.446631	0.0815296
332	new	331	Infection-naïve	<40	Female	0.270262	0.133686	0.449712	0.0816641
333	new	332	Infection-naïve	<40	Female	0.273641	0.136432	0.453508	0.0817508
334	new	333	Infection-naïve	<40	Female	0.276966	0.138949	0.456636	0.0817893
335	new	334	Infection-naïve	<40	Female	0.280231	0.141784	0.458741	0.081779
336	new	335	Infection-naïve	<40	Female	0.283435	0.144804	0.461333	0.0817195
337	new	336	Infection-naïve	<40	Female	0.286572	0.147469	0.46344	0.0816107
338	new	337	Infection-naïve	<40	Female	0.289641	0.150386	0.465313	0.0814521
339	new	338	Infection-naïve	<40	Female	0.292636	0.153211	0.467267	0.0812436
340	new	339	Infection-naïve	<40	Female	0.295556	0.156313	0.468796	0.0809852
341	new	340	Infection-naïve	<40	Female	0.298395	0.159296	0.470654	0.0806766
342	new	341	Infection-naïve	<40	Female	0.301152	0.161887	0.472789	0.0803181
343	new	342	Infection-naïve	<40	Female	0.303822	0.164925	0.473914	0.0799095
344	new	343	Infection-naïve	<40	Female	0.306402	0.167884	0.474774	0.0794511
345	new	344	Infection-naïve	<40	Female	0.308889	0.170867	0.475675	0.0789432
346	new	345	Infection-naïve	<40	Female	0.31128	0.174056	0.476925	0.0783859
347	new	346	Infection-naïve	<40	Female	0.31357	0.176851	0.477982	0.0777797
348	new	347	Infection-naïve	<40	Female	0.315758	0.179678	0.478541	0.0771251
349	new	348	Infection-naïve	<40	Female	0.31784	0.183014	0.479053	0.0764226
350	new	349	Infection-naïve	<40	Female	0.319812	0.185707	0.479692	0.0756728
351	new	350	Infection-naïve	<40	Female	0.321672	0.188608	0.479609	0.0748766
352	new	351	Infection-naïve	<40	Female	0.323417	0.191669	0.479287	0.0740347
353	new	352	Infection-naïve	<40	Female	0.325043	0.194465	0.478907	0.0731481
354	new	353	Infection-naïve	<40	Female	0.326548	0.197384	0.47776	0.072218
355	new	354	Infection-naïve	<40	Female	0.327929	0.200295	0.476334	0.0712456
356	new	355	Infection-naïve	<40	Female	0.329183	0.203265	0.475106	0.0702323
357	new	356	Infection-naïve	<40	Female	0.330307	0.205715	0.47358	0.0691796
358	new	357	Infection-naïve	<40	Female	0.331299	0.208203	0.472417	0.0680894
359	new	358	Infection-naïve	<40	Female	0.332156	0.210723	0.470274	0.0669637
360	new	359	Infection-naïve	<40	Female	0.332876	0.21327	0.468441	0.0658046
361	new	360	Infection-naïve	<40	Female	0.333455	0.216019	0.466215	0.0646148
362	new	361	Infection-naïve	<40	Female	0.333892	0.218325	0.463561	0.0633969
363	new	362	Infection-naïve	<40	Female	0.334185	0.220715	0.461651	0.0621541
364	new	363	Infection-naïve	<40	Female	0.334331	0.222475	0.459067	0.06089
365	new	364	Infection-naïve	<40	Female	0.334329	0.224783	0.4567	0.0596084
366	new	365	Infection-naïve	<40	Female	0.334176	0.226971	0.453263	0.0583139
367	new	366	Infection-naïve	<40	Female	0.33387	0.22898	0.450856	0.0570112
368	new	367	Infection-naïve	<40	Female	0.333411	0.230918	0.44789	0.0557059
369	new	368	Infection-naïve	<40	Female	0.332795	0.232505	0.443803	0.0544042
370	new	369	Infection-naïve	<40	Female	0.332023	0.233552	0.440497	0.0531127
371	new	370	Infection-naïve	<40	Female	0.331093	0.235529	0.436258	0.051839
372	new	371	Infection-naïve	<40	Female	0.330004	0.23674	0.432733	0.0505914
373	new	372	Infection-naïve	<40	Female	0.328754	0.237949	0.429799	0.0493791
374	new	373	Infection-naïve	<40	Female	0.327344	0.238386	0.4257	0.0482118
375	new	374	Infection-naïve	<40	Female	0.325773	0.238546	0.421874	0.0471002
376	new	375	Infection-naïve	<40	Female	0.324041	0.238813	0.418245	0.0460557
377	new	376	Infection-naïve	<40	Female	0.322147	0.238405	0.414275	0.0450902
378	new	377	Infection-naïve	<40	Female	0.320092	0.237784	0.409581	0.044216
379	new	378	Infection-naïve	<40	Female	0.317877	0.236882	0.405861	0.0434454
380	new	379	Infection-naïve	<40	Female	0.315503	0.235694	0.402662	0.0427908
381	new	380	Infection-naïve	<40	Female	0.31297	0.234403	0.399264	0.0422635
382	new	381	Infection-naïve	<40	Female	0.310286	0.232721	0.396506	0.0418745
383	new	382	Infection-naïve	<40	Female	0.307455	0.230562	0.39343	0.0416328
384	new	383	Infection-naïve	<40	Female	0.304484	0.228062	0.390353	0.0415449
385	new	384	Infection-naïve	<40	Female	0.301381	0.224836	0.386992	0.0416149
386	new	385	Infection-naïve	<40	Female	0.298151	0.221043	0.384666	0.0418439
387	new	386	Infection-naïve	<40	Female	0.294802	0.216995	0.382328	0.0422302
388	new	387	Infection-naïve	<40	Female	0.291341	0.212228	0.379232	0.0427691
389	new	388	Infection-naïve	<40	Female	0.287775	0.207832	0.378075	0.0434535
390	new	389	Infection-naïve	<40	Female	0.284111	0.202593	0.376434	0.0442742
391	new	390	Infection-naïve	<40	Female	0.280357	0.197228	0.374235	0.0452202
392	new	391	Infection-naïve	<40	Female	0.27652	0.191943	0.372412	0.0462797
393	new	392	Infection-naïve	<40	Female	0.272608	0.186642	0.370461	0.0474399
394	new	393	Infection-naïve	<40	Female	0.268628	0.181046	0.369663	0.0486877
395	new	394	Infection-naïve	<40	Female	0.264587	0.175421	0.369684	0.0500103
396	new	395	Infection-naïve	<40	Female	0.260493	0.169078	0.36901	0.0513951
397	new	396	Infection-naïve	<40	Female	0.256353	0.162831	0.368094	0.0528299
398	new	397	Infection-naïve	<40	Female	0.252174	0.15666	0.367544	0.0543035
399	new	398	Infection-naïve	<40	Female	0.247964	0.150185	0.367754	0.0558053
400	new	399	Infection-naïve	<40	Female	0.243729	0.144061	0.368171	0.0573253
401	new	400	Infection-naïve	<40	Female	0.239477	0.137422	0.367761	0.0588546
402	new	401	Infection-naïve	<40	Female	0.235213	0.131636	0.367433	0.060385
403	new	402	Infection-naïve	<40	Female	0.230945	0.125397	0.368315	0.0619092
404	new	403	Infection-naïve	<40	Female	0.226678	0.119716	0.367979	0.0634207
405	new	404	Infection-naïve	<40	Female	0.222418	0.113897	0.367136	0.0649134
406	new	405	Infection-naïve	<40	Female	0.218172	0.108095	0.366833	0.0663823
407	new	406	Infection-naïve	<40	Female	0.213944	0.102579	0.366176	0.0678229
408	new	407	Infection-naïve	<40	Female	0.209741	0.0974062	0.366476	0.0692313
409	new	408	Infection-naïve	<40	Female	0.205566	0.0922285	0.367481	0.0706041
410	new	409	Infection-naïve	<40	Female	0.201425	0.0871697	0.367267	0.0719387
411	new	410	Infection-naïve	<40	Female	0.197322	0.0822017	0.365879	0.0732326
412	new	411	Infection-naïve	<40	Female	0.193261	0.0778901	0.366584	0.0744841
413	new	412	Infection-naïve	<40	Female	0.189245	0.0732073	0.366645	0.0756917
414	new	413	Infection-naïve	<40	Female	0.185279	0.069065	0.366976	0.0768543
415	new	414	Infection-naïve	<40	Female	0.181366	0.0648532	0.366765	0.0779714
416	new	415	Infection-naïve	<40	Female	0.177509	0.0609232	0.366272	0.0790425
417	new	416	Infection-naïve	<40	Female	0.173709	0.0573549	0.365385	0.0800674
418	new	417	Infection-naïve	<40	Female	0.169971	0.0539059	0.365118	0.0810465
419	new	418	Infection-naïve	<40	Female	0.166295	0.0505696	0.364891	0.08198
420	new	419	Infection-naïve	<40	Female	0.162684	0.0473478	0.363811	0.0828686
421	new	420	Infection-naïve	<40	Female	0.15914	0.0443352	0.363785	0.083713
422	new	421	Infection-naïve	<40	Female	0.155664	0.0414938	0.363363	0.0845143
423	new	422	Infection-naïve	<40	Female	0.152256	0.0386871	0.362214	0.0852734
424	new	423	Infection-naïve	<40	Female	0.148919	0.0361309	0.361164	0.0859915
425	new	424	Infection-naïve	<40	Female	0.145653	0.0337511	0.36067	0.08667
426	new	425	Infection-naïve	<40	Female	0.142458	0.031598	0.359805	0.0873103
427	new	426	Infection-naïve	<40	Female	0.139335	0.0294728	0.359674	0.0879137
428	new	427	Infection-naïve	<40	Female	0.136284	0.0274588	0.359204	0.0884817
429	new	428	Infection-naïve	<40	Female	0.133306	0.0255687	0.358361	0.089016
430	new	429	Infection-naïve	<40	Female	0.130399	0.0238681	0.358306	0.089518
431	new	430	Infection-naïve	<40	Female	0.127565	0.0222498	0.358231	0.0899894
432	new	431	Infection-naïve	<40	Female	0.124802	0.0207833	0.357815	0.0904317
433	new	432	Infection-naïve	<40	Female	0.12211	0.0193005	0.357771	0.0908465
434	new	433	Infection-naïve	<40	Female	0.119489	0.0179777	0.357415	0.0912355
435	new	434	Infection-naïve	<40	Female	0.116938	0.0166963	0.357693	0.0916
436	new	435	Infection-naïve	<40	Female	0.114456	0.0155291	0.356946	0.0919418
437	new	436	Infection-naïve	<40	Female	0.112042	0.0144351	0.356025	0.0922622
438	new	437	Infection-naïve	<40	Female	0.109696	0.0134036	0.355038	0.0925629
439	new	438	Infection-naïve	<40	Female	0.107417	0.0124575	0.354328	0.0928452
440	new	439	Infection-naïve	<40	Female	0.105203	0.0115734	0.354376	0.0931105
441	new	440	Infection-naïve	<40	Female	0.103053	0.0106766	0.354195	0.0933602
442	new	441	Infection-naïve	<40	Female	0.100967	0.00991191	0.354035	0.0935957
443	new	442	Infection-naïve	<40	Female	0.098943	0.00920338	0.353539	0.0938182
444	new	443	Infection-naïve	<40	Female	0.0969802	0.00854665	0.352471	0.0940289
445	new	0	Infected before omicron	<40	Female	0.0399643	0.0156549	0.0830735	0.0174933
446	new	1	Infected before omicron	<40	Female	0.0462302	0.0191138	0.0930069	0.0191441
447	new	2	Infected before omicron	<40	Female	0.0534433	0.0230699	0.104137	0.0209047
448	new	3	Infected before omicron	<40	Female	0.0617205	0.0279794	0.116526	0.0227717
449	new	4	Infected before omicron	<40	Female	0.0711838	0.0337103	0.130552	0.0247396
450	new	5	Infected before omicron	<40	Female	0.081957	0.0406907	0.145719	0.026801
451	new	6	Infected before omicron	<40	Female	0.0941618	0.0486844	0.162255	0.0289475
452	new	7	Infected before omicron	<40	Female	0.107912	0.0580496	0.180375	0.0311692
453	new	8	Infected before omicron	<40	Female	0.123308	0.0684801	0.199898	0.0334559
454	new	9	Infected before omicron	<40	Female	0.140428	0.0808522	0.22148	0.0357972
455	new	10	Infected before omicron	<40	Female	0.159321	0.0951463	0.24485	0.0381824
456	new	11	Infected before omicron	<40	Female	0.18	0.110758	0.269836	0.0406004
457	new	12	Infected before omicron	<40	Female	0.202432	0.127862	0.296114	0.0430383
458	new	13	Infected before omicron	<40	Female	0.226535	0.146157	0.32491	0.04548
459	new	14	Infected before omicron	<40	Female	0.252175	0.166918	0.354847	0.0479043
460	new	15	Infected before omicron	<40	Female	0.279164	0.188328	0.386904	0.050283
461	new	16	Infected before omicron	<40	Female	0.307268	0.211865	0.418851	0.0525806
462	new	17	Infected before omicron	<40	Female	0.336212	0.235597	0.451372	0.0547543
463	new	18	Infected before omicron	<40	Female	0.365692	0.260938	0.483864	0.0567565
464	new	19	Infected before omicron	<40	Female	0.39539	0.286383	0.515691	0.0585382
465	new	20	Infected before omicron	<40	Female	0.424985	0.312135	0.547251	0.0600531
466	new	21	Infected before omicron	<40	Female	0.454166	0.337964	0.577178	0.0612616
467	new	22	Infected before omicron	<40	Female	0.48265	0.363605	0.605497	0.0621348
468	new	23	Infected before omicron	<40	Female	0.510182	0.389189	0.633143	0.0626562
469	new	24	Infected before omicron	<40	Female	0.53656	0.413761	0.657887	0.0628245
470	new	25	Infected before omicron	<40	Female	0.561666	0.438501	0.681468	0.0626572
471	new	26	Infected before omicron	<40	Female	0.585434	0.462832	0.703627	0.0621825
472	new	27	Infected before omicron	<40	Female	0.607825	0.486123	0.723288	0.0614349
473	new	28	Infected before omicron	<40	Female	0.628832	0.507655	0.741653	0.0604523
474	new	29	Infected before omicron	<40	Female	0.648467	0.528729	0.757567	0.0592743
475	new	30	Infected before omicron	<40	Female	0.666762	0.549334	0.772565	0.0579397
476	new	31	Infected before omicron	<40	Female	0.683761	0.568287	0.786172	0.0564857
477	new	32	Infected before omicron	<40	Female	0.699518	0.587367	0.798291	0.0549469
478	new	33	Infected before omicron	<40	Female	0.714092	0.605361	0.809509	0.0533547
479	new	34	Infected before omicron	<40	Female	0.727547	0.62188	0.819447	0.0517369
480	new	35	Infected before omicron	<40	Female	0.739949	0.637008	0.828341	0.050118
481	new	36	Infected before omicron	<40	Female	0.751364	0.651311	0.836491	0.0485189
482	new	37	Infected before omicron	<40	Female	0.761856	0.664679	0.843514	0.0469576
483	new	38	Infected before omicron	<40	Female	0.771486	0.676412	0.850282	0.045449
484	new	39	Infected before omicron	<40	Female	0.780316	0.688311	0.856512	0.0440055
485	new	40	Infected before omicron	<40	Female	0.788401	0.69789	0.862388	0.0426371
486	new	41	Infected before omicron	<40	Female	0.795794	0.708036	0.867346	0.0413518
487	new	42	Infected before omicron	<40	Female	0.802547	0.717023	0.871665	0.0401561
488	new	43	Infected before omicron	<40	Female	0.808704	0.725341	0.875857	0.0390545
489	new	44	Infected before omicron	<40	Female	0.81431	0.732748	0.879641	0.0380506
490	new	45	Infected before omicron	<40	Female	0.819405	0.739614	0.882986	0.0371467
491	new	46	Infected before omicron	<40	Female	0.824026	0.746142	0.885723	0.0363438
492	new	47	Infected before omicron	<40	Female	0.828206	0.751249	0.888563	0.0356424
493	new	48	Infected before omicron	<40	Female	0.831978	0.756806	0.891249	0.0350417
494	new	49	Infected before omicron	<40	Female	0.835371	0.760863	0.893802	0.0345405
495	new	50	Infected before omicron	<40	Female	0.838412	0.764569	0.896126	0.0341367
496	new	51	Infected before omicron	<40	Female	0.841126	0.767908	0.898314	0.0338273
497	new	52	Infected before omicron	<40	Female	0.843535	0.770809	0.900108	0.0336092
498	new	53	Infected before omicron	<40	Female	0.845661	0.773032	0.901717	0.0334781
499	new	54	Infected before omicron	<40	Female	0.847525	0.774571	0.903106	0.0334297
500	new	55	Infected before omicron	<40	Female	0.849145	0.77538	0.904584	0.0334589
501	new	56	Infected before omicron	<40	Female	0.850538	0.775741	0.906223	0.0335603
502	new	57	Infected before omicron	<40	Female	0.85172	0.776351	0.907641	0.0337279
503	new	58	Infected before omicron	<40	Female	0.852709	0.776961	0.908753	0.0339558
504	new	59	Infected before omicron	<40	Female	0.853517	0.776968	0.909825	0.0342375
505	new	60	Infected before omicron	<40	Female	0.85416	0.776339	0.91086	0.0345662
506	new	61	Infected before omicron	<40	Female	0.854651	0.775852	0.911814	0.0349352
507	new	62	Infected before omicron	<40	Female	0.855002	0.775336	0.912745	0.0353378
508	new	63	Infected before omicron	<40	Female	0.855218	0.774509	0.913482	0.0357702
509	new	64	Infected before omicron	<40	Female	0.855302	0.773453	0.914294	0.0362292
510	new	65	Infected before omicron	<40	Female	0.855258	0.771855	0.914983	0.0367121
511	new	66	Infected before omicron	<40	Female	0.855087	0.770049	0.915703	0.0372168
512	new	67	Infected before omicron	<40	Female	0.854792	0.76891	0.916083	0.0377412
513	new	68	Infected before omicron	<40	Female	0.854375	0.767465	0.916415	0.0382835
514	new	69	Infected before omicron	<40	Female	0.853838	0.765831	0.916956	0.0388423
515	new	70	Infected before omicron	<40	Female	0.853182	0.763543	0.917133	0.0394163
516	new	71	Infected before omicron	<40	Female	0.852408	0.761272	0.917275	0.0400044
517	new	72	Infected before omicron	<40	Female	0.851517	0.758707	0.917268	0.0406055
518	new	73	Infected before omicron	<40	Female	0.850511	0.755612	0.917155	0.0412187
519	new	74	Infected before omicron	<40	Female	0.849389	0.753262	0.916912	0.0418433
520	new	75	Infected before omicron	<40	Female	0.848152	0.750706	0.916532	0.0424784
521	new	76	Infected before omicron	<40	Female	0.846801	0.747944	0.916188	0.0431234
522	new	77	Infected before omicron	<40	Female	0.845334	0.745182	0.915763	0.0437776
523	new	78	Infected before omicron	<40	Female	0.843753	0.741872	0.915214	0.0444405
524	new	79	Infected before omicron	<40	Female	0.842056	0.738855	0.91453	0.0451114
525	new	80	Infected before omicron	<40	Female	0.840244	0.736065	0.913761	0.0457898
526	new	81	Infected before omicron	<40	Female	0.838315	0.732722	0.912689	0.0464751
527	new	82	Infected before omicron	<40	Female	0.83627	0.729702	0.911536	0.0471666
528	new	83	Infected before omicron	<40	Female	0.834107	0.726242	0.910692	0.0478639
529	new	84	Infected before omicron	<40	Female	0.831826	0.722615	0.909687	0.0485664
530	new	85	Infected before omicron	<40	Female	0.829425	0.718437	0.90857	0.0492733
531	new	86	Infected before omicron	<40	Female	0.826903	0.714488	0.907389	0.0499842
532	new	87	Infected before omicron	<40	Female	0.82426	0.710657	0.906107	0.0506982
533	new	88	Infected before omicron	<40	Female	0.821495	0.706356	0.904544	0.0514148
534	new	89	Infected before omicron	<40	Female	0.818606	0.701862	0.903007	0.0521333
535	new	90	Infected before omicron	<40	Female	0.815591	0.696915	0.901396	0.0528529
536	new	91	Infected before omicron	<40	Female	0.812451	0.692283	0.899533	0.0535727
537	new	92	Infected before omicron	<40	Female	0.809183	0.687628	0.897511	0.0542921
538	new	93	Infected before omicron	<40	Female	0.805786	0.683055	0.895753	0.0550102
539	new	94	Infected before omicron	<40	Female	0.802259	0.678188	0.89358	0.0557261
540	new	95	Infected before omicron	<40	Female	0.798602	0.673468	0.891185	0.056439
541	new	96	Infected before omicron	<40	Female	0.794812	0.668287	0.888874	0.0571478
542	new	97	Infected before omicron	<40	Female	0.790889	0.662862	0.88647	0.0578517
543	new	98	Infected before omicron	<40	Female	0.786831	0.657515	0.883841	0.0585497
544	new	99	Infected before omicron	<40	Female	0.782639	0.651816	0.88118	0.0592407
545	new	100	Infected before omicron	<40	Female	0.77831	0.646119	0.878379	0.0599237
546	new	101	Infected before omicron	<40	Female	0.773845	0.64029	0.875148	0.0605977
547	new	102	Infected before omicron	<40	Female	0.769242	0.634526	0.872234	0.0612617
548	new	103	Infected before omicron	<40	Female	0.764502	0.628492	0.868559	0.0619144
549	new	104	Infected before omicron	<40	Female	0.759624	0.622173	0.86513	0.062555
550	new	105	Infected before omicron	<40	Female	0.754608	0.616246	0.861455	0.0631823
551	new	106	Infected before omicron	<40	Female	0.749455	0.610465	0.857715	0.0637951
552	new	107	Infected before omicron	<40	Female	0.744163	0.603699	0.853773	0.0643925
553	new	108	Infected before omicron	<40	Female	0.738735	0.596757	0.849681	0.0649735
554	new	109	Infected before omicron	<40	Female	0.73317	0.590657	0.845212	0.0655369
555	new	110	Infected before omicron	<40	Female	0.727471	0.584151	0.840838	0.0660817
556	new	111	Infected before omicron	<40	Female	0.721638	0.577706	0.836301	0.0666071
557	new	112	Infected before omicron	<40	Female	0.715672	0.570437	0.831713	0.0671121
558	new	113	Infected before omicron	<40	Female	0.709576	0.563416	0.826889	0.0675958
559	new	114	Infected before omicron	<40	Female	0.703352	0.556536	0.821893	0.0680574
560	new	115	Infected before omicron	<40	Female	0.697003	0.549762	0.816844	0.0684961
561	new	116	Infected before omicron	<40	Female	0.69053	0.543725	0.811515	0.0689114
562	new	117	Infected before omicron	<40	Female	0.683938	0.536887	0.805877	0.0693025
563	new	118	Infected before omicron	<40	Female	0.67723	0.530197	0.800759	0.069669
564	new	119	Infected before omicron	<40	Female	0.67041	0.523658	0.795006	0.0700103
565	new	120	Infected before omicron	<40	Female	0.663482	0.516604	0.789692	0.0703263
566	new	121	Infected before omicron	<40	Female	0.65645	0.509579	0.783291	0.0706166
567	new	122	Infected before omicron	<40	Female	0.649319	0.501791	0.777518	0.0708811
568	new	123	Infected before omicron	<40	Female	0.642095	0.494156	0.771279	0.0711197
569	new	124	Infected before omicron	<40	Female	0.634783	0.487413	0.765393	0.0713325
570	new	125	Infected before omicron	<40	Female	0.627388	0.480066	0.758673	0.0715197
571	new	126	Infected before omicron	<40	Female	0.619918	0.472624	0.751396	0.0716816
572	new	127	Infected before omicron	<40	Female	0.612378	0.466163	0.744745	0.0718184
573	new	128	Infected before omicron	<40	Female	0.604775	0.458606	0.737607	0.0719308
574	new	129	Infected before omicron	<40	Female	0.597116	0.451097	0.730588	0.0720192
575	new	130	Infected before omicron	<40	Female	0.589409	0.443796	0.723187	0.0720842
576	new	131	Infected before omicron	<40	Female	0.58166	0.436335	0.716496	0.0721268
577	new	132	Infected before omicron	<40	Female	0.573877	0.429146	0.70961	0.0721476
578	new	133	Infected before omicron	<40	Female	0.566069	0.42234	0.701969	0.0721475
579	new	134	Infected before omicron	<40	Female	0.558242	0.415523	0.694718	0.0721274
580	new	135	Infected before omicron	<40	Female	0.550406	0.407774	0.687668	0.0720884
581	new	136	Infected before omicron	<40	Female	0.542567	0.400382	0.679982	0.0720315
582	new	137	Infected before omicron	<40	Female	0.534735	0.393752	0.672994	0.0719578
583	new	138	Infected before omicron	<40	Female	0.526918	0.386458	0.665814	0.0718683
584	new	139	Infected before omicron	<40	Female	0.519123	0.380055	0.658093	0.071764
585	new	140	Infected before omicron	<40	Female	0.511358	0.372185	0.650399	0.0716462
586	new	141	Infected before omicron	<40	Female	0.503633	0.364872	0.642665	0.0715159
587	new	142	Infected before omicron	<40	Female	0.495954	0.358839	0.635165	0.0713741
588	new	143	Infected before omicron	<40	Female	0.488329	0.351792	0.627812	0.071222
589	new	144	Infected before omicron	<40	Female	0.480767	0.344761	0.620333	0.0710605
590	new	145	Infected before omicron	<40	Female	0.473275	0.338212	0.612967	0.0708905
591	new	146	Infected before omicron	<40	Female	0.465859	0.331339	0.605038	0.0707131
592	new	147	Infected before omicron	<40	Female	0.458527	0.324553	0.596814	0.0705292
593	new	148	Infected before omicron	<40	Female	0.451287	0.317964	0.59046	0.0703395
594	new	149	Infected before omicron	<40	Female	0.444144	0.312256	0.583362	0.0701449
595	new	150	Infected before omicron	<40	Female	0.437104	0.306222	0.576022	0.0699462
596	new	151	Infected before omicron	<40	Female	0.430174	0.299582	0.569145	0.069744
597	new	152	Infected before omicron	<40	Female	0.42336	0.293655	0.562628	0.069539
598	new	153	Infected before omicron	<40	Female	0.416667	0.287348	0.55624	0.0693318
599	new	154	Infected before omicron	<40	Female	0.410099	0.281356	0.550126	0.069123
600	new	155	Infected before omicron	<40	Female	0.403662	0.275472	0.543909	0.0689131
601	new	156	Infected before omicron	<40	Female	0.397361	0.27026	0.537372	0.0687026
602	new	157	Infected before omicron	<40	Female	0.391199	0.264794	0.531219	0.068492
603	new	158	Infected before omicron	<40	Female	0.38518	0.259256	0.525479	0.0682817
604	new	159	Infected before omicron	<40	Female	0.379308	0.25405	0.519202	0.0680722
605	new	160	Infected before omicron	<40	Female	0.373587	0.24955	0.512807	0.0678638
606	new	161	Infected before omicron	<40	Female	0.368018	0.244888	0.50704	0.0676569
607	new	162	Infected before omicron	<40	Female	0.362606	0.239834	0.502009	0.067452
608	new	163	Infected before omicron	<40	Female	0.357352	0.235444	0.496535	0.0672493
609	new	164	Infected before omicron	<40	Female	0.352259	0.230804	0.49111	0.0670492
610	new	165	Infected before omicron	<40	Female	0.347328	0.226468	0.486107	0.0668522
611	new	166	Infected before omicron	<40	Female	0.342563	0.222445	0.480979	0.0666586
612	new	167	Infected before omicron	<40	Female	0.337963	0.218421	0.475147	0.0664688
613	new	168	Infected before omicron	<40	Female	0.333531	0.214746	0.470487	0.0662832
614	new	169	Infected before omicron	<40	Female	0.329268	0.21115	0.465781	0.0661021
615	new	170	Infected before omicron	<40	Female	0.32517	0.207357	0.462107	0.0659261
616	new	171	Infected before omicron	<40	Female	0.321234	0.204203	0.458098	0.0657556
617	new	172	Infected before omicron	<40	Female	0.317458	0.201061	0.45455	0.065591
618	new	173	Infected before omicron	<40	Female	0.313837	0.198278	0.45082	0.0654328
619	new	174	Infected before omicron	<40	Female	0.310369	0.195526	0.447343	0.0652815
620	new	175	Infected before omicron	<40	Female	0.307051	0.19278	0.443669	0.0651374
621	new	176	Infected before omicron	<40	Female	0.303878	0.190202	0.439996	0.065001
622	new	177	Infected before omicron	<40	Female	0.300849	0.187615	0.437001	0.0648727
623	new	178	Infected before omicron	<40	Female	0.29796	0.185217	0.433918	0.0647531
624	new	179	Infected before omicron	<40	Female	0.295208	0.182853	0.431403	0.0646425
625	new	180	Infected before omicron	<40	Female	0.29259	0.180343	0.428687	0.0645413
626	new	181	Infected before omicron	<40	Female	0.290104	0.178159	0.426384	0.06445
627	new	182	Infected before omicron	<40	Female	0.287747	0.175961	0.424066	0.0643689
628	new	183	Infected before omicron	<40	Female	0.285516	0.173981	0.4222	0.0642985
629	new	184	Infected before omicron	<40	Female	0.283409	0.172045	0.41987	0.0642392
630	new	185	Infected before omicron	<40	Female	0.281422	0.170233	0.418006	0.0641913
631	new	186	Infected before omicron	<40	Female	0.279555	0.168732	0.416205	0.0641552
632	new	187	Infected before omicron	<40	Female	0.277804	0.167114	0.414887	0.0641314
633	new	188	Infected before omicron	<40	Female	0.276167	0.165716	0.413625	0.0641201
634	new	189	Infected before omicron	<40	Female	0.274643	0.164583	0.412102	0.0641217
635	new	190	Infected before omicron	<40	Female	0.273229	0.163297	0.410953	0.0641366
636	new	191	Infected before omicron	<40	Female	0.271923	0.161899	0.409553	0.0641651
637	new	192	Infected before omicron	<40	Female	0.270723	0.160455	0.408339	0.0642075
638	new	193	Infected before omicron	<40	Female	0.269628	0.159304	0.407484	0.0642642
639	new	194	Infected before omicron	<40	Female	0.268635	0.157783	0.406763	0.0643355
640	new	195	Infected before omicron	<40	Female	0.267744	0.156787	0.406385	0.0644216
641	new	196	Infected before omicron	<40	Female	0.266952	0.155958	0.406029	0.0645229
642	new	197	Infected before omicron	<40	Female	0.266259	0.155111	0.405386	0.0646398
643	new	198	Infected before omicron	<40	Female	0.265662	0.154811	0.40512	0.0647724
644	new	199	Infected before omicron	<40	Female	0.26516	0.153978	0.404883	0.064921
645	new	200	Infected before omicron	<40	Female	0.264752	0.153125	0.405405	0.0650859
646	new	201	Infected before omicron	<40	Female	0.264438	0.152033	0.406481	0.0652674
647	new	202	Infected before omicron	<40	Female	0.264215	0.151475	0.407182	0.0654657
648	new	203	Infected before omicron	<40	Female	0.264082	0.151297	0.407719	0.0656811
649	new	204	Infected before omicron	<40	Female	0.264039	0.150972	0.408239	0.0659138
650	new	205	Infected before omicron	<40	Female	0.264085	0.150549	0.408648	0.066164
651	new	206	Infected before omicron	<40	Female	0.264218	0.150466	0.409269	0.0664319
652	new	207	Infected before omicron	<40	Female	0.264438	0.150671	0.410826	0.0667177
653	new	208	Infected before omicron	<40	Female	0.264745	0.150828	0.410892	0.0670216
654	new	209	Infected before omicron	<40	Female	0.265136	0.150628	0.41297	0.0673438
655	new	210	Infected before omicron	<40	Female	0.265612	0.150536	0.413892	0.0676844
656	new	211	Infected before omicron	<40	Female	0.266171	0.15072	0.415701	0.0680436
657	new	212	Infected before omicron	<40	Female	0.266814	0.150544	0.417171	0.0684215
658	new	213	Infected before omicron	<40	Female	0.267539	0.150582	0.418828	0.0688183
659	new	214	Infected before omicron	<40	Female	0.268346	0.150622	0.421497	0.069234
660	new	215	Infected before omicron	<40	Female	0.269235	0.15093	0.423159	0.0696687
661	new	216	Infected before omicron	<40	Female	0.270204	0.151208	0.425426	0.0701225
662	new	217	Infected before omicron	<40	Female	0.271254	0.151723	0.42713	0.0705954
663	new	218	Infected before omicron	<40	Female	0.272384	0.152134	0.429123	0.0710875
664	new	219	Infected before omicron	<40	Female	0.273593	0.152217	0.431477	0.0715987
665	new	220	Infected before omicron	<40	Female	0.274882	0.152882	0.434114	0.0721291
666	new	221	Infected before omicron	<40	Female	0.276249	0.153262	0.435926	0.0726786
667	new	222	Infected before omicron	<40	Female	0.277695	0.153621	0.438127	0.0732471
668	new	223	Infected before omicron	<40	Female	0.279219	0.15421	0.44113	0.0738347
669	new	224	Infected before omicron	<40	Female	0.28082	0.154727	0.443906	0.074441
670	new	225	Infected before omicron	<40	Female	0.282499	0.154982	0.44659	0.0750661
671	new	226	Infected before omicron	<40	Female	0.284254	0.155751	0.449302	0.0757097
672	new	227	Infected before omicron	<40	Female	0.286086	0.156496	0.453009	0.0763717
673	new	228	Infected before omicron	<40	Female	0.287995	0.157398	0.456564	0.0770518
674	new	229	Infected before omicron	<40	Female	0.28998	0.157833	0.459807	0.0777497
675	new	230	Infected before omicron	<40	Female	0.29204	0.158715	0.463659	0.0784653
676	new	231	Infected before omicron	<40	Female	0.294175	0.159793	0.467477	0.079198
677	new	232	Infected before omicron	<40	Female	0.296386	0.160861	0.471204	0.0799477
678	new	233	Infected before omicron	<40	Female	0.298671	0.161913	0.474793	0.0807139
679	new	234	Infected before omicron	<40	Female	0.30103	0.162756	0.478327	0.0814962
680	new	235	Infected before omicron	<40	Female	0.303463	0.163506	0.482212	0.0822942
681	new	236	Infected before omicron	<40	Female	0.305969	0.164474	0.485998	0.0831073
682	new	237	Infected before omicron	<40	Female	0.308549	0.165152	0.490062	0.083935
683	new	238	Infected before omicron	<40	Female	0.3112	0.166518	0.49471	0.0847768
684	new	239	Infected before omicron	<40	Female	0.313924	0.167599	0.498828	0.0856321
685	new	240	Infected before omicron	<40	Female	0.31672	0.168819	0.503718	0.0865002
686	new	241	Infected before omicron	<40	Female	0.319586	0.16951	0.507846	0.0873804
687	new	242	Infected before omicron	<40	Female	0.322523	0.170886	0.512482	0.0882721
688	new	243	Infected before omicron	<40	Female	0.32553	0.172507	0.517054	0.0891745
689	new	244	Infected before omicron	<40	Female	0.328606	0.173538	0.521052	0.0900868
690	new	245	Infected before omicron	<40	Female	0.33175	0.175269	0.526386	0.0910083
691	new	246	Infected before omicron	<40	Female	0.334963	0.176136	0.530899	0.091938
692	new	247	Infected before omicron	<40	Female	0.338243	0.177842	0.535376	0.0928751
693	new	248	Infected before omicron	<40	Female	0.341589	0.179411	0.539904	0.0938187
694	new	249	Infected before omicron	<40	Female	0.345	0.180652	0.545445	0.0947678
695	new	250	Infected before omicron	<40	Female	0.348477	0.181936	0.551122	0.0957215
696	new	251	Infected before omicron	<40	Female	0.352017	0.183206	0.55613	0.0966787
697	new	252	Infected before omicron	<40	Female	0.35562	0.185197	0.561082	0.0976384
698	new	253	Infected before omicron	<40	Female	0.359285	0.186918	0.566227	0.0985996
699	new	254	Infected before omicron	<40	Female	0.363011	0.188737	0.571407	0.0995612
700	new	255	Infected before omicron	<40	Female	0.366797	0.190199	0.576135	0.100522
701	new	256	Infected before omicron	<40	Female	0.370641	0.191598	0.581693	0.101481
702	new	257	Infected before omicron	<40	Female	0.374543	0.193579	0.587448	0.102437
703	new	258	Infected before omicron	<40	Female	0.378502	0.195143	0.593276	0.103389
704	new	259	Infected before omicron	<40	Female	0.382516	0.197377	0.598621	0.104336
705	new	260	Infected before omicron	<40	Female	0.386583	0.199388	0.603739	0.105276
706	new	261	Infected before omicron	<40	Female	0.390703	0.201298	0.60929	0.106208
707	new	262	Infected before omicron	<40	Female	0.394875	0.203509	0.61477	0.107131
708	new	263	Infected before omicron	<40	Female	0.399096	0.205644	0.620465	0.108045
709	new	264	Infected before omicron	<40	Female	0.403365	0.207937	0.625281	0.108947
710	new	265	Infected before omicron	<40	Female	0.407681	0.210478	0.630557	0.109836
711	new	266	Infected before omicron	<40	Female	0.412043	0.212997	0.635794	0.110712
712	new	267	Infected before omicron	<40	Female	0.416448	0.215068	0.641668	0.111572
713	new	268	Infected before omicron	<40	Female	0.420896	0.21751	0.647309	0.112417
714	new	269	Infected before omicron	<40	Female	0.425383	0.220119	0.652571	0.113244
715	new	270	Infected before omicron	<40	Female	0.42991	0.222731	0.658314	0.114052
716	new	271	Infected before omicron	<40	Female	0.434474	0.225346	0.663808	0.114841
717	new	272	Infected before omicron	<40	Female	0.439073	0.228008	0.669568	0.115609
718	new	273	Infected before omicron	<40	Female	0.443706	0.230838	0.674638	0.116355
719	new	274	Infected before omicron	<40	Female	0.448371	0.233626	0.680122	0.117078
720	new	275	Infected before omicron	<40	Female	0.453066	0.236037	0.685379	0.117777
721	new	276	Infected before omicron	<40	Female	0.457789	0.238839	0.690176	0.11845
722	new	277	Infected before omicron	<40	Female	0.462539	0.241655	0.694456	0.119097
723	new	278	Infected before omicron	<40	Female	0.467313	0.24489	0.700008	0.119717
724	new	279	Infected before omicron	<40	Female	0.47211	0.248055	0.705505	0.120309
725	new	280	Infected before omicron	<40	Female	0.476928	0.250954	0.710795	0.120872
726	new	281	Infected before omicron	<40	Female	0.481764	0.254082	0.715916	0.121404
727	new	282	Infected before omicron	<40	Female	0.486618	0.25723	0.721434	0.121906
728	new	283	Infected before omicron	<40	Female	0.491487	0.259904	0.726251	0.122376
729	new	284	Infected before omicron	<40	Female	0.496369	0.263545	0.73003	0.122813
730	new	285	Infected before omicron	<40	Female	0.501262	0.267161	0.734084	0.123218
731	new	286	Infected before omicron	<40	Female	0.506164	0.270687	0.738628	0.123588
732	new	287	Infected before omicron	<40	Female	0.511074	0.27399	0.742941	0.123923
733	new	288	Infected before omicron	<40	Female	0.51599	0.277518	0.747449	0.124224
734	new	289	Infected before omicron	<40	Female	0.520909	0.280215	0.751957	0.124488
735	new	290	Infected before omicron	<40	Female	0.525831	0.283782	0.7564	0.124717
736	new	291	Infected before omicron	<40	Female	0.530752	0.287151	0.761574	0.124908
737	new	292	Infected before omicron	<40	Female	0.535671	0.29064	0.76588	0.125063
738	new	293	Infected before omicron	<40	Female	0.540587	0.294339	0.769636	0.125179
739	new	294	Infected before omicron	<40	Female	0.545497	0.297974	0.773836	0.125258
740	new	295	Infected before omicron	<40	Female	0.5504	0.301582	0.778599	0.125298
741	new	296	Infected before omicron	<40	Female	0.555293	0.305301	0.782726	0.1253
742	new	297	Infected before omicron	<40	Female	0.560176	0.309793	0.786684	0.125264
743	new	298	Infected before omicron	<40	Female	0.565047	0.313702	0.790557	0.125188
744	new	299	Infected before omicron	<40	Female	0.569903	0.318201	0.794546	0.125074
745	new	300	Infected before omicron	<40	Female	0.574743	0.322082	0.7981	0.12492
746	new	301	Infected before omicron	<40	Female	0.579566	0.327071	0.802148	0.124728
747	new	302	Infected before omicron	<40	Female	0.584369	0.331594	0.805795	0.124496
748	new	303	Infected before omicron	<40	Female	0.589152	0.336243	0.809238	0.124226
749	new	304	Infected before omicron	<40	Female	0.593913	0.341025	0.81277	0.123917
750	new	305	Infected before omicron	<40	Female	0.598649	0.345779	0.816363	0.123569
751	new	306	Infected before omicron	<40	Female	0.603361	0.349707	0.82022	0.123182
752	new	307	Infected before omicron	<40	Female	0.608046	0.354676	0.823642	0.122757
753	new	308	Infected before omicron	<40	Female	0.612702	0.359434	0.826429	0.122295
754	new	309	Infected before omicron	<40	Female	0.61733	0.363601	0.829137	0.121794
755	new	310	Infected before omicron	<40	Female	0.621926	0.369021	0.831841	0.121256
756	new	311	Infected before omicron	<40	Female	0.626491	0.374254	0.834518	0.120681
757	new	312	Infected before omicron	<40	Female	0.631022	0.37911	0.837093	0.12007
758	new	313	Infected before omicron	<40	Female	0.635518	0.38434	0.839899	0.119423
759	new	314	Infected before omicron	<40	Female	0.639979	0.389984	0.842275	0.118739
760	new	315	Infected before omicron	<40	Female	0.644403	0.394158	0.845007	0.118021
761	new	316	Infected before omicron	<40	Female	0.648789	0.400011	0.84759	0.117268
762	new	317	Infected before omicron	<40	Female	0.653136	0.405261	0.849871	0.116481
763	new	318	Infected before omicron	<40	Female	0.657443	0.410217	0.852259	0.115661
764	new	319	Infected before omicron	<40	Female	0.661708	0.415238	0.854538	0.114808
765	new	320	Infected before omicron	<40	Female	0.665932	0.419712	0.856875	0.113922
766	new	321	Infected before omicron	<40	Female	0.670112	0.424906	0.858776	0.113006
767	new	322	Infected before omicron	<40	Female	0.674249	0.430545	0.860817	0.112058
768	new	323	Infected before omicron	<40	Female	0.67834	0.435153	0.863018	0.11108
769	new	324	Infected before omicron	<40	Female	0.682387	0.440203	0.864969	0.110073
770	new	325	Infected before omicron	<40	Female	0.686386	0.446373	0.866835	0.109037
771	new	326	Infected before omicron	<40	Female	0.690339	0.452226	0.868608	0.107974
772	new	327	Infected before omicron	<40	Female	0.694243	0.457751	0.870468	0.106884
773	new	328	Infected before omicron	<40	Female	0.698099	0.463528	0.871994	0.105767
774	new	329	Infected before omicron	<40	Female	0.701906	0.47018	0.873749	0.104625
775	new	330	Infected before omicron	<40	Female	0.705663	0.475768	0.875167	0.103459
776	new	331	Infected before omicron	<40	Female	0.709369	0.481326	0.87648	0.102268
777	new	332	Infected before omicron	<40	Female	0.713024	0.48724	0.877782	0.101056
778	new	333	Infected before omicron	<40	Female	0.716627	0.493325	0.879164	0.0998209
779	new	334	Infected before omicron	<40	Female	0.720178	0.498815	0.880459	0.0985653
780	new	335	Infected before omicron	<40	Female	0.723676	0.504983	0.881528	0.0972897
781	new	336	Infected before omicron	<40	Female	0.727121	0.511119	0.882558	0.0959951
782	new	337	Infected before omicron	<40	Female	0.730511	0.517565	0.88354	0.0946824
783	new	338	Infected before omicron	<40	Female	0.733848	0.523423	0.884633	0.0933526
784	new	339	Infected before omicron	<40	Female	0.73713	0.529252	0.885691	0.0920067
785	new	340	Infected before omicron	<40	Female	0.740356	0.535921	0.886602	0.0906456
786	new	341	Infected before omicron	<40	Female	0.743527	0.542015	0.887231	0.0892705
787	new	342	Infected before omicron	<40	Female	0.746642	0.547857	0.887897	0.0878823
788	new	343	Infected before omicron	<40	Female	0.749701	0.554093	0.888656	0.0864821
789	new	344	Infected before omicron	<40	Female	0.752703	0.560429	0.88942	0.085071
790	new	345	Infected before omicron	<40	Female	0.755647	0.566698	0.88996	0.08365
791	new	346	Infected before omicron	<40	Female	0.758534	0.572605	0.890551	0.0822203
792	new	347	Infected before omicron	<40	Female	0.761364	0.578709	0.891391	0.0807831
793	new	348	Infected before omicron	<40	Female	0.764135	0.584842	0.891734	0.0793394
794	new	349	Infected before omicron	<40	Female	0.766847	0.591013	0.892356	0.0778905
795	new	350	Infected before omicron	<40	Female	0.7695	0.597137	0.892603	0.0764376
796	new	351	Infected before omicron	<40	Female	0.772095	0.603083	0.893033	0.0749819
797	new	352	Infected before omicron	<40	Female	0.774629	0.609313	0.893362	0.0735248
798	new	353	Infected before omicron	<40	Female	0.777104	0.615206	0.893483	0.0720675
799	new	354	Infected before omicron	<40	Female	0.779518	0.62121	0.893558	0.0706115
800	new	355	Infected before omicron	<40	Female	0.781872	0.62679	0.893936	0.0691582
801	new	356	Infected before omicron	<40	Female	0.784164	0.632637	0.894162	0.0677091
802	new	357	Infected before omicron	<40	Female	0.786395	0.637373	0.89424	0.0662657
803	new	358	Infected before omicron	<40	Female	0.788565	0.642682	0.89442	0.0648298
804	new	359	Infected before omicron	<40	Female	0.790672	0.648233	0.894429	0.063403
805	new	360	Infected before omicron	<40	Female	0.792717	0.653484	0.894614	0.0619873
806	new	361	Infected before omicron	<40	Female	0.794698	0.658301	0.894618	0.0605845
807	new	362	Infected before omicron	<40	Female	0.796616	0.663843	0.894431	0.0591967
808	new	363	Infected before omicron	<40	Female	0.79847	0.668494	0.894519	0.0578263
809	new	364	Infected before omicron	<40	Female	0.80026	0.673365	0.894221	0.0564755
810	new	365	Infected before omicron	<40	Female	0.801985	0.678629	0.893589	0.055147
811	new	366	Infected before omicron	<40	Female	0.803644	0.683571	0.893649	0.0538436
812	new	367	Infected before omicron	<40	Female	0.805238	0.688027	0.893536	0.0525684
813	new	368	Infected before omicron	<40	Female	0.806764	0.692634	0.893068	0.0513245
814	new	369	Infected before omicron	<40	Female	0.808224	0.697037	0.892916	0.0501157
815	new	370	Infected before omicron	<40	Female	0.809616	0.701522	0.892635	0.0489457
816	new	371	Infected before omicron	<40	Female	0.810939	0.705238	0.891978	0.0478189
817	new	372	Infected before omicron	<40	Female	0.812193	0.70859	0.891279	0.0467397
818	new	373	Infected before omicron	<40	Female	0.813376	0.712331	0.890703	0.0457133
819	new	374	Infected before omicron	<40	Female	0.814489	0.716126	0.890512	0.0447448
820	new	375	Infected before omicron	<40	Female	0.81553	0.719047	0.890256	0.04384
821	new	376	Infected before omicron	<40	Female	0.816499	0.72177	0.88974	0.0430051
822	new	377	Infected before omicron	<40	Female	0.817393	0.724654	0.889602	0.0422464
823	new	378	Infected before omicron	<40	Female	0.818214	0.726856	0.889239	0.0415708
824	new	379	Infected before omicron	<40	Female	0.818958	0.728608	0.888635	0.0409851
825	new	380	Infected before omicron	<40	Female	0.819626	0.729887	0.888804	0.0404966
826	new	381	Infected before omicron	<40	Female	0.820217	0.730829	0.888282	0.0401121
827	new	382	Infected before omicron	<40	Female	0.820732	0.73136	0.888188	0.0398386
828	new	383	Infected before omicron	<40	Female	0.821172	0.731532	0.888495	0.0396822
829	new	384	Infected before omicron	<40	Female	0.821536	0.731924	0.888714	0.0396485
830	new	385	Infected before omicron	<40	Female	0.821824	0.73236	0.889591	0.0397425
831	new	386	Infected before omicron	<40	Female	0.822038	0.732452	0.889951	0.0399681
832	new	387	Infected before omicron	<40	Female	0.822177	0.732898	0.890717	0.0403281
833	new	388	Infected before omicron	<40	Female	0.822241	0.731936	0.891224	0.0408244
834	new	389	Infected before omicron	<40	Female	0.822231	0.7305	0.892112	0.0414577
835	new	390	Infected before omicron	<40	Female	0.822146	0.727983	0.893045	0.0422279
836	new	391	Infected before omicron	<40	Female	0.821987	0.725512	0.894359	0.0431338
837	new	392	Infected before omicron	<40	Female	0.821754	0.723268	0.895119	0.0441735
838	new	393	Infected before omicron	<40	Female	0.821446	0.720265	0.8964	0.0453445
839	new	394	Infected before omicron	<40	Female	0.821065	0.716192	0.898033	0.0466436
840	new	395	Infected before omicron	<40	Female	0.820609	0.711825	0.899517	0.0480676
841	new	396	Infected before omicron	<40	Female	0.82008	0.707271	0.901123	0.0496127
842	new	397	Infected before omicron	<40	Female	0.819477	0.70271	0.902956	0.0512752
843	new	398	Infected before omicron	<40	Female	0.8188	0.697283	0.904869	0.0530515
844	new	399	Infected before omicron	<40	Female	0.81805	0.691876	0.906924	0.0549377
845	new	400	Infected before omicron	<40	Female	0.817226	0.686297	0.908353	0.0569303
846	new	401	Infected before omicron	<40	Female	0.81633	0.681103	0.910042	0.0590257
847	new	402	Infected before omicron	<40	Female	0.81536	0.673946	0.912132	0.0612206
848	new	403	Infected before omicron	<40	Female	0.814319	0.666843	0.914124	0.0635117
849	new	404	Infected before omicron	<40	Female	0.813206	0.659928	0.916299	0.0658958
850	new	405	Infected before omicron	<40	Female	0.812021	0.652594	0.918177	0.0683699
851	new	406	Infected before omicron	<40	Female	0.810765	0.645742	0.919785	0.0709311
852	new	407	Infected before omicron	<40	Female	0.809439	0.637937	0.921518	0.0735764
853	new	408	Infected before omicron	<40	Female	0.808044	0.629072	0.923418	0.076303
854	new	409	Infected before omicron	<40	Female	0.806579	0.620415	0.925461	0.0791079
855	new	410	Infected before omicron	<40	Female	0.805047	0.611874	0.927611	0.0819884
856	new	411	Infected before omicron	<40	Female	0.803448	0.603091	0.929298	0.0849413
857	new	412	Infected before omicron	<40	Female	0.801783	0.592497	0.930936	0.0879639
858	new	413	Infected before omicron	<40	Female	0.800054	0.583028	0.93274	0.091053
859	new	414	Infected before omicron	<40	Female	0.798261	0.572443	0.934695	0.0942056
860	new	415	Infected before omicron	<40	Female	0.796407	0.561755	0.936583	0.0974183
861	new	416	Infected before omicron	<40	Female	0.794492	0.551726	0.938199	0.100688
862	new	417	Infected before omicron	<40	Female	0.792518	0.540864	0.940102	0.104011
863	new	418	Infected before omicron	<40	Female	0.790487	0.530095	0.941718	0.107385
864	new	419	Infected before omicron	<40	Female	0.7884	0.51867	0.94342	0.110805
865	new	420	Infected before omicron	<40	Female	0.78626	0.508072	0.945119	0.114268
866	new	421	Infected before omicron	<40	Female	0.784069	0.497284	0.946608	0.11777
867	new	422	Infected before omicron	<40	Female	0.781828	0.486122	0.947885	0.121307
868	new	423	Infected before omicron	<40	Female	0.779539	0.475715	0.949393	0.124877
869	new	424	Infected before omicron	<40	Female	0.777206	0.464701	0.950738	0.128474
870	new	425	Infected before omicron	<40	Female	0.77483	0.453121	0.952054	0.132095
871	new	426	Infected before omicron	<40	Female	0.772413	0.441918	0.953598	0.135737
872	new	427	Infected before omicron	<40	Female	0.769959	0.431774	0.954935	0.139395
873	new	428	Infected before omicron	<40	Female	0.767469	0.419538	0.956186	0.143066
874	new	429	Infected before omicron	<40	Female	0.764945	0.407862	0.957369	0.146745
875	new	430	Infected before omicron	<40	Female	0.762392	0.395218	0.958613	0.15043
876	new	431	Infected before omicron	<40	Female	0.75981	0.383601	0.959829	0.154116
877	new	432	Infected before omicron	<40	Female	0.757203	0.371814	0.961098	0.157801
878	new	433	Infected before omicron	<40	Female	0.754574	0.360424	0.962139	0.16148
879	new	434	Infected before omicron	<40	Female	0.751924	0.349297	0.96331	0.16515
880	new	435	Infected before omicron	<40	Female	0.749257	0.337781	0.964464	0.168808
881	new	436	Infected before omicron	<40	Female	0.746575	0.326306	0.965557	0.172451
882	new	437	Infected before omicron	<40	Female	0.743881	0.31619	0.966458	0.176077
883	new	438	Infected before omicron	<40	Female	0.741177	0.305225	0.967447	0.179681
884	new	439	Infected before omicron	<40	Female	0.738466	0.294298	0.968466	0.183261
885	new	440	Infected before omicron	<40	Female	0.735751	0.284175	0.969496	0.186815
886	new	441	Infected before omicron	<40	Female	0.733034	0.274452	0.970449	0.190341
887	new	442	Infected before omicron	<40	Female	0.730317	0.265095	0.971433	0.193835
888	new	443	Infected before omicron	<40	Female	0.727602	0.255307	0.972426	0.197296
889	new	0	Infected with omicron	<40	Female	0.00676826	0.00109471	0.0224886	0.00591608
890	new	1	Infected with omicron	<40	Female	0.00749489	0.00133025	0.0238379	0.00617101
891	new	2	Infected with omicron	<40	Female	0.008311	0.00161025	0.0252731	0.00644142
892	new	3	Infected with omicron	<40	Female	0.00922787	0.00195337	0.026991	0.00672837
893	new	4	Infected with omicron	<40	Female	0.0102581	0.00237761	0.0289618	0.00703308
894	new	5	Infected with omicron	<40	Female	0.0114155	0.00288304	0.0307271	0.00735708
895	new	6	Infected with omicron	<40	Female	0.0127156	0.00346868	0.0328876	0.00770228
896	new	7	Infected with omicron	<40	Female	0.014175	0.00417963	0.0351452	0.00807121
897	new	8	Infected with omicron	<40	Female	0.0158121	0.00498102	0.0375691	0.00846722
898	new	9	Infected with omicron	<40	Female	0.0176468	0.00599522	0.040281	0.00889472
899	new	10	Infected with omicron	<40	Female	0.0197001	0.00709821	0.0431234	0.00935951
900	new	11	Infected with omicron	<40	Female	0.0219947	0.00839104	0.0464357	0.00986904
901	new	12	Infected with omicron	<40	Female	0.0245541	0.00987525	0.0497933	0.0104327
902	new	13	Infected with omicron	<40	Female	0.0274028	0.0116145	0.0542133	0.011062
903	new	14	Infected with omicron	<40	Female	0.0305655	0.0134659	0.0588826	0.0117704
904	new	15	Infected with omicron	<40	Female	0.034067	0.015541	0.0641103	0.0125733
905	new	16	Infected with omicron	<40	Female	0.0379314	0.0177999	0.0703786	0.0134869
906	new	17	Infected with omicron	<40	Female	0.0421814	0.0203526	0.0768933	0.0145279
907	new	18	Infected with omicron	<40	Female	0.0468374	0.023095	0.0837149	0.0157116
908	new	19	Infected with omicron	<40	Female	0.0519168	0.0260866	0.091955	0.0170506
909	new	20	Infected with omicron	<40	Female	0.0574329	0.0292154	0.10085	0.0185533
910	new	21	Infected with omicron	<40	Female	0.0633939	0.0325056	0.111037	0.0202226
911	new	22	Infected with omicron	<40	Female	0.0698022	0.0360816	0.12148	0.0220542
912	new	23	Infected with omicron	<40	Female	0.0766533	0.0396219	0.132453	0.0240366
913	new	24	Infected with omicron	<40	Female	0.0839372	0.0434986	0.144012	0.0261513
914	new	25	Infected with omicron	<40	Female	0.091644	0.0473668	0.156731	0.0283783
915	new	26	Infected with omicron	<40	Female	0.0997612	0.0514741	0.17063	0.0306955
916	new	27	Infected with omicron	<40	Female	0.108272	0.0560251	0.184028	0.033078
917	new	28	Infected with omicron	<40	Female	0.117156	0.0608761	0.198211	0.0354993
918	new	29	Infected with omicron	<40	Female	0.12639	0.0658616	0.212538	0.0379322
919	new	30	Infected with omicron	<40	Female	0.135945	0.0713844	0.228105	0.0403492
920	new	31	Infected with omicron	<40	Female	0.145792	0.0770361	0.243291	0.0427238
921	new	32	Infected with omicron	<40	Female	0.155899	0.0828753	0.257608	0.0450307
922	new	33	Infected with omicron	<40	Female	0.166231	0.0891011	0.2724	0.0472468
923	new	34	Infected with omicron	<40	Female	0.176752	0.0959889	0.287348	0.0493515
924	new	35	Infected with omicron	<40	Female	0.187426	0.102908	0.301963	0.0513272
925	new	36	Infected with omicron	<40	Female	0.198216	0.109499	0.315711	0.0531598
926	new	37	Infected with omicron	<40	Female	0.209083	0.116693	0.329412	0.0548388
927	new	38	Infected with omicron	<40	Female	0.219991	0.12435	0.342114	0.0563571
928	new	39	Infected with omicron	<40	Female	0.230903	0.132108	0.355442	0.0577116
929	new	40	Infected with omicron	<40	Female	0.241782	0.140202	0.367963	0.058903
930	new	41	Infected with omicron	<40	Female	0.252592	0.14808	0.379268	0.0599352
931	new	42	Infected with omicron	<40	Female	0.263301	0.156116	0.391993	0.0608159
932	new	43	Infected with omicron	<40	Female	0.273875	0.164865	0.403327	0.0615555
933	new	44	Infected with omicron	<40	Female	0.284283	0.172705	0.414078	0.0621675
934	new	45	Infected with omicron	<40	Female	0.294494	0.181541	0.426215	0.0626674
935	new	46	Infected with omicron	<40	Female	0.304481	0.189949	0.436571	0.0630731
936	new	47	Infected with omicron	<40	Female	0.314218	0.199371	0.446851	0.0634033
937	new	48	Infected with omicron	<40	Female	0.323679	0.207239	0.455805	0.063678
938	new	49	Infected with omicron	<40	Female	0.332841	0.215709	0.465045	0.0639172
939	new	50	Infected with omicron	<40	Female	0.341685	0.224105	0.473512	0.0641406
940	new	51	Infected with omicron	<40	Female	0.35019	0.231207	0.481779	0.0643669
941	new	52	Infected with omicron	<40	Female	0.35834	0.238854	0.489714	0.0646133
942	new	53	Infected with omicron	<40	Female	0.366119	0.245797	0.497362	0.0648946
943	new	54	Infected with omicron	<40	Female	0.373512	0.25215	0.504605	0.0652234
944	new	55	Infected with omicron	<40	Female	0.380509	0.258559	0.512133	0.0656091
945	new	56	Infected with omicron	<40	Female	0.387098	0.264175	0.519608	0.0660581
946	new	57	Infected with omicron	<40	Female	0.39327	0.26918	0.527208	0.0665734
947	new	58	Infected with omicron	<40	Female	0.399019	0.273561	0.533497	0.0671549
948	new	59	Infected with omicron	<40	Female	0.404339	0.278051	0.539601	0.0677995
949	new	60	Infected with omicron	<40	Female	0.409224	0.281459	0.545776	0.0685013
950	new	61	Infected with omicron	<40	Female	0.413671	0.284266	0.551195	0.0692519
951	new	62	Infected with omicron	<40	Female	0.417678	0.286297	0.557003	0.0700414
952	new	63	Infected with omicron	<40	Female	0.421247	0.287946	0.561898	0.0708604
953	new	64	Infected with omicron	<40	Female	0.424381	0.289731	0.566782	0.0717001
954	new	65	Infected with omicron	<40	Female	0.427083	0.291159	0.571362	0.0725526
955	new	66	Infected with omicron	<40	Female	0.429358	0.291851	0.57561	0.0734103
956	new	67	Infected with omicron	<40	Female	0.43121	0.291945	0.578804	0.0742664
957	new	68	Infected with omicron	<40	Female	0.432646	0.292226	0.582395	0.0751145
958	new	69	Infected with omicron	<40	Female	0.433671	0.291171	0.58487	0.0759489
959	new	70	Infected with omicron	<40	Female	0.434291	0.29015	0.587148	0.0767644
960	new	71	Infected with omicron	<40	Female	0.434514	0.288943	0.588398	0.0775561
961	new	72	Infected with omicron	<40	Female	0.434345	0.286489	0.589573	0.0783198
962	new	73	Infected with omicron	<40	Female	0.433793	0.285086	0.59047	0.0790513
963	new	74	Infected with omicron	<40	Female	0.432864	0.282667	0.590753	0.079747
964	new	75	Infected with omicron	<40	Female	0.431567	0.280561	0.590529	0.0804034
965	new	76	Infected with omicron	<40	Female	0.429908	0.27755	0.590063	0.0810173
966	new	77	Infected with omicron	<40	Female	0.427896	0.27468	0.589339	0.0815857
967	new	78	Infected with omicron	<40	Female	0.425539	0.270925	0.588582	0.0821058
968	new	79	Infected with omicron	<40	Female	0.422846	0.267515	0.587561	0.0825749
969	new	80	Infected with omicron	<40	Female	0.419824	0.263462	0.585873	0.0829905
970	new	81	Infected with omicron	<40	Female	0.416483	0.259073	0.584253	0.0833503
971	new	82	Infected with omicron	<40	Female	0.412832	0.255221	0.581419	0.0836518
972	new	83	Infected with omicron	<40	Female	0.408879	0.251251	0.577971	0.0838932
973	new	84	Infected with omicron	<40	Female	0.404636	0.246629	0.575052	0.0840722
974	new	85	Infected with omicron	<40	Female	0.400111	0.242456	0.571337	0.0841872
975	new	86	Infected with omicron	<40	Female	0.395315	0.238053	0.567017	0.0842364
976	new	87	Infected with omicron	<40	Female	0.390258	0.233837	0.562066	0.0842182
977	new	88	Infected with omicron	<40	Female	0.384952	0.229782	0.55707	0.0841314
978	new	89	Infected with omicron	<40	Female	0.379407	0.224874	0.551817	0.0839747
979	new	90	Infected with omicron	<40	Female	0.373636	0.21978	0.545827	0.0837473
980	new	91	Infected with omicron	<40	Female	0.367651	0.214463	0.540275	0.0834483
981	new	92	Infected with omicron	<40	Female	0.361463	0.209775	0.533762	0.0830773
982	new	93	Infected with omicron	<40	Female	0.355086	0.204537	0.527623	0.0826341
983	new	94	Infected with omicron	<40	Female	0.348533	0.199902	0.521204	0.0821187
984	new	95	Infected with omicron	<40	Female	0.341817	0.194405	0.514503	0.0815314
985	new	96	Infected with omicron	<40	Female	0.334952	0.189394	0.507438	0.080873
986	new	97	Infected with omicron	<40	Female	0.327953	0.184498	0.499452	0.0801443
987	new	98	Infected with omicron	<40	Female	0.320833	0.17935	0.490983	0.0793467
988	new	99	Infected with omicron	<40	Female	0.313608	0.174625	0.482121	0.0784816
989	new	100	Infected with omicron	<40	Female	0.306291	0.169268	0.473986	0.0775512
990	new	101	Infected with omicron	<40	Female	0.298899	0.163955	0.465633	0.0765575
991	new	102	Infected with omicron	<40	Female	0.291445	0.159128	0.45642	0.0755032
992	new	103	Infected with omicron	<40	Female	0.283944	0.154068	0.447142	0.0743911
993	new	104	Infected with omicron	<40	Female	0.276412	0.149365	0.437412	0.0732243
994	new	105	Infected with omicron	<40	Female	0.268864	0.14491	0.427241	0.0720063
995	new	106	Infected with omicron	<40	Female	0.261313	0.140174	0.417448	0.0707407
996	new	107	Infected with omicron	<40	Female	0.253774	0.134963	0.408525	0.0694314
997	new	108	Infected with omicron	<40	Female	0.246261	0.130207	0.398311	0.0680824
998	new	109	Infected with omicron	<40	Female	0.238788	0.125625	0.388504	0.066698
999	new	110	Infected with omicron	<40	Female	0.231368	0.120857	0.378374	0.0652826
1000	new	111	Infected with omicron	<40	Female	0.224013	0.116229	0.368016	0.0638404
1001	new	112	Infected with omicron	<40	Female	0.216736	0.111779	0.357843	0.0623761
1002	new	113	Infected with omicron	<40	Female	0.209548	0.107736	0.348262	0.060894
1003	new	114	Infected with omicron	<40	Female	0.20246	0.103635	0.337533	0.0593987
1004	new	115	Infected with omicron	<40	Female	0.195481	0.0994873	0.326769	0.0578945
1005	new	116	Infected with omicron	<40	Female	0.188623	0.0954891	0.3165	0.0563858
1006	new	117	Infected with omicron	<40	Female	0.181892	0.0916936	0.306415	0.0548767
1007	new	118	Infected with omicron	<40	Female	0.175297	0.0880781	0.296172	0.0533711
1008	new	119	Infected with omicron	<40	Female	0.168845	0.0845307	0.286074	0.051873
1009	new	120	Infected with omicron	<40	Female	0.162543	0.0807895	0.27672	0.050386
1010	new	121	Infected with omicron	<40	Female	0.156395	0.0774953	0.26726	0.0489133
1011	new	122	Infected with omicron	<40	Female	0.150406	0.0741524	0.258212	0.0474582
1012	new	123	Infected with omicron	<40	Female	0.14458	0.070919	0.248996	0.0460236
1013	new	124	Infected with omicron	<40	Female	0.138921	0.068159	0.24026	0.0446119
1014	new	125	Infected with omicron	<40	Female	0.133431	0.0652052	0.231357	0.0432257
1015	new	126	Infected with omicron	<40	Female	0.12811	0.0621105	0.2232	0.041867
1016	new	127	Infected with omicron	<40	Female	0.122961	0.0593272	0.215725	0.0405375
1017	new	128	Infected with omicron	<40	Female	0.117984	0.0569051	0.208355	0.0392389
1018	new	129	Infected with omicron	<40	Female	0.113177	0.0543657	0.200452	0.0379725
1019	new	130	Infected with omicron	<40	Female	0.108542	0.0518704	0.193507	0.0367392
1020	new	131	Infected with omicron	<40	Female	0.104075	0.0494813	0.185979	0.0355401
1021	new	132	Infected with omicron	<40	Female	0.0997763	0.0471608	0.178755	0.0343756
1022	new	133	Infected with omicron	<40	Female	0.0956423	0.0449106	0.172258	0.0332463
1023	new	134	Infected with omicron	<40	Female	0.0916709	0.0428471	0.166085	0.0321522
1024	new	135	Infected with omicron	<40	Female	0.0878589	0.0408712	0.159879	0.0310937
1025	new	136	Infected with omicron	<40	Female	0.0842033	0.0389221	0.154196	0.0300705
1026	new	137	Infected with omicron	<40	Female	0.0807003	0.0372082	0.149606	0.0290824
1027	new	138	Infected with omicron	<40	Female	0.0773464	0.035469	0.144407	0.0281291
1028	new	139	Infected with omicron	<40	Female	0.0741376	0.033738	0.13936	0.0272102
1029	new	140	Infected with omicron	<40	Female	0.0710697	0.0321903	0.134415	0.0263252
1030	new	141	Infected with omicron	<40	Female	0.0681387	0.0307283	0.129444	0.0254734
1031	new	142	Infected with omicron	<40	Female	0.0653402	0.0292656	0.124602	0.0246542
1032	new	143	Infected with omicron	<40	Female	0.0626699	0.0278247	0.120289	0.0238669
1033	new	144	Infected with omicron	<40	Female	0.0601235	0.0265549	0.115982	0.0231106
1034	new	145	Infected with omicron	<40	Female	0.0576967	0.0252755	0.111799	0.0223847
1035	new	146	Infected with omicron	<40	Female	0.0553851	0.024088	0.107631	0.0216882
1036	new	147	Infected with omicron	<40	Female	0.0531843	0.0229784	0.103788	0.0210205
1037	new	148	Infected with omicron	<40	Female	0.0510903	0.0218968	0.100267	0.0203805
1038	new	149	Infected with omicron	<40	Female	0.0490987	0.0209254	0.0964771	0.0197675
1039	new	150	Infected with omicron	<40	Female	0.0472054	0.0199702	0.0931912	0.0191806
1040	new	151	Infected with omicron	<40	Female	0.0454066	0.019099	0.0900069	0.018619
1041	new	152	Infected with omicron	<40	Female	0.0436983	0.0182695	0.0870162	0.0180819
1042	new	153	Infected with omicron	<40	Female	0.0420766	0.0174761	0.0841809	0.0175685
1043	new	154	Infected with omicron	<40	Female	0.0405379	0.0166827	0.0814527	0.0170779
1044	new	155	Infected with omicron	<40	Female	0.0390787	0.0159219	0.078798	0.0166095
1045	new	156	Infected with omicron	<40	Female	0.0376955	0.015217	0.0763856	0.0161624
1046	new	157	Infected with omicron	<40	Female	0.036385	0.0145414	0.0740715	0.0157359
1047	new	158	Infected with omicron	<40	Female	0.035144	0.0139172	0.072011	0.0153294
[truncated: 6,945 more rows]

## Sheet: Sup Table 5
	id	Days_from_1st_vac	Variant_infection	Age_groups	Sex	predicted	conf.low	conf.high	std.error
[truncated: 4,230 more rows]

[truncated: 12 more sheets: Sup Table 6, Sup Table 7, Sup Table 8, Sup Table 9, Sup Table 10, Sup Table 11, Sup Table 12, Sup Table 13, Sup Table 14, Sup Table 15, Sup Table 16, Sup Table 17]
